# Supplementary material for: IRF2 is a master regulator of human keratinocyte stem cell fate
Source: Nat Commun. 2019 Oct 14;10:4676. doi: 10.1038/s41467-019-12559-x (PMC6791852; doi:10.1038/s41467-019-12559-x)
Supplement: Supplementary file 5 — Supplementary Data 1 [file 41467_2019_12559_MOESM5_ESM.xls]

## Sheet: Sheet1
GeneSymbol	HSCP-HK vs LSCP-HK log2FC	-log10.adj.p.val
CACNG8	5.34791	7.11391
MSX1	3.83713	6.67153
FAM174B	3.61269	6.72419
PAK3	3.53887	7.70787
APOD	3.50224	6.72419
MMP13	3.39891	7.50585
FABP6	3.20154	7.39656
SLFN11	3.16329	10.3344
LIF	2.79041	8.45928
GDA	2.74433	6.87022
IGFL1	2.68902	8.14785
SEMA3A	2.65536	7.90699
SGPP2	2.65526	6.96786
HCLS1	2.64921	6.5947
TNFSF18	2.60472	5.60009
TDRD9	2.58409	9.10345
ICAM1	2.57655	9.68591
HLX	2.56609	6.38133
CCL20	2.46845	8.12511
PIK3R5	2.46505	6.20793
S100A7	2.45433	6.64793
FLI1	2.44786	8.76983
FOXF2	2.44063	5.04151
GJA3	2.37837	8.28085
CXCL8	2.33933	7.48161
MAPK8IP2	2.30075	8.94403
MRGPRX4	2.18729	6.53892
IL32	2.15604	9.18374
SIDT1	2.14161	5.42813
LTB	2.13991	6.37355
LTB	2.13991	6.37355
LTB	2.13991	6.37355
LTB	2.13991	6.37355
LTB	2.13991	6.37355
LTB	2.13991	6.37355
LTB	2.13991	6.37355
LTB	2.13991	6.37355
LCE3D	2.09435	7.54492
LTB	2.09309	6.47315
LTB	2.09309	6.47315
LTB	2.09309	6.47315
LTB	2.09309	6.47315
LTB	2.09309	6.47315
LTB	2.09309	6.47315
LTB	2.09309	6.47315
LTB	2.09309	6.47315
LTB	2.09309	6.47315
LTB	2.09309	6.47315
LTB	2.09309	6.47315
LTB	2.09309	6.47315
LTB	2.09309	6.47315
LTB	2.09309	6.47315
LTB	2.09309	6.47315
LTB	2.09309	6.47315
LTB	2.09309	6.47315
LTB	2.09309	6.47315
LTB	2.09309	6.47315
LTB	2.09309	6.47315
LTB	2.09309	6.47315
LTB	2.09309	6.47315
LTB	2.09309	6.47315
LTB	2.09309	6.47315
LTB	2.09309	6.47315
LTB	2.09309	6.47315
LTB	2.09309	6.47315
LTB	2.09309	6.47315
LTB	2.09309	6.47315
LTB	2.09309	6.47315
LTB	2.09309	6.47315
LTB	2.09309	6.47315
LTB	2.09309	6.47315
LTB	2.09309	6.47315
LTB	2.09309	6.47315
LTB	2.09309	6.47315
LTB	2.09309	6.47315
LTB	2.09309	6.47315
LTB	2.09309	6.47315
LTB	2.09309	6.47315
LTB	2.09309	6.47315
LTB	2.09309	6.47315
LTB	2.09309	6.47315
LTB	2.09309	6.47315
LTB	2.09309	6.47315
LTB	2.09309	6.47315
LTB	2.09309	6.47315
LTB	2.09309	6.47315
LTB	2.09309	6.47315
LTB	2.09309	6.47315
LTB	2.09309	6.47315
LTB	2.09309	6.47315
LTB	2.09309	6.47315
LTB	2.09309	6.47315
LTB	2.09309	6.47315
LTB	2.09309	6.47315
KYNU	2.08494	8.75828
MEG3	2.08211	9.28196
SPRR3	2.07344	6.4255
TSPAN18	2.02358	5.10503
VSTM2L	2.00013	6.41256
CXCL2	1.99043	7.0476
ACSL6	1.96468	6.67365
CFHR1	1.91696	7.03925
HS6ST2	1.88867	5.58232
CFH	1.88017	10.0559
LRG1	1.85638	7.72893
NLRP2	1.83546	9.51174
NLRP2	1.83546	9.51174
NLRP2	1.83546	9.51174
NLRP2	1.83546	9.51174
NLRP2	1.83546	9.51174
NLRP2	1.83546	9.51174
NLRP2	1.83546	9.51174
NLRP2	1.83546	9.51174
NLRP2	1.83546	9.51174
NLRP2	1.83546	9.51174
NLRP2	1.83469	9.9456
NLRP2	1.83469	9.9456
NLRP2	1.83469	9.9456
NLRP2	1.83469	9.9456
NLRP2	1.83469	9.9456
NLRP2	1.83469	9.9456
NLRP2	1.83469	9.9456
NLRP2	1.83469	9.9456
NLRP2	1.83469	9.9456
NLRP2	1.83469	9.9456
NLRP2	1.83275	9.9456
NLRP2	1.83275	9.9456
NLRP2	1.83275	9.9456
NLRP2	1.83275	9.9456
NLRP2	1.83275	9.9456
NLRP2	1.83275	9.9456
NLRP2	1.83275	9.9456
NLRP2	1.83275	9.9456
NLRP2	1.83275	9.9456
NLRP2	1.83275	9.9456
NLRP2	1.82854	9.9456
NLRP2	1.82854	9.9456
NLRP2	1.82854	9.9456
NLRP2	1.82854	9.9456
NLRP2	1.82854	9.9456
NLRP2	1.82854	9.9456
NLRP2	1.82854	9.9456
NLRP2	1.82854	9.9456
NLRP2	1.82854	9.9456
NLRP2	1.82854	9.9456
NLRP2	1.82854	9.9456
NLRP2	1.82854	9.9456
NLRP2	1.82854	9.9456
NLRP2	1.82854	9.9456
NLRP2	1.82854	9.9456
NLRP2	1.82854	9.9456
NLRP2	1.82854	9.9456
NLRP2	1.82854	9.9456
NLRP2	1.82854	9.9456
NLRP2	1.82854	9.9456
NLRP2	1.82854	9.9456
NLRP2	1.82854	9.9456
NLRP2	1.82854	9.9456
NLRP2	1.82854	9.9456
NLRP2	1.82854	9.9456
NLRP2	1.82854	9.9456
NLRP2	1.82854	9.9456
NLRP2	1.82854	9.9456
NLRP2	1.82854	9.9456
NLRP2	1.82854	9.9456
NLRP2	1.82854	9.9456
NLRP2	1.82854	9.9456
NLRP2	1.82854	9.9456
NLRP2	1.82854	9.9456
NLRP2	1.82854	9.9456
NLRP2	1.82854	9.9456
NLRP2	1.82854	9.9456
NLRP2	1.82854	9.9456
NLRP2	1.82854	9.9456
NLRP2	1.82854	9.9456
NLRP2	1.82854	9.9456
NLRP2	1.82854	9.9456
NLRP2	1.82854	9.9456
NLRP2	1.82854	9.9456
NLRP2	1.82854	9.9456
NLRP2	1.82854	9.9456
NLRP2	1.82854	9.9456
NLRP2	1.82854	9.9456
NLRP2	1.82854	9.9456
NLRP2	1.82854	9.9456
NLRP2	1.82854	9.9456
NLRP2	1.82854	9.9456
NLRP2	1.82854	9.9456
NLRP2	1.82854	9.9456
NLRP2	1.82854	9.9456
NLRP2	1.82854	9.9456
NLRP2	1.82854	9.9456
NLRP2	1.82854	9.9456
NLRP2	1.82854	9.9456
NLRP2	1.82854	9.9456
NLRP2	1.82854	9.9456
NLRP2	1.82854	9.9456
NLRP2	1.82854	9.9456
NLRP2	1.82854	9.9456
NLRP2	1.82854	9.9456
NLRP2	1.82854	9.9456
NLRP2	1.82854	9.9456
NLRP2	1.82854	9.9456
NLRP2	1.82854	9.9456
NLRP2	1.82854	9.9456
C3	1.82141	9.632
NLRP7	1.80672	5.51582
NLRP7	1.80672	5.51582
NLRP7	1.80672	5.51582
NLRP7	1.80672	5.51582
NLRP7	1.80672	5.51582
NLRP7	1.80672	5.51582
NLRP7	1.80672	5.51582
NLRP7	1.80672	5.51582
NLRP7	1.80672	5.51582
NLRP7	1.80672	5.51582
NLRP7	1.80616	5.7309
NLRP7	1.80616	5.7309
NLRP7	1.80616	5.7309
NLRP7	1.80616	5.7309
NLRP7	1.80616	5.7309
NLRP7	1.80616	5.7309
NLRP7	1.80616	5.7309
NLRP7	1.80616	5.7309
NLRP7	1.80616	5.7309
NLRP7	1.80616	5.7309
NLRP7	1.80604	5.8641
NLRP7	1.80604	5.8641
NLRP7	1.80604	5.8641
NLRP7	1.80604	5.8641
NLRP7	1.80604	5.8641
NLRP7	1.80604	5.8641
NLRP7	1.80604	5.8641
NLRP7	1.80604	5.8641
NLRP7	1.80604	5.8641
NLRP7	1.80604	5.8641
NLRP7	1.80227	5.50186
NLRP7	1.80227	5.50186
NLRP7	1.80227	5.50186
NLRP7	1.80227	5.50186
NLRP7	1.80227	5.50186
NLRP7	1.80227	5.50186
NLRP7	1.80227	5.50186
NLRP7	1.80227	5.50186
NLRP7	1.80227	5.50186
NLRP7	1.80227	5.50186
NLRP7	1.80227	5.50186
NLRP7	1.80227	5.50186
NLRP7	1.80227	5.50186
NLRP7	1.80227	5.50186
NLRP7	1.80227	5.50186
NLRP7	1.80227	5.50186
NLRP7	1.80227	5.50186
NLRP7	1.80227	5.50186
NLRP7	1.80227	5.50186
NLRP7	1.80227	5.50186
NLRP7	1.80227	5.50186
NLRP7	1.80227	5.50186
NLRP7	1.80227	5.50186
NLRP7	1.80227	5.50186
NLRP7	1.80227	5.50186
NLRP7	1.80227	5.50186
NLRP7	1.80227	5.50186
NLRP7	1.80227	5.50186
NLRP7	1.80227	5.50186
NLRP7	1.80227	5.50186
NLRP7	1.80227	5.50186
NLRP7	1.80227	5.50186
NLRP7	1.80227	5.50186
NLRP7	1.80227	5.50186
NLRP7	1.80227	5.50186
NLRP7	1.80227	5.50186
NLRP7	1.80227	5.50186
NLRP7	1.80227	5.50186
NLRP7	1.80227	5.50186
NLRP7	1.80227	5.50186
NLRP7	1.80227	5.50186
NLRP7	1.80227	5.50186
NLRP7	1.80227	5.50186
NLRP7	1.80227	5.50186
NLRP7	1.80227	5.50186
NLRP7	1.80227	5.50186
NLRP7	1.80227	5.50186
NLRP7	1.80227	5.50186
NLRP7	1.80227	5.50186
NLRP7	1.80227	5.50186
NLRP7	1.80227	5.50186
NLRP7	1.80227	5.50186
NLRP7	1.80227	5.50186
NLRP7	1.80227	5.50186
NLRP7	1.80227	5.50186
NLRP7	1.80227	5.50186
NLRP7	1.80227	5.50186
NLRP7	1.80227	5.50186
NLRP7	1.80227	5.50186
NLRP7	1.80227	5.50186
WISP3	1.79205	7.3832
TNIP3	1.79047	5.2219
CLDN1	1.78871	8.45928
BATF2	1.78749	6.10505
LAPTM5	1.78106	4.41106
PDZK1IP1	1.75424	5.61865
RPS6KL1	1.74833	7.01344
SERPINB2	1.73575	10.6404
SERPINB10	1.73493	10.1599
IL36G	1.72842	8.14785
LINC01468	1.69912	7.52937
SPDEF	1.69062	6.8824
HCAR3	1.67071	8.20255
TRAF1	1.66038	8.15112
TNFSF15	1.64855	8.04522
PLA2G4C	1.64457	5.57148
IRF5	1.63858	7.05711
TNFAIP2	1.63333	6.6677
HCAR2	1.63106	6.89888
SLC41A2	1.61304	6.68533
TRIML2	1.60011	9.47983
MMP25	1.59748	7.21962
PDE9A	1.59123	4.89783
ANGPTL4	1.58413	8.99345
FADS3	1.57754	9.27304
GPR156	1.56734	4.40933
CENPV	1.56584	6.10047
P2RX5	1.55437	6.46049
SCARF2	1.55407	5.97093
VWDE	1.54882	5.90145
ZFP42	1.54674	9.01182
CCNJL	1.54495	8.79315
FRMPD4	1.53876	3.91991
ROS1	1.52587	5.58287
ALDH5A1	1.51159	5.81671
SLC7A2	1.49143	6.60696
TSPAN2	1.49108	5.50186
BST2	1.48819	8.48289
MMP3	1.48049	8.06796
RUNDC3A	1.46621	6.51231
NAP1L5	1.46218	5.17773
KRTDAP	1.45386	3.707
EDN1	1.42778	8.10875
ADAMTS7	1.42466	5.52159
RASSF6	1.41485	7.35547
HSPB8	1.40911	5.36442
FUT3	1.38481	4.54176
ARHGAP40	1.38237	3.97129
FMNL1	1.36852	7.47521
CSF3	1.36276	7.33415
NGF	1.3573	6.71049
TMEM125	1.35641	3.36006
CKB	1.34852	7.8911
CXCL10	1.33829	4.43237
IFIT2	1.33688	5.58107
FGF5	1.33515	7.24485
GDPD2	1.33423	5.93917
MYRF	1.3318	5.50854
HES4	1.3303	5.30007
SERPINA1	1.32935	5.42813
SERPINA1	1.32935	5.42813
SLAMF9	1.32792	5.01558
ADCY4	1.32754	5.28956
IZUMO1	1.32572	4.63309
MANSC1	1.32519	7.34664
MANSC1	1.32519	7.34664
NEDD9	1.32216	8.37215
PLOD2	1.31989	7.37001
CFAP58	1.31392	5.92315
TMEM62	1.31336	7.221
TMEM217	1.30406	5.30044
KRT75	1.30345	9.3899
THBD	1.30185	5.57993
DNAJA4	1.29664	8.10875
GCH1	1.29499	7.21845
LINC00888	1.29146	4.88271
MMP17	1.29078	7.38506
APBA2	1.27342	7.75838
APBA2	1.27342	7.75838
CMPK2	1.26842	7.25171
HS3ST3B1	1.25469	6.61376
SERPINA1	1.24995	5.42224
SERPINA1	1.24995	5.42224
ICA1	1.24908	5.38394
FCRLA	1.2444	7.18437
ELAVL2	1.24203	5.86043
PEX5L	1.23998	5.72389
APBA2	1.23957	7.32858
APBA2	1.23957	7.32858
MICU3	1.23758	4.53007
PSMG3-AS1	1.23558	7.06873
SAA2	1.23343	7.99187
LINC00958	1.23237	8.45229
DEC1	1.23055	5.50186
OPCML	1.22539	4.49659
RSAD2	1.2188	4.88271
POPDC3	1.21769	5.72563
PI3	1.21645	5.33367
TMEM140	1.20812	4.36665
ZNF396	1.20804	2.79971
GPRC5A	1.20083	7.51407
IRAK2	1.19807	8.78021
TRIM36	1.19494	4.46838
SLPI	1.1925	6.1495
SLC22A31	1.19054	4.38807
TNF	1.18429	5.91908
TNF	1.18429	5.91908
TNF	1.18429	5.91908
TNF	1.18429	5.91908
TNF	1.18429	5.91908
TNF	1.18429	5.91908
TNF	1.18429	5.91908
TNF	1.18429	5.91908
LUZP6	1.18154	1.91157
EXOC6	1.17341	4.10745
SAA2-SAA4	1.17263	7.77108
SAA1	1.16555	8.10875
ZNF812	1.16493	4.14997
IL7R	1.16435	8.48289
TNF	1.16385	6.68811
TNF	1.16385	6.68811
TNF	1.16385	6.68811
TNF	1.16385	6.68811
TNF	1.16385	6.68811
TNF	1.16385	6.68811
TNF	1.16385	6.68811
TNF	1.16385	6.68811
TNF	1.16385	6.68811
TNF	1.16385	6.68811
TNF	1.16385	6.68811
TNF	1.16385	6.68811
TNF	1.16385	6.68811
TNF	1.16385	6.68811
TNF	1.16385	6.68811
TNF	1.16385	6.68811
TNF	1.16385	6.68811
TNF	1.16385	6.68811
TNF	1.16385	6.68811
TNF	1.16385	6.68811
TNF	1.16385	6.68811
TNF	1.16385	6.68811
TNF	1.16385	6.68811
TNF	1.16385	6.68811
TNF	1.16385	6.68811
TNF	1.16385	6.68811
TNF	1.16385	6.68811
TNF	1.16385	6.68811
TNF	1.16385	6.68811
TNF	1.16385	6.68811
TNF	1.16385	6.68811
TNF	1.16385	6.68811
TNF	1.16385	6.68811
TNF	1.16385	6.68811
TNF	1.16385	6.68811
TNF	1.16385	6.68811
TNF	1.16385	6.68811
TNF	1.16385	6.68811
TNF	1.16385	6.68811
TNF	1.16385	6.68811
TNF	1.16385	6.68811
TNF	1.16385	6.68811
TNF	1.16385	6.68811
TNF	1.16385	6.68811
TNF	1.16385	6.68811
TNF	1.16385	6.68811
TNF	1.16385	6.68811
TNF	1.16385	6.68811
TNF	1.16385	6.68811
TNF	1.16385	6.68811
TNF	1.16385	6.68811
TNF	1.16385	6.68811
TNF	1.16385	6.68811
TNF	1.16385	6.68811
TNF	1.16385	6.68811
TNF	1.16385	6.68811
PLXNC1	1.16361	4.34876
RAET1L	1.15243	6.68811
ULBP2	1.15082	7.41407
RGS18	1.14734	5.19939
APOL3	1.14104	6.51231
TMEM74B	1.14017	3.56272
GPX2	1.13609	7.33415
FSIP1	1.13454	3.16885
TUB	1.13236	7.16579
AMIGO2	1.12098	9.47983
DRAM1	1.11963	8.74408
TSLP	1.11519	4.42346
TM4SF19	1.1086	7.09381
GBGT1	1.10604	6.41833
RASGRP2	1.1038	4.29306
GPR68	1.09659	6.13395
PANX2	1.09144	5.60033
LHX1	1.08796	6.37184
LHX1	1.08796	6.37184
HECW2	1.08701	5.78983
PTGS2	1.07144	7.48304
NFKBIZ	1.07051	7.96695
RP11-23J9.4	1.06419	5.09365
FAP	1.06354	5.73125
SDSL	1.06314	5.35101
MFSD6	1.0623	7.42539
NABP1	1.06226	6.4801
VEPH1	1.06116	5.81844
NCF2	1.0606	7.51094
CDRT1	1.0575	4.51847
PQLC2L	1.05326	3.33346
ANXA6	1.05217	9.0771
KCNQ3	1.04736	6.10047
FN3K	1.04585	3.63413
GPR78	1.04448	4.78176
CPZ	1.0405	4.73273
CCDC180	1.03704	4.61233
TRANK1	1.03326	8.44319
RP11-445F12.1	1.03236	4.66239
RP11-445F12.1	1.03236	4.66239
CCDC88C	1.02865	6.50232
GIMAP2	1.027	4.69067
KLHL23	1.02674	4.89757
KLHL23	1.02674	4.89757
DGAT2	1.02439	5.8296
PCDHB2	1.02107	4.20101
LHX1	1.02019	5.77398
LHX1	1.02019	5.77398
MRGPRX3	1.0197	7.79971
ZFYVE28	1.01603	3.67687
FBXW10	1.01552	3.83775
FUT2	1.0138	5.54139
PAPSS2	1.01022	7.1487
ALOX12P2	1.00102	5.7803
SOD2	0.99244	7.85209
SOD2	0.99244	7.85209
ST6GALNAC1	0.99218	4.80184
TMEM38A	0.99036	5.14963
DNAJB9	0.98998	5.16439
HIST1H2BC	0.98651	5.31986
SLC43A2	0.98532	6.05817
SLC43A2	0.98532	6.05817
TIMP2	0.98481	7.56552
PLEKHG4	0.98313	7.32858
SAMD9	0.97767	5.26937
LYN	0.97593	7.87383
B3GALNT1	0.97358	6.4185
KCNU1	0.9728	3.01939
SLFN12	0.97156	6.27383
SYCP2L	0.97048	5.80663
SAT1	0.97025	8.32768
GYLTL1B	0.96712	7.42629
POLM	0.96471	6.7108
IFI44L	0.96124	6.37916
ARL11	0.96071	3.27267
TGFBR2	0.95813	9.49261
TICAM2	0.95742	6.80876
RNF207	0.9557	5.40963
BIRC3	0.95284	4.08395
SAMD9L	0.95276	5.65439
NTM	0.95097	8.77328
SYT1	0.94899	5.94466
IL1A	0.9446	6.96303
RANBP17	0.94191	4.0674
APOL1	0.93878	7.52153
MFI2	0.93821	6.9146
CSF1	0.93717	6.63196
RP11-307E17.8	0.93708	4.09213
LETM2	0.9369	6.41563
ANK2	0.93622	3.27591
CXCL1	0.93536	7.43629
PTPRK	0.93377	9.11101
PTPRK	0.93377	9.11101
GAREML	0.93325	5.48797
PTPRK	0.93312	8.99345
PTPRK	0.93312	8.99345
APLN	0.9309	6.64793
IL1B	0.9299	8.23091
HYAL3	0.92627	7.19179
TACSTD2	0.92595	8.44535
AOC2	0.92115	3.40493
MYO5C	0.92018	3.81111
SLC43A2	0.91986	6.43204
SLC43A2	0.91986	6.43204
FOXL2NB	0.9176	4.21979
IFI27	0.91703	8.46309
IFI27	0.91703	8.46309
ETV7	0.9157	4.89162
FOXQ1	0.91451	4.31381
SRRM3	0.9133	4.0078
IKZF2	0.9125	3.4569
MOCOS	0.91083	5.86931
CSF2	0.90151	7.85811
CLIC3	0.89906	4.6445
PPAP2C	0.89874	4.47265
CXCL16	0.89635	6.74773
IFI27	0.89415	8.10875
IFI27	0.89415	8.10875
AC141586.5	0.89367	6.63579
PSG4	0.89313	6.62278
SNCG	0.89261	3.81783
MB21D1	0.8903	5.24727
BEND7	0.88744	6.40107
LRRC75A-AS1	0.88462	9.25143
LPAR6	0.88386	3.5039
GLRX	0.88328	5.57993
IQCA1	0.88013	7.14854
ADAP1	0.87952	5.36448
IFNK	0.87892	7.20299
CXCL3	0.87809	3.56084
CCDC3	0.87693	4.46101
MAPK13	0.87648	8.24585
ENG	0.87399	5.07486
MLLT11	0.87309	5.56838
ELL3	0.87304	5.56842
SLC7A11	0.87094	5.71639
NPTXR	0.87007	3.01076
SPRR2E	0.86886	4.8573
SCML2	0.86877	5.31423
HIST1H2BD	0.86577	5.57993
CXCL11	0.86459	2.65043
GAL	0.862	4.42974
ATP2C2	0.86094	4.31161
GLIPR1	0.859	4.59457
DAGLA	0.85798	3.42722
BID	0.8574	7.28417
BEX4	0.85573	6.70052
IL18	0.85182	4.90829
NEK10	0.85169	3.0702
FAM155B	0.85121	4.54575
PGM5P2	0.84747	3.56542
TSPAN15	0.84638	5.63008
PDIA2	0.84603	3.5625
ABCA2	0.8443	6.24599
HIST1H2AC	0.84146	5.83541
CES4A	0.83999	4.79067
LGALS3BP	0.83915	7.70787
SPNS2	0.8349	4.48384
AGBL1-AS1	0.83397	2.88987
ZDHHC21	0.83288	3.2214
ZNF121	0.83237	5.29136
ELOVL7	0.82969	5.35135
ZFP57	0.829	7.13961
ZFP57	0.829	7.13961
ZFP57	0.829	7.13961
ZFP57	0.829	7.13961
ZFP57	0.829	7.13961
ZFP57	0.829	7.13961
ZFP57	0.829	7.13961
ZFP57	0.829	7.13961
ZFP57	0.82556	7.50951
ZFP57	0.82556	7.50951
ZFP57	0.82556	7.50951
ZFP57	0.82556	7.50951
ZFP57	0.82556	7.50951
ZFP57	0.82556	7.50951
ZFP57	0.82556	7.50951
ZFP57	0.82556	7.50951
ZFP57	0.82556	7.50951
ZFP57	0.82556	7.50951
ZFP57	0.82556	7.50951
ZFP57	0.82556	7.50951
ZFP57	0.82556	7.50951
ZFP57	0.82556	7.50951
ZFP57	0.82556	7.50951
ZFP57	0.82556	7.50951
ZFP57	0.82556	7.50951
ZFP57	0.82556	7.50951
ZFP57	0.82556	7.50951
ZFP57	0.82556	7.50951
ZFP57	0.82556	7.50951
ZFP57	0.82556	7.50951
ZFP57	0.82556	7.50951
ZFP57	0.82556	7.50951
ZFP57	0.82556	7.50951
ZFP57	0.82556	7.50951
ZFP57	0.82556	7.50951
ZFP57	0.82556	7.50951
ZFP57	0.82556	7.50951
ZFP57	0.82556	7.50951
ZFP57	0.82556	7.50951
ZFP57	0.82556	7.50951
ZFP57	0.82556	7.50951
ZFP57	0.82556	7.50951
ZFP57	0.82556	7.50951
ZFP57	0.82556	7.50951
ZFP57	0.82556	7.50951
ZFP57	0.82556	7.50951
ZFP57	0.82556	7.50951
ZFP57	0.82556	7.50951
ZFHX2	0.82524	3.72481
ZFP57	0.82277	7.49803
ZFP57	0.82277	7.49803
ZFP57	0.82277	7.49803
ZFP57	0.82277	7.49803
ZFP57	0.82277	7.49803
ZFP57	0.82277	7.49803
ZFP57	0.82277	7.49803
ZFP57	0.82277	7.49803
CTA-384D8.35	0.82174	4.59166
ZBED6CL	0.82112	3.20791
PWAR5	0.81899	2.55886
ZFP57	0.81717	6.06924
ZFP57	0.81717	6.06924
ZFP57	0.81717	6.06924
ZFP57	0.81717	6.06924
ZFP57	0.81717	6.06924
ZFP57	0.81717	6.06924
ZFP57	0.81717	6.06924
ZFP57	0.81717	6.06924
BACH2	0.81709	3.84428
E2F5	0.81693	4.51847
SATB2	0.816	4.90561
RP11-23J9.5	0.81567	3.07771
STAT5A	0.8151	4.88027
TNS3	0.81322	7.16579
Metazoa_SRP	0.8118	1.71019
RPS6KA6	0.80858	5.3042
MAP3K8	0.80677	3.74857
KRTAP2-3	0.80655	4.08647
KRTAP2-3	0.80655	4.08647
KRTAP2-3	0.80655	4.08647
KRTAP2-3	0.80655	4.08647
AC004980.7	0.80359	5.10576
AC004980.7	0.80359	5.10576
TLE2	0.79994	4.52752
SDCBP2	0.79923	6.24306
RN7SL1	0.79835	1.85538
LGALS9	0.7962	4.87056
SCNN1A	0.79563	4.44691
ZFAS1	0.79361	8.14034
TUBB3	0.79336	6.75965
IL23A	0.79333	4.12581
DDX60L	0.79292	4.47859
TLCD2	0.79223	4.72781
TLCD2	0.79223	4.72781
TP53INP2	0.7892	6.02941
IL24	0.78907	7.85257
IL20	0.78816	4.44606
RP11-277P12.20	0.78771	5.70811
TLCD2	0.7871	4.70116
TLCD2	0.7871	4.70116
AP1S2	0.78345	3.49462
EFNA1	0.78344	7.50748
ZDHHC23	0.78324	4.88745
SP140	0.78316	3.1754
DUSP1	0.78208	5.97804
NFKBIE	0.7795	6.74773
TMEM139	0.7792	5.98073
TP53I3	0.7781	7.61984
BEGAIN	0.77754	3.25721
ERO1B	0.77608	4.53484
DSCAM	0.77539	7.5631
LINC01204	0.77451	4.42471
MIR4458HG	0.77441	4.42839
SLFN13	0.77235	5.85311
LRRC61	0.77208	5.09909
GCNT2	0.772	5.41626
TRAM1	0.77132	4.50326
LINC00174	0.76964	4.63546
BVES	0.76685	6.07859
PAX9	0.76624	3.56561
ASPHD1	0.76616	5.80274
APOL2	0.76504	7.08133
RP11-14N7.2	0.76332	6.55207
ZNF697	0.75999	6.70052
TMEM51-AS1	0.75882	3.32375
RAB25	0.75867	7.14346
ADGRE2	0.75815	6.09964
SYNGR3	0.75283	4.63569
MPZL2	0.75032	6.16729
OASL	0.74753	6.08775
TRIM47	0.74735	6.69888
TYMP	0.74689	6.60696
TMEM106A	0.7402	4.35928
INHBA	0.73999	6.302
SPIRE2	0.73908	3.45891
SGK1	0.73861	7.65714
SLC47A1	0.73652	4.77936
TPK1	0.73584	2.71972
GMPR	0.73529	2.99899
ACTR3C	0.7311	3.22945
NKX3-1	0.73056	3.83404
ZNF117	0.7276	2.7597
NPDC1	0.72675	5.47085
IVL	0.72638	5.02776
GPR157	0.7246	5.89594
DOK7	0.72247	2.70806
FOXA2	0.72182	5.79217
CHRNA6	0.72144	2.74411
BTBD19	0.71765	5.08078
TLR3	0.71741	4.38195
SLC46A3	0.71468	5.04704
FAAH2	0.71421	2.42025
PANK2	0.712	7.20619
CCND2	0.7098	8.15221
SERPINB13	0.70918	2.76158
PRSS16	0.70907	5.43635
MT1L	0.70799	6.41238
DMTN	0.70626	5.68686
NEURL2	0.70549	2.86394
PTPRJ	0.70498	4.66454
ST20	0.70295	3.46247
ARAP3	0.70265	6.31837
SBSN	0.70263	5.03603
GIPR	0.7023	4.0888
SP140L	0.7018	6.67153
IQCH-AS1	0.70154	3.6203
UGCG	0.70148	4.67226
CUZD1	0.70142	3.70093
ICAM3	0.70063	4.02244
LIG4	0.6999	4.28859
AC027612.6	0.69949	6.04339
FAM231D	0.69577	4.22215
FAM231D	0.69577	4.22215
CTAGE6	0.69547	3.82201
FRK	0.69463	4.38421
THEMIS2	0.69339	5.0823
PGM2L1	0.68833	4.3904
CSMD3	0.68675	4.54452
AOX1	0.68464	7.48304
NQO1	0.68363	8.00377
PCDH12	0.6828	3.49531
SERPINF1	0.68086	4.99695
SERPINF1	0.68086	4.99695
STC1	0.68058	3.2352
SFMBT1	0.68044	5.36442
SLC37A1	0.67975	4.88497
ATP9A	0.67972	6.54683
FICD	0.67498	5.30588
RNF152	0.67477	4.98852
ICA1L	0.67195	2.67134
OVOL1	0.67161	3.16247
LPXN	0.67129	6.29092
CARD11	0.67088	6.40688
TMEM41B	0.67072	3.9789
NT5C3A	0.6707	3.80643
LMO2	0.67037	3.0568
RAET1E	0.67021	5.13494
SPINK5	0.66841	4.98354
TREM2	0.6683	2.65582
FZD5	0.66785	5.77398
ANKRD18A	0.66766	3.33295
VEGFC	0.66758	7.65359
ARMCX3	0.66695	5.15353
SIPA1L3	0.66428	6.46025
PIK3R3	0.6642	6.29391
CTAGE15	0.66404	3.79585
SORT1	0.66283	3.77943
EFR3B	0.66263	5.09365
USP18	0.66185	6.95411
C3orf52	0.66167	5.19598
FAM24B	0.66129	4.14803
EREG	0.65967	4.94521
TMEM216	0.65805	5.52284
ZNF165	0.65787	5.28507
UCA1	0.65628	2.30949
DDX58	0.65514	5.67959
RAET1G	0.65248	4.57951
RHBDL2	0.64903	6.28603
EVPLL	0.64834	2.90701
ADAM12	0.6458	2.9505
FOXL2	0.64532	3.2103
SAMHD1	0.6434	7.11391
PROSER2	0.64248	6.84353
OSGIN1	0.64058	5.46905
SYNGR1	0.6403	3.24736
IFI44	0.63889	5.15612
LYSMD3	0.63865	3.92394
ADPRHL1	0.63803	3.65145
TMC4	0.63784	3.53687
TMC4	0.63784	3.53687
TMC4	0.63784	3.53687
TMC4	0.63784	3.53687
TMC4	0.63784	3.53687
TMC4	0.63784	3.53687
TMC4	0.63784	3.53687
TMC4	0.63784	3.53687
TMC4	0.63784	3.53687
TMC4	0.63784	3.53687
TMC4	0.63784	3.53687
TMC4	0.63784	3.53687
TMC4	0.63784	3.53687
TMC4	0.63784	3.53687
TMC4	0.63784	3.53687
TMC4	0.63784	3.53687
TMC4	0.63784	3.53687
TMC4	0.63784	3.53687
TMC4	0.63784	3.53687
TMC4	0.63784	3.53687
TMC4	0.63784	3.53687
TMC4	0.63784	3.53687
TMC4	0.63784	3.53687
TMC4	0.63784	3.53687
TMC4	0.63784	3.53687
TMC4	0.63784	3.53687
TMC4	0.63784	3.53687
TMC4	0.63784	3.53687
TMC4	0.63784	3.53687
TMC4	0.63784	3.53687
TMC4	0.63784	3.53687
TMC4	0.63784	3.53687
TMC4	0.63784	3.53687
TMC4	0.63784	3.53687
TMC4	0.63784	3.53687
TMC4	0.63784	3.53687
TMC4	0.63784	3.53687
TMC4	0.63784	3.53687
TMC4	0.63784	3.53687
TMC4	0.63784	3.53687
TMC4	0.63784	3.53687
TMC4	0.63784	3.53687
TMC4	0.63784	3.53687
TMC4	0.63784	3.53687
TMC4	0.63784	3.53687
TMC4	0.63784	3.53687
TMC4	0.63784	3.53687
TMC4	0.63784	3.53687
TMC4	0.63784	3.53687
TMC4	0.63784	3.53687
TMC4	0.63784	3.53687
TMC4	0.63784	3.53687
TMC4	0.63784	3.53687
TMC4	0.63784	3.53687
TMC4	0.63784	3.53687
TMC4	0.63784	3.53687
TMC4	0.63784	3.53687
TMC4	0.63784	3.53687
TMC4	0.63784	3.53687
TMC4	0.63784	3.53687
C1orf210	0.63764	3.82604
CNTNAP4	0.63685	2.98893
TSPYL2	0.63641	5.81964
TMC4	0.63622	4.58278
TMC4	0.63622	4.58278
TMC4	0.63622	4.58278
TMC4	0.63622	4.58278
TMC4	0.63622	4.58278
TMC4	0.63622	4.58278
TMC4	0.63622	4.58278
TMC4	0.63622	4.58278
TMC4	0.63622	4.58278
TMC4	0.63622	4.58278
MX1	0.63513	8.30764
CCDC69	0.63498	5.88118
AKR1C3	0.63471	5.7549
AIM1L	0.63466	5.50824
TMC4	0.63322	4.52714
TMC4	0.63322	4.52714
TMC4	0.63322	4.52714
TMC4	0.63322	4.52714
TMC4	0.63322	4.52714
TMC4	0.63322	4.52714
TMC4	0.63322	4.52714
TMC4	0.63322	4.52714
TMC4	0.63322	4.52714
TMC4	0.63322	4.52714
CTAGE8	0.63313	4.20667
NOD2	0.63173	4.31328
SQSTM1	0.63044	6.98991
LMO7	0.62912	4.79647
SKIL	0.62649	4.0242
SIGIRR	0.62629	3.66041
GSDMB	0.62573	5.45406
SEMA4A	0.62497	6.57785
HDX	0.62476	3.47172
UBXN8	0.62374	4.64262
SLC16A3	0.62326	5.71431
CARD8-AS1	0.62272	3.41579
CASP10	0.62254	5.47244
USP53	0.62236	5.37778
STYK1	0.62078	4.31133
KMO	0.62	2.2328
BTN2A2	0.61999	6.30056
PARP3	0.61958	5.57856
PDGFB	0.61882	5.92315
HOXB6	0.61522	3.94422
ALG1L	0.61497	3.82539
RP11-37B2.1	0.61456	4.35115
NIPA1	0.61437	4.93498
RAB30	0.614	3.83309
TP53INP1	0.6133	4.43381
PIK3R3	0.61222	4.63263
MYLIP	0.61211	4.77957
RPL22L1	0.61064	5.87647
NFKBIA	0.61045	6.9944
ADAMTS4	0.6104	4.36126
ANTXR1	0.60964	6.71643
ISG15	0.60917	6.48725
CARD8	0.60855	5.01368
PADI1	0.60766	3.19328
PADI1	0.60766	3.19328
TMC4	0.60762	3.97392
TMC4	0.60762	3.97392
TMC4	0.60762	3.97392
TMC4	0.60762	3.97392
TMC4	0.60762	3.97392
TMC4	0.60762	3.97392
TMC4	0.60762	3.97392
TMC4	0.60762	3.97392
TMC4	0.60762	3.97392
TMC4	0.60762	3.97392
KCTD12	0.60744	6.49576
RP11-356I2.4	0.6073	2.31274
MTHFD2L	0.60721	4.74835
DOK3	0.60685	3.58236
PORCN	0.60582	6.00953
DAPP1	0.60533	6.73612
C9orf64	0.6048	4.96851
SERP1	0.60416	4.17043
IBTK	0.60394	4.65944
MEST	0.60327	5.5872
ABCA7	0.60317	5.45214
RAI14	0.60243	7.55285
PLCXD2	0.6014	4.00554
CTAGE4	0.60095	4.14094
CTAGE4	0.60095	4.14094
GJC2	0.60047	3.15318
NIPAL4	0.60013	6.83067
HSPA5	0.59979	8.77713
RHOQ	0.59948	4.54575
CD74	0.59865	3.76017
CDSN	0.59854	3.47144
CDSN	0.59854	3.47144
CDSN	0.59854	3.47144
CDSN	0.59854	3.47144
CDSN	0.59854	3.47144
CDSN	0.59854	3.47144
CLUHP3	0.59846	5.8296
ASB1	0.59843	6.86468
CYB561	0.59814	6.19037
SPRY3	0.59807	2.89098
VNN1	0.59756	3.21657
KBTBD8	0.59424	3.3148
CEACAM19	0.59315	4.42974
F3	0.59291	6.46075
ARL5B	0.58962	2.92108
DNAH14	0.58918	2.95976
ISL1	0.58904	3.51392
BIRC2	0.58898	4.80972
CTAGE9	0.58819	4.17587
FAM136A	0.58734	6.66582
ADPRH	0.58686	3.04902
RND3	0.58626	5.46793
TMC4	0.5861	3.59556
TMC4	0.5861	3.59556
TMC4	0.5861	3.59556
TMC4	0.5861	3.59556
TMC4	0.5861	3.59556
TMC4	0.5861	3.59556
TMC4	0.5861	3.59556
TMC4	0.5861	3.59556
TMC4	0.5861	3.59556
TMC4	0.5861	3.59556
PIGZ	0.58536	4.14434
KCNAB3	0.58245	3.07233
MRAS	0.58212	5.09122
NCEH1	0.58187	5.45458
TAF13	0.58109	3.62544
SH2D4A	0.58067	5.45733
DLX2	0.58061	3.26953
ANKK1	0.57967	2.92338
EPB41L1	0.57958	5.09909
MEGF6	0.57941	1.5706
IDUA	0.57709	2.83505
EGFL7	0.57697	4.71228
CDSN	0.57596	3.36615
CDSN	0.57596	3.36615
CDSN	0.57596	3.36615
CDSN	0.57596	3.36615
CDSN	0.57596	3.36615
CDSN	0.57596	3.36615
NFE2L3	0.57561	5.11936
PTAFR	0.57471	6.2889
SLC6A17	0.57445	2.02939
ZNF597	0.57415	4.20764
CERS3	0.57384	5.00192
PXYLP1	0.57369	3.44349
CD83	0.57272	5.36578
MYZAP	0.56942	4.0328
FMN1	0.56931	2.77005
FMN1	0.56931	2.77005
RBMS2	0.56895	6.7952
TMTC2	0.56794	4.22943
TTC14	0.56696	4.0011
ZBTB1	0.56684	4.22258
SLC30A7	0.56679	3.53235
ACAA2	0.56544	5.72652
CPNE7	0.56513	5.29618
TMEM243	0.56512	4.30785
KCNJ14	0.56333	2.47621
MYBPHL	0.56255	1.57912
CDRT4	0.56211	5.19171
STARD8	0.5615	2.4746
GDAP1	0.56146	5.1996
RP11-403I13.8	0.56132	4.53661
CLDN12	0.56073	4.98777
C10orf32	0.56042	4.06864
ZBED9	0.56036	2.48621
ZBED9	0.56036	2.48621
CD274	0.55946	4.92438
ARRB1	0.55931	3.9142
STAT1	0.55922	6.07816
HMGA2	0.55891	4.13789
SOCS2	0.5588	4.51698
GATSL3	0.5585	3.19996
AGR2	0.55836	4.31354
ARL10	0.55798	4.22322
XAF1	0.55778	5.33551
IFIH1	0.55772	5.25773
FBN2	0.55729	7.16409
HBEGF	0.55725	6.86468
FAM47E-STBD1	0.55639	3.75377
DISP2	0.5558	4.23543
ADCY1	0.55409	2.36896
TMEM173	0.55402	6.40979
KPNA5	0.55337	2.74285
ZNF621	0.55263	5.91233
SLC2A6	0.54976	5.71779
FBXO39	0.54907	3.14313
PHACTR1	0.54826	3.76724
CCDC122	0.54772	2.51709
FAT4	0.54629	2.98901
ACTRT3	0.54587	3.7045
TMED7-TICAM2	0.54574	5.15612
GBP3	0.54529	6.26004
XG	0.54529	5.03928
XG	0.54529	5.03928
MAGI2-AS3	0.54417	3.31052
ADAM21	0.54374	2.11004
TLR6	0.54337	2.43871
RNF19A	0.54273	3.70633
ABCG1	0.54211	5.42919
CYP2J2	0.54198	4.78353
FAM47E-STBD1	0.54171	4.10639
DUSP8	0.54152	3.51612
DUSP8	0.54152	3.51612
DUSP8	0.54152	3.51612
PLD6	0.54136	3.82578
CHGB	0.54105	2.51625
ABCD1	0.54078	4.01502
DNAJC10	0.54046	4.94625
FAM13B	0.53953	3.71021
SLC15A3	0.53953	4.16976
YJEFN3	0.53922	2.12965
PRSS12	0.53895	6.48847
CASP7	0.5388	5.67628
EPHA1-AS1	0.53838	2.29055
NMI	0.53832	4.13989
PHLDA1	0.53822	5.83857
NOP14-AS1	0.53778	6.79593
HOTAIR	0.53747	3.98046
XIST	0.53649	4.47646
DENND3	0.53483	5.09724
ACSF2	0.53481	5.59922
KCNS3	0.53424	3.3991
STARD4	0.53375	2.89614
HELB	0.53326	3.73915
DUSP8	0.53283	3.37686
DUSP8	0.53283	3.37686
DUSP8	0.53283	3.37686
MAP9	0.53245	3.56543
LPAR1	0.53215	6.58831
RMDN2	0.53182	2.62546
PTHLH	0.53179	6.41396
TMED7	0.531	2.76843
BIK	0.53087	2.409
CREG1	0.53081	3.44592
ARHGDIB	0.53064	6.79549
RASIP1	0.53029	4.54444
RBM47	0.5302	5.32597
DUSP8	0.52926	3.4376
DUSP8	0.52926	3.4376
DUSP8	0.52926	3.4376
TMEM204	0.5292	2.94394
SAMD12	0.52786	2.77258
GVINP1	0.52614	1.94508
FAXC	0.52473	4.47265
MEIS3	0.52472	5.75971
P2RX4	0.52461	4.34967
RP11-750B16.1	0.52442	2.52366
KLHL28	0.52426	4.07529
SLC44A3	0.52419	4.28771
FAM228B	0.52363	2.86777
SERPINF2	0.52321	2.64332
SERPINF2	0.52321	2.64332
BMP2	0.52312	5.76502
EGLN3	0.52308	5.62846
CMTM3	0.52299	5.75329
TSPAN33	0.52282	3.28105
RIT1	0.5228	5.03037
RGPD2	0.52271	4.76716
RAB6B	0.52228	3.19984
ZNF107	0.52212	2.61891
ARHGAP8	0.52163	5.29194
MBNL2	0.5216	4.47178
STS	0.52154	4.42839
FAM214A	0.52128	3.7294
TMED5	0.52066	3.98713
MXD1	0.5202	5.51019
CYB5A	0.51788	3.44929
CDSN	0.51769	3.37285
CDSN	0.51769	3.37285
CDSN	0.51769	3.37285
CDSN	0.51769	3.37285
CDSN	0.51769	3.37285
CDSN	0.51769	3.37285
TRIM73	0.51755	2.5712
SLC38A2	0.5175	4.17389
ENO3	0.51627	2.14639
GCA	0.51619	3.14696
GADD45A	0.51599	6.66271
ZNF319	0.51565	5.52968
IFNAR1	0.51552	3.36537
RNASE7	0.51473	6.25729
IL6ST	0.51452	3.77389
SERPINF2	0.51445	2.38433
SERPINF2	0.51445	2.38433
DCBLD1	0.51405	5.99867
FARP1	0.51381	5.71779
SYK	0.51357	5.72798
MR1	0.51252	5.96547
ST6GALNAC4	0.51183	4.30596
ERRFI1	0.51178	6.65008
TDRD7	0.51135	6.12553
PSEN2	0.51133	5.15889
PKI55	0.51037	4.15868
GMFB	0.51002	2.01439
KIF7	0.50967	4.32895
PROS1	0.50945	3.53823
PVT1	0.50944	4.48002
LGALS8	0.50924	5.75069
LIMD2	0.5092	4.74015
NFKB2	0.50909	6.60327
USP2	0.50878	1.20654
ODF3B	0.50859	3.97851
MMD	0.5077	3.54237
IFNAR2	0.50729	4.95258
HIVEP2	0.50698	6.25806
RGMB	0.50564	5.4491
MIR22HG	0.5048	5.92123
MIR22HG	0.5048	5.92123
CDSN	0.50456	3.33268
CDSN	0.50456	3.33268
CDSN	0.50456	3.33268
CDSN	0.50456	3.33268
CDSN	0.50456	3.33268
CDSN	0.50456	3.33268
C7orf31	0.5043	4.23893
ZNF518B	0.50428	4.79734
RNFT1	0.50308	2.8754
PUS7L	0.50236	2.78074
TVP23C-CDRT4	0.50189	5.29193
INO80D	0.50169	3.72572
MMP9	0.50146	5.50186
CDSN	0.50095	3.32863
CDSN	0.50095	3.32863
CDSN	0.50095	3.32863
CDSN	0.50095	3.32863
CDSN	0.50095	3.32863
CDSN	0.50095	3.32863
PVRL3	0.50082	2.76273
CD47	0.50077	3.73931
TIMM10B	0.50054	5.53095
H2BFS	0.50048	3.14799
CDSN	0.50025	3.34014
CDSN	0.50025	3.34014
CDSN	0.50025	3.34014
CDSN	0.50025	3.34014
CDSN	0.50025	3.34014
CDSN	0.50025	3.34014
AGPAT3	0.50004	6.5501
RAB33B	0.50003	3.51153
LINC00869	0.49995	4.98267
ITPRIPL2	0.49919	4.40286
SPRED3	0.49917	2.29632
TMEM50B	0.49827	3.76934
TMEM50B	0.49827	3.76934
ZNF747	0.49769	4.51178
AKAP6	0.49686	4.49445
SLC16A9	0.49634	3.62978
PRKACB	0.49584	3.99252
LINC00886	0.49566	4.21738
C1orf115	0.49558	3.10794
TRAPPC6B	0.49508	3.93995
PIK3IP1	0.49504	6.03965
KLF6	0.49427	5.73849
CYP4V2	0.49378	4.12255
LYRM5	0.49287	1.01781
AHR	0.49253	5.38394
TMEM50B	0.4925	3.65319
TMEM50B	0.4925	3.65319
C3orf62	0.49194	4.64575
EIF3J	0.49133	3.46962
HSP90B1	0.49052	7.84611
MAP3K13	0.49037	4.33864
RP11-1149O23.3	0.48988	3.29663
VSIG10L	0.48886	3.58459
POC1B	0.48875	3.33285
SHC1	0.48871	7.1892
CPT1B	0.48833	4.86976
SNX16	0.48733	2.82816
USB1	0.4862	6.4186
HIST1H2BK	0.4855	3.6503
HERC6	0.485	5.59142
IKBKE	0.48444	4.62787
APOL6	0.48411	5.07097
DNAJB14	0.48406	2.8713
PBLD	0.48373	2.31535
SLC33A1	0.4827	5.50377
PRRG1	0.48179	3.12956
SPRR2B	0.48135	2.44607
BBS10	0.48134	2.81895
SLC38A6	0.48078	1.92054
EBPL	0.47888	4.60518
MAP3K14-AS1	0.47822	1.95763
YOD1	0.4781	2.89314
FBXO6	0.47804	5.14913
FAM126B	0.47783	3.46615
IL15RA	0.47677	4.20517
TTLL3	0.47647	4.35826
SRP14-AS1	0.47612	2.36981
SMIM15	0.47593	3.83907
CCNE1	0.47591	4.84876
IFFO1	0.47513	3.50381
KIAA1107	0.47506	3.00613
FAIM	0.47506	3.64154
ABHD13	0.47498	2.45766
TVP23C	0.47461	4.11834
ODF2L	0.47422	3.09443
TDG	0.47368	3.81836
ZNF561	0.47351	5.60614
GNPDA2	0.4732	2.41321
DPY19L2	0.47206	1.72772
HSF2BP	0.47133	4.08707
CYFIP2	0.4708	2.04427
FASTKD1	0.47052	3.17561
DNAH3	0.47013	1.64432
GABARAPL1	0.47004	5.17609
EIF5	0.46998	5.36442
NCK1	0.46994	5.01486
MAGED4B	0.46954	3.65504
CGB7	0.46874	2.45689
ADRB2	0.46722	5.63127
USMG5	0.4672	4.93837
OAS3	0.46714	7.17366
RGPD1	0.46695	4.3008
RGPD1	0.46695	4.3008
OAS2	0.46672	6.89888
ZNF720	0.46618	3.16885
TDRP	0.46601	3.40107
TGDS	0.46597	2.4514
STX12	0.46587	5.05451
SLC4A7	0.46509	3.39658
RAB8B	0.46469	3.07107
RP11-356J5.12	0.46457	3.4569
APOBEC3G	0.46402	3.35266
CEP112	0.46331	3.70633
MAGED4	0.46327	3.59982
DGUOK	0.46291	5.81106
LACC1	0.4628	3.66067
NUDT18	0.46269	3.93105
MYOM3	0.46244	3.88466
SIPA1L1	0.46202	6.44374
FAM86B1	0.4618	3.16673
FAM86B1	0.4618	3.16673
FAM86B1	0.4618	3.16673
FOCAD	0.46162	5.76964
SP110	0.46142	5.81093
CASP9	0.46135	3.29143
SEPT5	0.46111	4.58181
CRAT	0.46037	4.99629
RBKS	0.46016	2.71116
CCDC24	0.45989	3.9142
RAP2A	0.45977	3.35658
MLKL	0.45939	5.62673
RP11-244H3.1	0.45921	2.03088
ZDHHC2	0.45905	2.87135
GDPD1	0.45823	1.95088
IRF7	0.4579	4.63662
IRF7	0.4579	4.63662
PRRG4	0.45765	3.07592
RAB2B	0.45652	3.71013
PIR	0.45636	2.77964
BMI1	0.45599	3.66918
HSH2D	0.45592	3.861
LYPLAL1	0.45576	3.37783
FAM200B	0.45519	2.99439
ZKSCAN8	0.4551	4.24941
AC074286.1	0.45489	2.27828
FLNC	0.45442	3.01812
PLA2G4E	0.45431	2.23924
ZNF790	0.45388	4.16771
HERC2P3	0.45375	5.45214
POF1B	0.45346	3.78224
S100A9	0.45295	5.86232
MYL5	0.45292	3.42861
C15orf52	0.45248	6.33572
ZSCAN9	0.45239	4.44954
DZIP3	0.45213	3.47611
ADAM19	0.45193	5.73115
TVP23B	0.45178	3.85195
CPT2	0.4517	5.09122
ALDH1B1	0.45094	5.57871
OCLN	0.45081	2.25121
OCLN	0.45081	2.25121
GLIPR2	0.45055	4.03058
MAP3K9	0.44998	5.55338
CHMP4C	0.44995	4.37631
KCTD5	0.4499	5.1617
ARL6IP5	0.44971	4.61776
IRF7	0.44964	4.66222
IRF7	0.44964	4.66222
DYNLT3	0.44949	3.61401
LAMP3	0.44938	3.71
G6PC3	0.44913	4.83381
GCC2	0.44902	3.19908
MIR3652	0.44888	2.16751
ITGAV	0.44855	5.04364
THBS1	0.44852	8.14688
C8orf44-SGK3	0.44838	3.01774
FUCA1	0.44826	4.88591
NUCB2	0.44775	5.18352
SLC30A4	0.44768	3.59405
CDK20	0.4468	2.536
ESCO1	0.44622	3.04872
RNF139	0.44525	2.28817
RELL2	0.44521	4.16207
TGIF2-C20orf24	0.44513	6.14147
ZG16B	0.4451	2.08747
KRR1	0.444	4.0699
CLHC1	0.44362	2.59011
UCN2	0.44307	5.22647
LPP	0.44292	4.02244
ZNF154	0.44265	3.64288
TGM1	0.4426	3.42658
ITM2C	0.44257	5.90905
GOPC	0.44234	3.18267
TMEM40	0.4421	7.0948
EME2	0.44184	4.70813
DZIP1	0.44147	4.93701
ITIH4	0.44122	2.21596
SEMA4D	0.44111	1.99401
PODXL2	0.44101	2.77005
PNPLA8	0.43948	4.00517
MSMO1	0.43922	2.52036
SPIN1	0.43909	3.51683
HRH1	0.43905	4.80035
DYX1C1-CCPG1	0.4385	3.27654
CCDC120	0.43837	4.78395
C8orf44	0.43807	1.88469
TIGD2	0.43786	3.71987
GFPT1	0.43743	4.93558
CYP26B1	0.43726	3.87976
SESN3	0.43724	3.53027
MIS12	0.4369	4.10322
VEGFA	0.43654	6.30581
BRWD3	0.43627	3.886
ROCK1P1	0.43597	2.33047
LARP1B	0.43535	3.66308
RFX3	0.43528	2.09034
PTGES3	0.43515	2.75112
PON2	0.43501	3.67355
LACTB	0.43471	4.41083
FAT1	0.43458	6.66886
GMIP	0.43429	4.41188
TST	0.43401	4.20856
HIST2H2BE	0.43382	3.45049
CYB561D2	0.43335	4.33404
DMXL1	0.43221	3.97605
CCPG1	0.43203	3.16018
MOAP1	0.43186	3.98733
MOAP1	0.43186	3.98733
RAB3D	0.43143	6.12553
DDX52	0.43095	4.26727
DDX52	0.43095	4.26727
C12orf54	0.43077	2.96449
KIAA1551	0.43072	4.56655
SLC29A2	0.4307	2.59856
RBM43	0.4307	2.81891
DCUN1D1	0.43027	2.17914
PAOX	0.42988	1.88494
MFSD9	0.42986	4.78086
NOTCH3	0.42954	2.32679
AKTIP	0.42941	2.6026
IDI1	0.42922	3.50325
DLG1	0.42911	5.25236
MOAP1	0.42872	4.14691
MOAP1	0.42872	4.14691
PAXIP1-AS2	0.4285	2.91787
CDIPT	0.42841	5.11252
MYO1B	0.42822	6.34338
FKBP14	0.42812	3.73117
RIMS2	0.42805	1.64556
IRS1	0.4279	6.13955
BAG2	0.42788	2.19049
YPEL5	0.42737	3.75339
BBC3	0.4273	2.78982
RBM18	0.42701	4.92056
PROM2	0.42634	5.8263
MYADM	0.42618	6.03284
MTMR9	0.42609	3.771
COQ10B	0.426	3.09198
UBE2W	0.42556	2.80708
LAMTOR3	0.42542	3.72844
RB1	0.42532	2.78435
SAMD8	0.4252	3.3481
PDIA4	0.42519	5.70639
ORMDL1	0.4249	3.14194
CCDC136	0.42482	3.39207
C3orf33	0.42482	1.35936
DDHD1	0.42481	4.61118
LMBR1L	0.42432	5.5404
WDR45	0.42389	5.3054
TMEM170A	0.42332	2.83347
FBXO4	0.42302	3.44584
STON2	0.42279	5.82167
IGF2BP3	0.42226	5.0776
RAB5A	0.42223	4.35525
TMEM133	0.42215	1.61892
CDKN2A	0.42214	4.08692
C19orf12	0.42211	4.93857
C20orf24	0.42195	5.99046
ACADVL	0.42125	6.34318
TRNT1	0.42046	2.84669
PHYKPL	0.42019	4.03719
CMTM4	0.41979	4.79163
DNAJC3	0.41905	4.69191
ZBED9	0.41893	2.20084
ZBED9	0.41893	2.20084
HAS3	0.41831	5.90655
CFAP44	0.41809	2.7722
AMIGO3	0.41801	2.35223
ZDBF2	0.41757	2.62201
PRR3	0.41743	3.12365
PRR3	0.41743	3.12365
PRR3	0.41743	3.12365
PRR3	0.41743	3.12365
PRR3	0.41743	3.12365
PRR3	0.41743	3.12365
PRR3	0.41743	3.12365
ZNF140	0.41734	3.31671
HERC2P9	0.41717	5.45458
HERC2P9	0.41717	5.45458
HERPUD1	0.41672	6.37105
SEL1L	0.41639	4.15674
AP1S3	0.41626	3.66003
ZNF493	0.41607	1.12469
TNFSF10	0.41594	3.6136
AP4S1	0.41577	3.35762
CYS1	0.4154	1.56452
SLC10A7	0.41535	3.69614
CFLAR	0.41508	5.30272
C1RL	0.41501	5.55447
TRMT10A	0.41492	3.68506
SNX3	0.41358	3.17074
AK3	0.41244	3.09412
FAM229A	0.41211	2.04933
NOS3	0.41186	2.27658
TMEM184A	0.41169	2.83655
NLGN2	0.41145	5.06864
HYOU1	0.41113	5.91522
HYOU1	0.41113	5.91522
SLC18B1	0.41083	3.31721
SMIM14	0.41076	4.51508
CA13	0.41073	2.92176
CPEB4	0.41033	3.35266
ADPRM	0.41033	2.39758
ZP3	0.41009	3.31506
ZNF670	0.40998	2.86595
PCDHA12	0.40991	2.25194
CMPK1	0.40989	2.79814
TANK	0.4098	4.92562
RP11-30P6.6	0.40968	1.9987
TAP1	0.40965	6.41258
TAP1	0.40965	6.41258
TAP1	0.40965	6.41258
TAP1	0.40965	6.41258
TAP1	0.40965	6.41258
TAP1	0.40965	6.41258
TAP1	0.40965	6.41258
TAP1	0.40965	6.41258
ZXDB	0.40949	3.49229
DYNC2H1	0.40914	3.83941
TAP1	0.40912	6.40979
TAP1	0.40912	6.40979
TAP1	0.40912	6.40979
TAP1	0.40912	6.40979
TAP1	0.40912	6.40979
TAP1	0.40912	6.40979
TAP1	0.40912	6.40979
TAP1	0.40912	6.40979
TAP1	0.40912	6.40979
TAP1	0.40912	6.40979
TAP1	0.40912	6.40979
TAP1	0.40912	6.40979
TAP1	0.40912	6.40979
TAP1	0.40912	6.40979
TAP1	0.40912	6.40979
TAP1	0.40912	6.40979
TAP1	0.40911	6.40979
TAP1	0.40911	6.40979
TAP1	0.40911	6.40979
TAP1	0.40911	6.40979
TAP1	0.40911	6.40979
TAP1	0.40911	6.40979
TAP1	0.40911	6.40979
TAP1	0.40911	6.40979
TAP1	0.4091	6.40979
TAP1	0.4091	6.40979
TAP1	0.4091	6.40979
TAP1	0.4091	6.40979
TAP1	0.4091	6.40979
TAP1	0.4091	6.40979
TAP1	0.4091	6.40979
TAP1	0.4091	6.40979
TAP1	0.4091	6.40979
TAP1	0.4091	6.40979
TAP1	0.4091	6.40979
TAP1	0.4091	6.40979
TAP1	0.4091	6.40979
TAP1	0.4091	6.40979
TAP1	0.4091	6.40979
TAP1	0.4091	6.40979
TAP1	0.40868	6.40268
TAP1	0.40868	6.40268
TAP1	0.40868	6.40268
TAP1	0.40868	6.40268
TAP1	0.40868	6.40268
TAP1	0.40868	6.40268
TAP1	0.40868	6.40268
TAP1	0.40868	6.40268
FAM8A1	0.40859	2.51786
PIGB	0.40845	2.60233
ZBTB33	0.40818	3.02845
BLMH	0.40797	5.41897
CFAP46	0.40775	1.60762
HOXB4	0.40754	3.08331
CCSER2	0.40678	3.50344
C16orf62	0.4066	5.94452
UBE2J1	0.40643	4.56242
DISC1	0.40625	2.66142
MYEF2	0.40611	2.97521
CCNYL1	0.40592	3.78356
TUSC3	0.40578	6.01268
LMBRD2	0.40575	2.13007
ENTPD7	0.40575	5.1556
C10orf88	0.40564	2.93374
ZBTB37	0.40546	2.21442
DDX26B	0.4051	3.68417
ASAH2	0.40502	2.60795
CPPED1	0.40484	4.41241
KRT18	0.40469	6.36787
SAXO2	0.40468	2.22951
SEC61G	0.40418	2.90147
C10orf82	0.4041	2.75893
MOB1A	0.40385	3.10448
ZNF680	0.40376	2.22939
ZNF655	0.40373	4.35948
EAF1	0.40358	4.77266
FAM60A	0.40355	3.31003
FAM60A	0.40355	3.31003
TBCEL	0.40346	3.24108
SYNJ2BP	0.40346	4.42974
TCF7	0.40345	2.85047
SLC12A7	0.40328	3.74978
VGLL4	0.40328	5.82478
SLC12A7	0.40328	3.74978
C1orf27	0.40238	2.31536
HIPK3	0.40235	3.23759
SPTBN2	0.40142	3.75732
TMEM182	0.40128	2.36173
NBN	0.40099	3.40916
SLC2A9	0.40075	5.22374
MT-ND3	0.40072	3.62915
OGFRL1	0.40061	3.19225
PARP14	0.40028	4.94855
MORN4	0.40011	3.45268
LCN2	0.40003	5.15612
SPTBN5	0.4	2.52106
TTC22	0.39963	3.32863
SLC10A6	0.39941	4.08647
OR2A20P	0.39936	2.28357
LYPLA2	0.39909	4.45652
GOLT1B	0.39864	1.68531
IFIT3	0.39853	4.76415
APOBEC3F	0.39836	2.62949
TMEM33	0.39806	3.36484
PARP9	0.39804	5.49641
ZNFX1	0.39803	6.28276
RASA1	0.39802	4.34099
RIOK3	0.39791	4.03995
GAS5	0.39741	4.53798
PARP8	0.39717	5.16439
ZNF92	0.39706	1.63028
CSNK1G3	0.39678	3.33078
KCTD11	0.39673	5.50377
CAMSAP2	0.39635	4.65505
FAM60A	0.39628	3.80783
FAM60A	0.39628	3.80783
ERBB2IP	0.39617	3.31299
DERL2	0.39567	5.19704
ZNF280C	0.39561	3.12465
PWWP2A	0.39527	4.2534
DTX4	0.39518	4.25737
MFAP3	0.39492	3.96375
BAZ2B	0.39481	4.25025
RAP1B	0.39474	3.23987
MAP3K2	0.39472	3.85587
POMP	0.39458	2.90574
RNF144B	0.39433	3.87576
TAP1	0.39428	5.97093
TAP1	0.39428	5.97093
TAP1	0.39428	5.97093
TAP1	0.39428	5.97093
TAP1	0.39428	5.97093
TAP1	0.39428	5.97093
TAP1	0.39428	5.97093
TAP1	0.39428	5.97093
C1GALT1C1	0.39423	3.29339
CYP2S1	0.39408	4.82716
MBLAC2	0.39402	3.27786
KRCC1	0.39346	3.62686
TMEM87B	0.39325	3.02022
CHIC1	0.39314	1.62731
RP2	0.39269	3.64532
TSGA10	0.39205	1.53503
TRIM69	0.39197	4.51288
TRIM69	0.39197	4.51288
ARF4	0.39193	5.82616
CCDC82	0.39181	3.06618
SLC12A7	0.39171	3.72819
SLC12A7	0.39171	3.72819
PGM3	0.39168	5.18684
HECTD2	0.39163	2.64626
PLCB4	0.39125	2.13984
PDCD2	0.39115	4.85709
GLMN	0.39107	1.48346
DUSP12	0.39082	3.66277
TPT1	0.39032	6.74843
ZBED5-AS1	0.39031	3.83863
IFI35	0.39018	4.66402
ZMPSTE24	0.38996	2.91804
FUT1	0.38954	4.18229
ITGB6	0.38927	4.44812
ITGB6	0.38927	4.44812
DUSP3	0.38907	5.7105
AGPS	0.38895	3.61387
GP1BB	0.38868	1.92167
RNF139-AS1	0.38866	1.60921
MAP1LC3B	0.38864	5.63599
C1S	0.38838	4.89744
CAP2	0.38817	4.11762
IMPACT	0.38807	4.12274
RAPH1	0.38803	3.68417
MAPK8	0.38742	4.14494
UGDH	0.3874	5.01202
KIAA0355	0.38735	2.54489
SGTB	0.38735	2.90083
KIAA0355	0.38735	2.54489
KIAA0355	0.38735	2.54489
SMIM22	0.3871	3.42207
C2orf74	0.38693	3.13029
MTRF1L	0.38622	4.17
ZFYVE16	0.38617	2.70906
TMEM198	0.38614	1.80325
PMAIP1	0.3857	3.22643
SELPLG	0.38503	1.94112
MXD4	0.38489	5.09365
C16orf87	0.38419	3.54928
DOPEY1	0.38411	3.1951
ZNF322	0.3841	2.83344
CFL2	0.38388	2.70223
SH3D19	0.38366	5.91185
MPZL3	0.38351	3.27267
GSKIP	0.38333	2.83584
IRGQ	0.38327	5.24666
SLC46A1	0.38313	3.56121
THSD1	0.38295	4.95136
HOOK1	0.38293	3.29623
AVEN	0.38291	4.65436
EN1	0.38284	1.57966
TTYH2	0.38249	3.09049
PLA2G15	0.38241	3.97222
KIF3A	0.38214	2.65534
CASP8	0.38205	4.82933
GOLGA2P5	0.38198	3.57785
POU6F1	0.38195	2.18868
HINT3	0.38192	2.71802
TMEM61	0.38189	1.65579
GTDC1	0.38172	3.18742
TAF1D	0.38134	2.72939
ZBTB43	0.38108	3.74435
SIRPB2	0.38105	2.04742
TNIP1	0.38096	5.30336
ZNF286B	0.38035	3.43767
UBE2D1	0.37982	1.91289
ZDHHC1	0.37951	3.20793
PPP4R2	0.37951	3.1622
CTSB	0.37912	6.441
AK4	0.37885	4.19113
ARRDC2	0.37882	3.99188
CD58	0.37866	2.78375
ZSWIM3	0.3779	2.52921
PTP4A1	0.3777	3.32125
SS18L2	0.37725	4.35125
SSPN	0.37704	1.40987
CGRRF1	0.37677	2.56659
NRG1	0.37603	5.71618
PRR3	0.37602	3.23836
PRR3	0.37602	3.23836
PRR3	0.37602	3.23836
PRR3	0.37602	3.23836
PRR3	0.37602	3.23836
PRR3	0.37602	3.23836
PRR3	0.37602	3.23836
PRR3	0.37602	3.23836
PRR3	0.37602	3.23836
PRR3	0.37602	3.23836
PRR3	0.37602	3.23836
PRR3	0.37602	3.23836
PRR3	0.37602	3.23836
PRR3	0.37602	3.23836
ZNF141	0.37586	2.04382
TMEM64	0.37584	3.05044
NFAT5	0.37558	3.37263
C22orf46	0.37554	4.98104
ABHD16A	0.37552	4.66681
ABHD16A	0.37552	4.66681
ABHD16A	0.37552	4.66681
ABHD16A	0.37552	4.66681
ABHD16A	0.37552	4.66681
ABHD16A	0.37552	4.66681
ABHD16A	0.37552	4.66681
VPS13A	0.37543	2.22729
OTUB2	0.37532	3.74497
OTUB2	0.37532	3.74497
SCOC	0.37529	1.73248
RAB22A	0.37517	3.37516
NUPL2	0.37482	3.98346
SNX6	0.3748	3.26044
JPX	0.37479	3.9789
SLC29A3	0.37471	2.07988
ANKRD29	0.37462	3.01111
CREBRF	0.37461	2.55111
MANF	0.37416	5.85501
BTN2A3P	0.37408	3.48072
NEK11	0.37394	3.39097
ANKRD46	0.37365	3.45174
WDSUB1	0.37323	3.0245
ZBED2	0.37305	6.39907
RRN3	0.373	4.57909
RRN3	0.373	4.57909
SLC25A20	0.37297	4.35813
ZC3H12A	0.37282	4.77848
BTG1	0.37266	4.60074
SNHG7	0.37253	4.60996
N6AMT2	0.37139	2.5078
TOR1AIP2	0.37119	4.81135
SLC25A46	0.37097	2.62033
ZNF708	0.37096	1.62869
RRN3	0.37087	4.64313
RRN3	0.37087	4.64313
IFIT1	0.37066	4.55783
PARP12	0.37045	5.98206
CCDC171	0.37012	1.14829
ZNF800	0.37011	3.18712
ZCWPW1	0.36993	1.51087
PDPN	0.36993	6.02088
CCNDBP1	0.3699	4.94193
NAMPT	0.36962	3.94982
ABHD16A	0.36908	4.62491
ABHD16A	0.36908	4.62491
ABHD16A	0.36908	4.62491
ABHD16A	0.36908	4.62491
ABHD16A	0.36908	4.62491
ABHD16A	0.36908	4.62491
ABHD16A	0.36908	4.62491
ATP13A3	0.36893	2.84546
MESDC1	0.36875	3.39095
CLCF1	0.36858	2.26569
COL9A3	0.36822	2.72226
ABHD16A	0.36811	4.58991
ABHD16A	0.36811	4.58991
ABHD16A	0.36811	4.58991
ABHD16A	0.36811	4.58991
ABHD16A	0.36811	4.58991
ABHD16A	0.36811	4.58991
ABHD16A	0.36811	4.58991
ABHD16A	0.36811	4.58991
ABHD16A	0.36811	4.58991
ABHD16A	0.36811	4.58991
ABHD16A	0.36811	4.58991
ABHD16A	0.36811	4.58991
ABHD16A	0.36811	4.58991
ABHD16A	0.36811	4.58991
ABHD16A	0.36811	4.58991
ABHD16A	0.36811	4.58991
ABHD16A	0.36811	4.58991
ABHD16A	0.36811	4.58991
ABHD16A	0.36811	4.58991
ABHD16A	0.36811	4.58991
ABHD16A	0.36811	4.58991
ERP44	0.36807	4.54948
FZD6	0.36803	4.14278
CSRNP1	0.36774	4.07532
TMEM144	0.36744	2.12686
FAM73A	0.36721	2.73883
C1orf106	0.36693	5.19884
ABHD16A	0.36658	4.13943
ABHD16A	0.36658	4.13943
ABHD16A	0.36658	4.13943
ABHD16A	0.36658	4.13943
ABHD16A	0.36658	4.13943
ABHD16A	0.36658	4.13943
ABHD16A	0.36658	4.13943
SGK3	0.36645	3.0895
GNG11	0.36643	2.29172
ZNF267	0.36603	1.8864
CCDC126	0.366	1.8013
IL13RA1	0.36582	4.21782
BLOC1S2	0.36549	3.45317
CXorf23	0.36541	2.53866
CYP4F11	0.36538	3.09514
ABHD16A	0.36524	4.57042
ABHD16A	0.36524	4.57042
ABHD16A	0.36524	4.57042
ABHD16A	0.36524	4.57042
ABHD16A	0.36524	4.57042
ABHD16A	0.36524	4.57042
ABHD16A	0.36524	4.57042
CNST	0.36522	3.72922
DYX1C1	0.3652	1.99732
FAM188A	0.3651	3.53998
SLC38A1	0.36508	3.9616
RELB	0.36493	3.78476
TMEM159	0.36459	4.64376
C14orf28	0.36459	1.73542
OTUB2	0.36454	3.62418
OTUB2	0.36454	3.62418
VPS13C	0.36442	4.54659
TIMM17A	0.36433	3.5891
CREBL2	0.3641	3.90005
MCOLN3	0.36404	2.28639
PRR5-ARHGAP8	0.36378	3.84984
MTAP	0.36345	5.25985
PRR3	0.36331	3.18267
PRR3	0.36331	3.18267
PRR3	0.36331	3.18267
PRR3	0.36331	3.18267
PRR3	0.36331	3.18267
PRR3	0.36331	3.18267
PRR3	0.36331	3.18267
PRR3	0.36331	3.18267
PRR3	0.36331	3.18267
PRR3	0.36331	3.18267
PRR3	0.36331	3.18267
PRR3	0.36331	3.18267
PRR3	0.36331	3.18267
PRR3	0.36331	3.18267
PRR3	0.36331	3.18267
PRR3	0.36331	3.18267
PRR3	0.36331	3.18267
PRR3	0.36331	3.18267
PRR3	0.36331	3.18267
PRR3	0.36331	3.18267
PRR3	0.36331	3.18267
PRR3	0.36331	3.18267
PRR3	0.36331	3.18267
PRR3	0.36331	3.18267
PRR3	0.36331	3.18267
PRR3	0.36331	3.18267
PRR3	0.36331	3.18267
PRR3	0.36331	3.18267
DTWD2	0.36303	2.20355
CYP27B1	0.36301	5.50186
JUNB	0.36295	4.1419
NXPE3	0.36278	4.95034
SOCS4	0.36264	1.9127
TM9SF3	0.36216	2.45267
NT5C2	0.36207	4.93489
RNF44	0.36199	4.40153
CBLN3	0.36159	2.75666
TNPO1	0.36081	3.34585
ERO1A	0.36072	3.02809
ORMDL3	0.36069	5.44109
FTX	0.36041	2.09168
UCHL3	0.36	3.65065
GPATCH2L	0.35993	4.7554
CMTR2	0.35991	2.68741
FAM63A	0.35975	4.12528
ZNF644	0.35971	2.74109
CCDC90B	0.35971	3.7713
MT-ND4L	0.35959	4.05541
C4orf29	0.35935	3.00565
LRRC37A3	0.35909	1.71589
IL36RN	0.35885	1.23931
SACS	0.35883	2.99273
ATP11A	0.35881	5.58951
STAU2	0.3588	3.81274
SCAMP1	0.35876	2.44889
HTR7P1	0.35819	2.71385
ZNF623	0.35778	3.80085
ZNF623	0.35778	3.80085
CH507-42P11.8	0.35775	5.23418
MDM2	0.35757	3.46254
SPRR2A	0.35757	3.67043
PCBP1-AS1	0.35736	1.91722
[truncated: 17,468 more rows]
