# Supplementary material for: IRF2 is a master regulator of human keratinocyte stem cell fate
Source: Nat Commun. 2019 Oct 14;10:4676. doi: 10.1038/s41467-019-12559-x (PMC6791852; doi:10.1038/s41467-019-12559-x)
Supplement: Supplementary file 6 — Supplementary Data 2 [file 41467_2019_12559_MOESM6_ESM.xls]

## Sheet: CELL CYCLE, MITOTIC 
GeneSymbol	LSCP-HK vs HSCP-HK log2FC	-log10.adj.p.val
E2F5	0.81693	4.51847
CCND2	0.7098	8.15221
CCNE1	0.47591	4.84876
MIS12	0.4369	4.10322
RB1	0.42532	2.78435
CDKN2A	0.42214	4.08692
UBE2D1	0.37982	1.91289
UBE2E1	0.34124	2.99767
CDK6	0.33816	3.20793
CEP290	0.32056	2.5383
TAOK1	0.29607	3.10482
CDC26	0.29417	3.57809
YWHAG	0.29265	3.62494
PSME2	0.29051	4.73419
CCND1	0.27137	4.47135
RPS27A	0.26856	5.62652
PSMA3	0.2604	3.60359
MAPRE1	0.24087	4.12287
MAX	0.2314	3.99307
PPP2CB	0.22759	2.80834
PSMA5	0.21001	3.95623
RPS27	0.20512	3.19453
CLIP1	0.20074	3.54272
E2F3	0.19463	2.39817
STAG2	0.19169	1.6706
CEP70	0.18538	1.11119
PSMA4	0.17199	2.95933
ORC5	0.15649	1.24177
PSMD12	0.15186	1.62492
UBA52	0.14836	2.12151
SDCCAG8	0.14723	1.6185
SDCCAG8	0.14723	1.6185
BUB3	0.14521	1.81444
ANAPC4	0.14058	0.96549
RANBP2	0.12855	1.96527
MYC	0.12631	2.29609
CDC27	0.12561	1.1028
PPP2CA	0.12408	1.26921
PSMD14	0.12324	1.86077
SDCCAG8	0.11985	1.40025
SDCCAG8	0.11985	1.40025
SKP1	0.11876	1.77754
PSMB9	0.11582	0.79577
PSMB9	0.11582	0.79577
PSMB9	0.11582	0.79577
PSMB9	0.11582	0.79577
PSMB9	0.11582	0.79577
PSMB9	0.11582	0.79577
PSMB9	0.11582	0.79577
PSMB9	0.11582	0.79577
PSMB9	0.11312	0.96861
PSMB9	0.11312	0.96861
PSMB9	0.11312	0.96861
PSMB9	0.11312	0.96861
PSMB9	0.11312	0.96861
PSMB9	0.11312	0.96861
PSMB9	0.11312	0.96861
PSMB9	0.11312	0.96861
PSMB9	0.11312	0.96861
PSMB9	0.11312	0.96861
PSMB9	0.11312	0.96861
PSMB9	0.11312	0.96861
PSMB9	0.11312	0.96861
PSMB9	0.11312	0.96861
PSMB9	0.11312	0.96861
PSMB9	0.11312	0.96861
PSMB9	0.11312	0.96861
PSMB9	0.11312	0.96861
PSMB9	0.11312	0.96861
PSMB9	0.11312	0.96861
PSMB9	0.11312	0.96861
PSMB9	0.11312	0.96861
PSMB9	0.11312	0.96861
PSMB9	0.11312	0.96861
PSMB9	0.11312	0.96861
PSMB9	0.11312	0.96861
PSMB9	0.11312	0.96861
PSMB9	0.11312	0.96861
PSMB9	0.11312	0.96861
PSMB9	0.11312	0.96861
PSMB9	0.11312	0.96861
PSMB9	0.11312	0.96861
CDC14A	0.112	0.50057
UBC	0.11021	3.15139
PSMB9	0.11015	0.93808
PSMB9	0.11015	0.93808
PSMB9	0.11015	0.93808
PSMB9	0.11015	0.93808
PSMB9	0.11015	0.93808
PSMB9	0.11015	0.93808
PSMB9	0.11015	0.93808
PSMB9	0.11015	0.93808
PSMB9	0.11015	0.93808
PSMB9	0.11015	0.93808
PSMB9	0.11015	0.93808
PSMB9	0.11015	0.93808
PSMB9	0.11015	0.93808
PSMB9	0.11015	0.93808
PSMB9	0.11015	0.93808
PSMB9	0.11015	0.93808
PSMB9	0.11015	0.93808
PSMB9	0.11015	0.93808
PSMB9	0.11015	0.93808
PSMB9	0.11015	0.93808
PSMB9	0.11015	0.93808
PSMB9	0.11015	0.93808
PSMB9	0.11015	0.93808
PSMB9	0.11015	0.93808
OFD1	0.10938	1.1997
ORC4	0.10921	0.58564
PSME1	0.10769	2.23578
PSMB2	0.10637	2.0201
PPP2R5B	0.1037	1.26508
PSMA1	0.10266	1.59653
CDK7	0.10077	0.99182
CDK7	0.10077	0.99182
REC8	0.09943	0.8085
CDK7	0.09883	1.1123
CDK7	0.09883	1.1123
NDEL1	0.09499	1.63521
AKAP9	0.09338	0.92592
DYNC1I2	0.09331	1.73946
PPP2R1B	0.09248	0.82804
CDC16	0.09048	1.40917
CDKN1A	0.08994	1.61753
POLD2	0.08386	1.43894
PPP1CC	0.08318	0.51389
SKA2	0.08254	0.6607
XPO1	0.08109	0.39412
CDKN2B	0.08038	0.92921
PAFAH1B1	0.07552	0.78866
CSNK1E	0.07331	1.19795
PSMD5	0.07167	0.92886
NEDD1	0.07026	0.64274
PSMD10	0.07016	0.56443
PPP2R5A	0.06157	0.50144
CEP72	0.05623	0.36934
CEP72	0.05623	0.36934
AHCTF1	0.05541	0.66389
PSMA6	0.05348	0.85491
HSP90AA1	0.05313	0.83687
PSME3	0.04758	1.00465
ANAPC10	0.04662	0.29075
CETN2	0.03719	0.31146
CLASP1	0.03251	0.50946
ORC2	0.03114	0.25486
PSMD13	0.02694	0.40012
GORASP1	0.02249	0.27625
PSMB4	0.02239	0.27207
KIF2A	0.0219	0.12501
NUP98	0.02115	0.3
RCC2	0.02059	0.30636
RCC2	0.02059	0.30636
RANGAP1	0.01447	0.14004
PSMB5	0.01441	0.15236
ACTR1A	0.01438	0.19897
CENPT	0.0107	0.08188
BTRC	0.00903	0.07348
CEP41	0.00645	0.04025
PSMD7	0.00592	0.06805
CDC23	0.00573	0.04957
PSMB8	0.00568	0.04546
PSMB8	0.00568	0.04546
PSMB8	0.00568	0.04546
PSMB8	0.00568	0.04546
PSMB8	0.00568	0.04546
PSMB8	0.00568	0.04546
PSMB8	0.00568	0.04546
PSMB8	0.00568	0.04546
SEH1L	0.00368	0.02465
PSMD9	0.00298	0.02674
PSMB8	0.00209	0.01641
PSMB8	0.00209	0.01641
PSMB8	0.00209	0.01641
PSMB8	0.00209	0.01641
PSMB8	0.00209	0.01641
PSMB8	0.00209	0.01641
PSMB8	0.00209	0.01641
PSMB8	0.00209	0.01641
PSMB8	0.00207	0.01631
PSMB8	0.00207	0.01631
PSMB8	0.00207	0.01631
PSMB8	0.00207	0.01631
PSMB8	0.00207	0.01631
PSMB8	0.00207	0.01631
PSMB8	0.00207	0.01631
PSMB8	0.00207	0.01631
PSMB8	0.00201	0.0159
PSMB8	0.00201	0.0159
PSMB8	0.00201	0.0159
PSMB8	0.00201	0.0159
PSMB8	0.00201	0.0159
PSMB8	0.00201	0.0159
PSMB8	0.00201	0.0159
PSMB8	0.00201	0.0159
PSMB8	0.00201	0.0159
PSMB8	0.00201	0.0159
PSMB8	0.00201	0.0159
PSMB8	0.00201	0.0159
PSMB8	0.00201	0.0159
PSMB8	0.00201	0.0159
PSMB8	0.00201	0.0159
PSMB8	0.00201	0.0159
PSMB8	0.00201	0.0159
PSMB8	0.00201	0.0159
PSMB8	0.00201	0.0159
PSMB8	0.00201	0.0159
PSMB8	0.00201	0.0159
PSMB8	0.00201	0.0159
PSMB8	0.00201	0.0159
PSMB8	0.00201	0.0159
PSMB8	0.00201	0.0159
PSMB8	0.00201	0.0159
PSMB8	0.00201	0.0159
PSMB8	0.00201	0.0159
PSMB8	0.00201	0.0159
PSMB8	0.00201	0.0159
PSMB8	0.00201	0.0159
PSMB8	0.00201	0.0159
PSMF1	-0.00131	0.01359
PSMB8	-0.00171	0.01214
PSMB8	-0.00171	0.01214
PSMB8	-0.00171	0.01214
PSMB8	-0.00171	0.01214
PSMB8	-0.00171	0.01214
PSMB8	-0.00171	0.01214
PSMB8	-0.00171	0.01214
PSMB8	-0.00171	0.01214
PSMD2	-0.0031	0.04499
PSMC6	-0.00333	0.02219
ANAPC7	-0.00407	0.03444
ZW10	-0.00505	0.03849
ANAPC1	-0.00511	0.05172
NUP43	-0.00967	0.05941
CCND3	-0.01132	0.0935
RPA2	-0.01168	0.09917
PRKACA	-0.01411	0.13144
DCTN2	-0.01518	0.20128
CCNH	-0.02242	0.14607
PSMD6	-0.0228	0.25467
SKP2	-0.02344	0.14955
PSMB10	-0.02609	0.19827
POLD4	-0.02965	0.28133
PSMC2	-0.03139	0.44465
ANAPC2	-0.03139	0.22588
CUL1	-0.03381	0.46513
PSMA7	-0.03579	0.55739
TUBA1A	-0.03741	0.774
PSMB1	-0.03894	0.64044
PSMB1	-0.03894	0.64044
PPP2R5C	-0.04147	0.38268
CDKN2D	-0.04378	0.17741
TFDP1	-0.04627	0.7803
MNAT1	-0.04826	0.40596
CSNK1D	-0.05102	0.5458
ORC3	-0.05632	0.39747
E2F4	-0.05863	0.67591
ZWILCH	-0.05916	0.33154
TUBGCP4	-0.05993	0.80367
NUP160	-0.06086	0.9324
TUBB4A	-0.06157	0.29689
NUP133	-0.06206	0.90978
PSMD11	-0.0628	1.18838
PSMC1	-0.06373	1.05531
PSME4	-0.06652	1.07866
TUBA4A	-0.06737	1.38704
HAUS2	-0.06769	0.6893
PSMB7	-0.06824	0.798
CEP135	-0.07119	0.42393
FGFR1OP	-0.0715	0.61355
CLASP2	-0.07416	0.79284
PSMD1	-0.08081	1.65752
DYNC1H1	-0.08263	1.70934
STAG1	-0.08366	0.64437
CEP164	-0.08949	1.37951
SEC13	-0.09073	1.93524
YWHAE	-0.09093	2.11673
YWHAE	-0.09093	2.11673
CEP76	-0.09106	0.51722
CDKN1B	-0.09118	0.67064
PSMD8	-0.09174	1.4817
CENPC	-0.0927	0.72685
PSMC4	-0.09504	1.58223
YWHAE	-0.09995	2.32206
YWHAE	-0.09995	2.32206
SPDL1	-0.10786	0.98127
ANAPC5	-0.11013	2.27941
UBB	-0.11247	2.21792
NUDC	-0.1126	1.70735
CDK11A	-0.1142	1.74399
PCM1	-0.11495	1.62533
PSMA2	-0.11652	2.00158
PSMC5	-0.11791	1.92263
NDE1	-0.11877	1.82678
NDE1	-0.11877	1.82678
DYNLL1	-0.11981	2.73866
PSMD3	-0.1201	2.57175
CEP57	-0.12265	1.05544
CDK11B	-0.12372	2.17482
PSMB6	-0.12377	2.08059
PPP2R1A	-0.12544	2.33599
NDE1	-0.12708	2.06779
NDE1	-0.12708	2.06779
B9D2	-0.12877	0.50264
PSMB3	-0.13024	1.61562
PSMB3	-0.13024	1.61562
NUP37	-0.13125	1.88898
PPP2R5D	-0.13358	2.31303
PSMB3	-0.14231	1.82553
PSMB3	-0.14231	1.82553
NSL1	-0.14541	1.76361
CEP63	-0.14796	1.80076
ALMS1	-0.14968	2.06907
FZR1	-0.1644	2.31225
NINL	-0.16516	1.11275
NUP107	-0.16547	2.57765
DBF4	-0.17227	0.90515
TK2	-0.18102	2.63235
DCTN3	-0.19448	2.9084
TUBGCP2	-0.19499	3.03606
ITGB3BP	-0.1955	0.86494
RAD21	-0.20021	2.46341
CDK4	-0.20487	3.41802
PCNT	-0.20656	3.2144
APITD1	-0.21717	1.79758
TUBGCP5	-0.22875	2.51378
TUBGCP5	-0.22875	2.51378
TUBGCP5	-0.22875	2.51378
PSMC3	-0.23548	4.24666
TUBGCP6	-0.23588	2.83186
SMC3	-0.23696	3.85888
RFC1	-0.23819	4.16547
TUBGCP5	-0.24346	2.52466
TUBGCP5	-0.24346	2.52466
TUBGCP5	-0.24346	2.52466
TUBG2	-0.26274	3.20325
MAD1L1	-0.26384	2.97832
CENPK	-0.26793	1.80935
ODF2	-0.27249	4.35826
PRIM2	-0.27385	2.31303
RPA1	-0.27417	4.90845
CCP110	-0.27452	2.74788
TUBGCP3	-0.27467	3.37429
TUBGCP3	-0.27467	3.37429
PSMD4	-0.27521	4.37194
SSNA1	-0.27934	2.68644
NUP85	-0.28012	4.39934
CEP192	-0.28015	3.31999
SMC1A	-0.28176	5.29618
TUBB	-0.28561	5.74609
TUBB	-0.28561	5.74609
TUBB	-0.28561	5.74609
TUBB	-0.28561	5.74609
TUBB	-0.28561	5.74609
TUBB	-0.28561	5.74609
TUBB	-0.28561	5.74609
TUBB	-0.28561	5.74609
TUBB	-0.29078	5.98436
TUBB	-0.29078	5.98436
TUBB	-0.29078	5.98436
TUBB	-0.29078	5.98436
TUBB	-0.29078	5.98436
TUBB	-0.29078	5.98436
TUBB	-0.29078	5.98436
TUBB	-0.29078	5.98436
TUBB	-0.29078	5.98436
TUBB	-0.29078	5.98436
TUBB	-0.29078	5.98436
TUBB	-0.29078	5.98436
TUBB	-0.29078	5.98436
TUBB	-0.29078	5.98436
TUBB	-0.29078	5.98436
TUBB	-0.29078	5.98436
TUBB	-0.29078	5.98436
TUBB	-0.29078	5.98436
TUBB	-0.29078	5.98436
TUBB	-0.29078	5.98436
TUBB	-0.29078	5.98436
TUBB	-0.29078	5.98436
TUBB	-0.29078	5.98436
TUBB	-0.29078	5.98436
TUBB	-0.29078	5.98436
TUBB	-0.29078	5.98436
TUBB	-0.29078	5.98436
TUBB	-0.29078	5.98436
TUBB	-0.29078	5.98436
TUBB	-0.29078	5.98436
TUBB	-0.29078	5.98436
TUBB	-0.29078	5.98436
TUBB	-0.29078	5.98436
TUBB	-0.29078	5.98436
TUBB	-0.29078	5.98436
TUBB	-0.29078	5.98436
TUBB	-0.29078	5.98436
TUBB	-0.29078	5.98436
TUBB	-0.29078	5.98436
TUBB	-0.29078	5.98436
TUBB	-0.29104	5.97969
TUBB	-0.29104	5.97969
TUBB	-0.29104	5.97969
TUBB	-0.29104	5.97969
TUBB	-0.29104	5.97969
TUBB	-0.29104	5.97969
TUBB	-0.29104	5.97969
TUBB	-0.29104	5.97969
TUBB	-0.29368	6.00554
TUBB	-0.29368	6.00554
TUBB	-0.29368	6.00554
TUBB	-0.29368	6.00554
TUBB	-0.29368	6.00554
TUBB	-0.29368	6.00554
TUBB	-0.29368	6.00554
TUBB	-0.29368	6.00554
CENPL	-0.2962	2.40178
CDK2	-0.30131	4.43935
SFI1	-0.30263	3.66143
DCTN1	-0.30903	4.77334
CKAP5	-0.31518	5.08391
TUBG1	-0.32031	4.90381
ANAPC11	-0.3261	3.31674
CEP78	-0.33165	3.56356
RPA3	-0.34181	3.47636
PMF1	-0.3547	4.52842
CDC7	-0.35597	3.59982
CDK5RAP2	-0.36828	5.22374
TUBB4B	-0.36866	5.28082
CEP131	-0.38549	3.31864
CENPQ	-0.40579	2.16017
CENPH	-0.42944	2.97531
CEP152	-0.43437	4.05879
DNA2	-0.44413	2.84239
NUMA1	-0.45369	6.00008
MCM8	-0.46494	4.55783
GINS1	-0.47945	5.19001
CENPN	-0.50695	4.8736
CDC25B	-0.50789	5.88937
CNTRL	-0.50882	4.88573
TYMS	-0.51506	6.04085
DSN1	-0.52514	4.58842
POLA2	-0.52599	6.09146
POLD3	-0.52944	5.00064
POLA1	-0.53101	5.36771
SGOL2	-0.53234	2.9647
MCM3	-0.54742	6.98963
CDC6	-0.54762	5.73828
CDC25A	-0.55108	5.30382
MAD2L1	-0.55456	5.22647
RRM2	-0.56282	6.1561
CENPJ	-0.56493	4.35928
PRIM1	-0.57837	3.96627
RFC2	-0.58446	6.01842
CKS1B	-0.58714	6.16097
POLD1	-0.58775	5.30382
RFC3	-0.59157	5.06947
CDC20	-0.59395	6.5509
PCNA	-0.61845	6.67549
GMNN	-0.6252	6.30005
KNTC1	-0.62947	5.15004
RFC4	-0.6369	6.57785
GINS4	-0.64001	5.5232
MCM4	-0.64904	7.77108
RFC5	-0.65017	6.32638
CCNB1	-0.66207	6.81325
CENPI	-0.66293	5.23877
KIF18A	-0.6781	4.55893
CASC5	-0.67967	3.83265
ORC6	-0.70233	5.70795
MCM6	-0.70706	6.89382
CENPO	-0.7084	6.82406
AURKA	-0.72027	6.89382
POLE	-0.73141	7.53329
DHFR	-0.74287	6.51578
CENPE	-0.74347	4.43954
SGOL1	-0.74397	3.50105
PLK4	-0.7508	5.90448
MCM2	-0.7637	7.52351
FEN1	-0.77365	7.62747
CENPP	-0.77541	4.13611
NUF2	-0.77939	5.44954
INCENP	-0.78224	7.01088
PTTG1	-0.78966	7.27765
POLE2	-0.79322	4.81006
SPC25	-0.79448	3.89762
SPC25	-0.79448	3.89762
WEE1	-0.79495	6.25729
CENPM	-0.81643	4.64852
CCNB2	-0.81894	7.2494
SPC25	-0.82602	3.83603
SPC25	-0.82602	3.83603
KIF23	-0.82622	7.51113
FBXO5	-0.83669	5.56202
CDK1	-0.84158	6.86987
CEP250	-0.87403	7.48034
CCNA2	-0.87585	6.55074
MCM5	-0.87647	6.86987
BUB1	-0.89503	7.4466
PKMYT1	-0.90021	6.82532
MCM7	-0.90212	8.46058
BIRC5	-0.9053	7.66257
ORC1	-0.91754	6.98991
CENPA	-0.92918	5.88014
CDCA8	-0.93985	7.84532
CDC45	-0.94152	6.23883
ERCC6L	-0.94204	6.72519
CENPU	-0.95263	6.00325
LIG1	-0.9553	7.38207
AURKB	-0.9832	7.58566
MCM10	-0.98533	6.67153
CDT1	-0.98868	6.15213
E2F1	-0.99164	6.66813
KIF2C	-1.00271	7.3832
GINS2	-1.00524	7.05243
UBE2C	-1.01134	7.84532
ZWINT	-1.01183	8.04691
PLK1	-1.02119	7.49803
SKA1	-1.05646	6.43327
SKA1	-1.05646	6.43327
SKA1	-1.05982	5.92437
SKA1	-1.05982	5.92437
KIF20A	-1.0978	8.38305
BUB1B	-1.10336	7.48304
CDC25C	-1.11214	5.35945
CENPF	-1.12927	7.66896
NDC80	-1.13047	7.32792
CCNE2	-1.16263	4.36429
NEK2	-1.21545	6.38716
SPC24	-1.27391	6.51887
CDKN2C	-2.0585	5.76411

## Sheet: DNA REPLICATION
GeneSymbol	LSCP-HK vs HSCP-HK log2FC	-log10.adj.p.val
PSME2	0.29134	6.38929
RPS27	0.28851	7.74515
RPS27A	0.28097	7.73275
MIS12	0.25015	4.22552
RB1	0.22502	4.64172
MAPRE1	0.2132	5.4352
UBC	0.20763	8.05676
UBA52	0.19676	6.52634
PSMA5	0.1927	4.76413
CLIP1	0.17263	4.46538
POLD2	0.17182	4.797
PPP2R5B	0.1567	2.236
PSMB9	0.15419	2.11947
PSMB9	0.15419	2.11947
PSMB9	0.15419	2.11947
PSMB9	0.15419	2.11947
PSMB9	0.15419	2.11947
PSMB9	0.15419	2.11947
PSMB9	0.15419	2.11947
PSMB9	0.15419	2.11947
PSMB9	0.15419	2.11947
PSMB9	0.15419	2.11947
PSMB9	0.15419	2.11947
PSMB9	0.15419	2.11947
PSMB9	0.15419	2.11947
PSMB9	0.15419	2.11947
PSMB9	0.15419	2.11947
PSMB9	0.15419	2.11947
PSMB9	0.15419	2.11947
PSMB9	0.15419	2.11947
PSMB9	0.15419	2.11947
PSMB9	0.15419	2.11947
PSMB9	0.15419	2.11947
PSMB9	0.15419	2.11947
PSMB9	0.15419	2.11947
PSMB9	0.15419	2.11947
PSMB9	0.15419	2.11947
PSMB9	0.15419	2.11947
PSMB9	0.15419	2.11947
PSMB9	0.15419	2.11947
PSMB9	0.15419	2.11947
PSMB9	0.15419	2.11947
PSMB9	0.15419	2.11947
PSMB9	0.15419	2.11947
PSMB9	0.14377	1.98392
PSMB9	0.14377	1.98392
PSMB9	0.14377	1.98392
PSMB9	0.14377	1.98392
PSMB9	0.14377	1.98392
PSMB9	0.14377	1.98392
PSMB9	0.14377	1.98392
PSMB9	0.14377	1.98392
PSMB9	0.14377	1.98392
PSMB9	0.14377	1.98392
PSMB9	0.14377	1.98392
PSMB9	0.14377	1.98392
PSMB9	0.14377	1.98392
PSMB9	0.14377	1.98392
PSMB9	0.14377	1.98392
PSMB9	0.14377	1.98392
PSMB9	0.14377	1.98392
PSMB9	0.14377	1.98392
PSMB9	0.14377	1.98392
PSMB9	0.14377	1.98392
PSMB9	0.14377	1.98392
PSMB9	0.14377	1.98392
PSMB9	0.14377	1.98392
PSMB9	0.14377	1.98392
PSMB9	0.14176	1.47433
PSMB9	0.14176	1.47433
PSMB9	0.14176	1.47433
PSMB9	0.14176	1.47433
PSMB9	0.14176	1.47433
PSMB9	0.14176	1.47433
PSMB9	0.14176	1.47433
PSMB9	0.14176	1.47433
PSME1	0.13772	3.77243
PPP2CB	0.13694	3.55876
TAOK1	0.12424	3.2425
E2F3	0.11507	1.82345
PSMD12	0.10936	1.90531
NDEL1	0.10443	2.40629
PSMA3	0.1036	2.22918
PSMA4	0.09884	1.53479
CDKN1A	0.09858	2.86728
REC8	0.08908	0.46992
RANGAP1	0.08688	2.44407
RCC2	0.08437	2.42327
RCC2	0.08437	2.42327
PSMD2	0.07431	2.69516
PSMF1	0.07419	1.44669
PSMB10	0.06728	0.60509
CENPT	0.06441	0.77966
PSMA7	0.05578	1.39772
RANBP2	0.05529	0.81708
PSMD9	0.04895	0.87682
GORASP1	0.04791	0.73162
PSMB4	0.04034	0.80244
PSMD13	0.0395	0.77107
PSMB2	0.03823	0.63659
PSMB5	0.0355	0.68135
PSMB8	0.03547	0.4051
PSMB8	0.03547	0.4051
PSMB8	0.03547	0.4051
PSMB8	0.03547	0.4051
PSMB8	0.03547	0.4051
PSMB8	0.03547	0.4051
PSMB8	0.03547	0.4051
PSMB8	0.03547	0.4051
PSMD7	0.03501	0.61207
PSMB8	0.03472	0.49533
PSMB8	0.03472	0.49533
PSMB8	0.03472	0.49533
PSMB8	0.03472	0.49533
PSMB8	0.03472	0.49533
PSMB8	0.03472	0.49533
PSMB8	0.03472	0.49533
PSMB8	0.03472	0.49533
PSMB8	0.03468	0.49398
PSMB8	0.03468	0.49398
PSMB8	0.03468	0.49398
PSMB8	0.03468	0.49388
PSMB8	0.03468	0.49398
PSMB8	0.03468	0.49398
PSMB8	0.03468	0.49398
PSMB8	0.03468	0.49398
PSMB8	0.03468	0.49388
PSMB8	0.03468	0.49398
PSMB8	0.03468	0.49398
PSMB8	0.03468	0.49398
PSMB8	0.03468	0.49398
PSMB8	0.03468	0.49388
PSMB8	0.03468	0.49398
PSMB8	0.03468	0.49398
PSMB8	0.03468	0.49398
PSMB8	0.03468	0.49398
PSMB8	0.03468	0.49388
PSMB8	0.03468	0.49398
PSMB8	0.03468	0.49398
PSMB8	0.03468	0.49398
PSMB8	0.03468	0.49398
PSMB8	0.03468	0.49388
PSMB8	0.03468	0.49398
PSMB8	0.03468	0.49398
PSMB8	0.03468	0.49398
PSMB8	0.03468	0.49398
PSMB8	0.03468	0.49388
PSMB8	0.03468	0.49398
PSMB8	0.03468	0.49398
PSMB8	0.03468	0.49398
PSMB8	0.03468	0.49398
PSMB8	0.03468	0.49388
PSMB8	0.03468	0.49398
PSMB8	0.03468	0.49398
PSMB8	0.03468	0.49398
PSMB8	0.03468	0.49398
PSMB8	0.03468	0.49388
PSMB8	0.03468	0.49398
PSMB8	0.03429	0.48206
PSMB8	0.03429	0.48206
PSMB8	0.03429	0.48206
PSMB8	0.03429	0.48206
PSMB8	0.03429	0.48206
PSMB8	0.03429	0.48206
PSMB8	0.03429	0.48206
PSMB8	0.03429	0.48206
BUB3	0.03388	0.61962
STAG2	0.0296	0.43397
NUP98	0.02877	0.48284
PSMA1	0.02084	0.29196
POLD4	0.0183	0.13975
PPP2R1B	0.01762	0.21652
PSMD14	0.01715	0.19653
PSME3	0.01493	0.17525
PSMB7	0.01177	0.14853
PAFAH1B1	0.00841	0.11661
CLASP1	0.00159	0.01654
CENPP	-0.00494	0.03485
PPP2CA	-0.00847	0.10819
NUDC	-0.01859	0.23857
PSMC5	-0.03347	0.51202
PSMC1	-0.03779	0.63646
SKA2	-0.03873	0.50909
AHCTF1	-0.04065	0.59771
PPP1CC	-0.04161	0.82026
PSMD3	-0.04202	0.90942
PSMC2	-0.04285	0.81853
CDKN1B	-0.04306	0.39726
SEC13	-0.04419	0.89808
PSMC4	-0.04488	0.85757
PSMA6	-0.04751	0.81978
PSMC6	-0.05355	1.02194
SEH1L	-0.05791	0.92461
NUP160	-0.05913	0.75705
PSMD11	-0.05931	1.342
PSMD8	-0.05991	1.39957
NUP43	-0.06138	0.91986
PSMD5	-0.06249	1.1662
RPA2	-0.06333	0.79271
CLASP2	-0.064	1.22735
ORC5	-0.06449	0.76751
PSMD6	-0.06646	1.61505
PSMB1	-0.07078	1.58194
PSMB1	-0.07078	1.58194
UBB	-0.07202	2.09481
PSMD10	-0.08104	1.15564
PSMB3	-0.08413	1.51789
PSMB3	-0.08413	1.51789
PSMA2	-0.08589	1.43982
PSMB3	-0.08761	1.63044
PSMB3	-0.08761	1.63044
ORC4	-0.08893	1.57404
ORC2	-0.09206	1.59921
PPP2R5C	-0.09658	2.34116
PPP2R1A	-0.09691	2.47659
PPP2R5D	-0.09781	2.07277
MAD1L1	-0.10108	1.74962
NUP133	-0.10326	2.24804
PSME4	-0.10584	2.14026
PSMB6	-0.12279	2.86642
PSMD1	-0.12649	3.88749
PPP2R5A	-0.12887	2.1119
ZW10	-0.13544	2.27665
FZR1	-0.13729	2.5376
STAG1	-0.14544	2.59908
APITD1	-0.15008	1.62531
NSL1	-0.16071	2.74085
ORC3	-0.16866	2.7151
SMC1A	-0.17283	4.32185
RPA1	-0.17864	3.50836
PSMC3	-0.18022	5.0533
NUP107	-0.18241	3.94922
NDE1	-0.18521	2.69705
NDE1	-0.18521	2.69705
NDE1	-0.18725	3.80643
NDE1	-0.18725	3.80643
B9D2	-0.19502	0.89679
XPO1	-0.1956	4.76656
KIF2A	-0.20587	3.99074
PSMD4	-0.21338	5.67862
CENPC	-0.21539	2.6899
ZWILCH	-0.23263	4.89794
SMC3	-0.26724	4.56497
CKAP5	-0.27247	6.7545
NUP37	-0.27564	5.4071
NUP85	-0.28578	5.9548
CDK2	-0.29077	6.50808
RAD21	-0.2983	7.13526
RFC1	-0.32324	7.15233
SPDL1	-0.33447	5.29181
PRIM2	-0.34506	5.72297
PMF1	-0.37165	5.92055
POLA2	-0.38855	6.67332
RPA3	-0.39818	6.13631
POLD1	-0.41356	7.24569
DBF4	-0.44893	6.3988
CENPL	-0.45719	6.34786
CENPO	-0.46478	7.15784
POLA1	-0.49311	8.18516
POLD3	-0.49781	7.78751
MCM8	-0.49958	6.77066
MCM3	-0.50073	9.98125
CDC20	-0.52112	10.0979
CENPN	-0.52683	7.08745
RFC2	-0.53028	8.43165
PRIM1	-0.54032	6.75902
GINS1	-0.54616	8.02804
PCNA	-0.5636	10.5812
CENPK	-0.57229	6.91465
RFC5	-0.57876	8.05127
GINS4	-0.5827	6.8834
DSN1	-0.58529	8.41173
CDC7	-0.59754	8.16529
CENPH	-0.62377	7.57583
RFC4	-0.62556	8.23689
ITGB3BP	-0.63067	6.59157
CDC6	-0.63574	9.3012
SPC25	-0.6421	4.36031
SPC25	-0.6421	4.36031
MAD2L1	-0.64732	9.94124
FEN1	-0.66248	10.7984
DNA2	-0.66841	7.8137
CENPQ	-0.67332	6.96926
SPC25	-0.67528	4.1208
SPC25	-0.67528	4.1208
ORC6	-0.68362	7.8644
RFC3	-0.68656	9.1118
MCM2	-0.69419	10.5369
MCM4	-0.70119	11.9304
KNTC1	-0.71997	10.823
POLE	-0.72878	10.7736
GMNN	-0.74094	8.23875
MCM6	-0.74423	10.6499
KIF23	-0.7737	11.3676
INCENP	-0.78524	10.4527
MCM5	-0.7938	11.0048
CENPM	-0.7981	6.52086
CENPI	-0.81608	10.0476
CDT1	-0.82164	8.04927
KIF18A	-0.85015	8.89956
SGOL2	-0.85254	9.01901
CENPA	-0.86544	8.654
CASC5	-0.86839	10.6499
LIG1	-0.86924	9.86319
CDCA8	-0.87145	10.1943
CDC45	-0.87465	9.6888
BIRC5	-0.87554	11.4682
SGOL1	-0.89027	7.26922
FBXO5	-0.90116	10.0445
NUF2	-0.90704	9.26397
CENPE	-0.90889	9.57951
MCM7	-0.90981	13.1968
ZWINT	-0.91189	11.4036
PLK1	-0.92209	9.79662
POLE2	-0.92843	8.21511
CCNA2	-0.93778	12.0079
CENPU	-0.93827	9.62034
BUB1	-0.95073	12.062
KIF20A	-0.95461	11.7416
KIF2C	-0.95941	11.6423
GINS2	-0.96155	10.3288
E2F1	-0.96181	7.44162
AURKB	-0.96688	10.3425
SPC24	-0.97738	9.96868
ERCC6L	-0.99	9.86204
SKA1	-0.99817	8.41527
SKA1	-0.99817	8.41527
SKA1	-1.00445	9.11314
SKA1	-1.00445	9.11314
ORC1	-1.0204	10.0886
MCM10	-1.04109	10.7401
CENPF	-1.05742	12.6077
BUB1B	-1.11267	11.3561
NDC80	-1.19837	11.4308

## Sheet: CELL ADHESION
GeneSymbol	LSCP-HK vs HSCP-HK log2FC	-log10.adj.p.val
ICAM1	2.58573	13.1925
CLDN1	1.65915	14.6414
ICAM3	0.51608	4.46959
CD274	0.46799	9.07913
ITGAV	0.46203	9.84394
HLA-C	0.38589	9.07257
HLA-C	0.38589	9.07257
HLA-C	0.38589	9.07257
HLA-C	0.38589	9.07257
HLA-C	0.38589	9.07257
HLA-C	0.38589	9.07257
HLA-C	0.38589	9.07257
HLA-C	0.38577	9.06942
HLA-C	0.38577	9.06942
HLA-C	0.38577	9.06942
HLA-C	0.38577	9.06942
HLA-C	0.38577	9.06942
HLA-C	0.38577	9.06942
HLA-C	0.38577	9.06942
HLA-C	0.37813	8.839
HLA-C	0.37813	8.839
HLA-C	0.37813	8.839
HLA-C	0.37813	8.839
HLA-C	0.37813	8.839
HLA-C	0.37813	8.839
HLA-C	0.37813	8.839
HLA-C	0.36578	8.41141
HLA-C	0.36578	8.41141
HLA-C	0.36578	8.41141
HLA-C	0.36578	8.41141
HLA-C	0.36578	8.41141
HLA-C	0.36578	8.41141
HLA-C	0.36578	8.41141
HLA-C	0.35286	7.8683
HLA-C	0.35286	7.8683
HLA-C	0.35286	7.8683
HLA-C	0.35286	7.8683
HLA-C	0.35286	7.8683
HLA-C	0.35286	7.8683
HLA-C	0.35286	7.8683
HLA-C	0.33523	6.0118
HLA-C	0.33523	6.0118
HLA-C	0.33523	6.0118
HLA-C	0.33523	6.0118
HLA-C	0.33523	6.0118
HLA-C	0.33523	6.0118
HLA-C	0.33523	6.0118
HLA-C	0.32704	6.04499
HLA-C	0.32704	6.04499
HLA-C	0.32704	6.04499
HLA-C	0.32704	6.04499
HLA-C	0.32704	6.04499
HLA-C	0.32704	6.04499
HLA-C	0.32704	6.04499
CD40	0.30794	4.58619
PVRL3	0.30257	2.78434
SDC4	0.29864	8.68517
NLGN2	0.27916	1.46748
HLA-F	0.27666	5.65454
HLA-F	0.27666	5.65454
HLA-F	0.27666	5.65454
HLA-F	0.27666	5.65454
HLA-F	0.27666	5.65454
HLA-F	0.27666	5.65454
HLA-F	0.27666	5.65454
HLA-F	0.27042	5.80407
HLA-F	0.27042	5.80407
HLA-F	0.27042	5.80407
HLA-F	0.27042	5.80407
HLA-F	0.27042	5.80407
HLA-F	0.27042	5.80407
HLA-F	0.27042	5.80407
HLA-F	0.26906	5.77615
HLA-F	0.26906	5.77615
HLA-F	0.26906	5.77615
HLA-F	0.26906	5.77615
HLA-F	0.26906	5.77615
HLA-F	0.26906	5.77615
HLA-F	0.26906	5.77615
HLA-F	0.26904	5.77561
HLA-F	0.26904	5.77561
HLA-F	0.26904	5.77561
HLA-F	0.26904	5.77561
HLA-F	0.26904	5.77561
HLA-F	0.26904	5.77561
HLA-F	0.26904	5.77561
HLA-F	0.26904	5.77561
HLA-F	0.26904	5.77561
HLA-F	0.26904	5.77561
HLA-F	0.26904	5.77561
HLA-F	0.26904	5.77561
HLA-F	0.26904	5.77561
HLA-F	0.26904	5.77561
HLA-F	0.26705	4.80583
HLA-F	0.26705	4.80583
HLA-F	0.26705	4.80583
HLA-F	0.26705	4.80583
HLA-F	0.26705	4.80583
HLA-F	0.26705	4.80583
HLA-F	0.26705	4.80583
HLA-F	0.26637	5.66106
HLA-F	0.26637	5.66106
HLA-F	0.26637	5.66106
HLA-F	0.26637	5.66106
HLA-F	0.26637	5.66106
HLA-F	0.26637	5.66106
HLA-F	0.26637	5.66106
HLA-B	0.23914	6.26176
HLA-B	0.23914	6.26176
HLA-B	0.23914	6.26176
HLA-B	0.23914	6.26176
HLA-B	0.23914	6.26176
HLA-B	0.23914	6.26176
HLA-B	0.22412	6.70456
HLA-B	0.22412	6.70456
HLA-B	0.22412	6.70456
HLA-B	0.22412	6.70456
HLA-B	0.22412	6.70456
HLA-B	0.22412	6.70456
HLA-B	0.22368	6.56644
HLA-B	0.22368	6.56644
HLA-B	0.22368	6.56644
HLA-B	0.22368	6.56644
HLA-B	0.22368	6.56644
HLA-B	0.22368	6.56644
HLA-E	0.21696	6.42758
HLA-E	0.21696	6.42758
HLA-E	0.21696	6.42758
HLA-E	0.21696	6.42758
HLA-E	0.21696	6.42758
HLA-E	0.21696	6.42758
HLA-E	0.21696	6.42758
HLA-E	0.21696	6.42758
HLA-E	0.21696	6.42758
HLA-E	0.21696	6.42758
HLA-E	0.21696	6.42758
HLA-E	0.21696	6.42758
HLA-E	0.21696	6.42758
HLA-E	0.21696	6.42758
HLA-E	0.21696	6.42758
HLA-E	0.21696	6.42758
HLA-E	0.21696	6.42758
HLA-E	0.21696	6.42758
HLA-E	0.21696	6.42758
HLA-E	0.21696	6.42758
HLA-E	0.21696	6.42758
HLA-E	0.21696	6.42758
HLA-E	0.21696	6.42758
HLA-E	0.21696	6.42758
HLA-E	0.21696	6.42758
HLA-E	0.21696	6.42758
HLA-E	0.21696	6.42758
HLA-E	0.21696	6.42758
HLA-E	0.21468	5.8872
HLA-E	0.21468	5.8872
HLA-E	0.21468	5.8872
HLA-E	0.21468	5.8872
HLA-E	0.21468	5.8872
HLA-E	0.21468	5.8872
HLA-E	0.21468	5.8872
HLA-E	0.21429	6.32612
HLA-E	0.21429	6.32612
HLA-E	0.21429	6.32612
HLA-E	0.21429	6.32612
HLA-E	0.21429	6.32612
HLA-E	0.21429	6.32612
HLA-E	0.21429	6.32612
HLA-E	0.21429	6.32612
HLA-E	0.21429	6.32612
HLA-E	0.21429	6.32612
HLA-E	0.21429	6.32612
HLA-E	0.21429	6.32612
HLA-E	0.21429	6.32612
HLA-E	0.21429	6.32612
HLA-B	0.2051	6.29957
HLA-B	0.2051	6.29957
HLA-B	0.2051	6.29957
HLA-B	0.2051	6.29957
HLA-B	0.2051	6.29957
HLA-B	0.2051	6.29957
F11R	0.20145	6.47922
HLA-B	0.19293	5.99178
HLA-B	0.19293	5.99178
HLA-B	0.19293	5.99178
HLA-B	0.19293	5.99178
HLA-B	0.19293	5.99178
HLA-B	0.19293	5.99178
HLA-A	0.18957	4.87743
HLA-A	0.18957	4.87743
HLA-A	0.18957	4.87743
HLA-A	0.18957	4.87743
HLA-A	0.18957	4.87743
HLA-A	0.18957	4.87743
HLA-A	0.18957	4.87743
HLA-A	0.18957	4.87743
HLA-A	0.18559	4.8527
HLA-A	0.18559	4.8527
HLA-A	0.18559	4.8527
HLA-A	0.18559	4.8527
HLA-A	0.18559	4.8527
HLA-A	0.18559	4.8527
HLA-A	0.18559	4.8527
HLA-A	0.18559	4.8527
SDC3	0.18289	2.33918
HLA-B	0.17926	5.37621
HLA-B	0.17926	5.37621
HLA-B	0.17926	5.37621
HLA-B	0.17926	5.37621
HLA-B	0.17926	5.37621
HLA-B	0.17926	5.37621
HLA-A	0.17703	4.60815
HLA-A	0.17703	4.60815
HLA-A	0.17703	4.60815
HLA-A	0.17703	4.60815
HLA-A	0.17703	4.60815
HLA-A	0.17703	4.60815
HLA-A	0.17703	4.60815
HLA-A	0.17703	4.60815
HLA-A	0.17679	4.28152
HLA-A	0.17679	4.28152
HLA-A	0.17679	4.28152
HLA-A	0.17679	4.28152
HLA-A	0.17679	4.28152
HLA-A	0.17679	4.28152
HLA-A	0.17679	4.28152
HLA-A	0.17679	4.28152
HLA-A	0.17627	5.04695
HLA-A	0.17627	5.04695
HLA-A	0.17627	5.04695
HLA-A	0.17627	5.04695
HLA-A	0.17627	5.04695
HLA-A	0.17627	5.04695
HLA-A	0.17627	5.04695
HLA-A	0.17627	5.04695
HLA-A	0.17627	5.04695
HLA-A	0.17627	5.04695
HLA-A	0.17627	5.04695
HLA-A	0.17627	5.04695
HLA-A	0.17627	5.04695
HLA-A	0.17627	5.04695
HLA-A	0.17627	5.04695
HLA-A	0.17627	5.04695
HLA-A	0.17117	4.79966
HLA-A	0.17117	4.79966
HLA-A	0.17117	4.79966
HLA-A	0.17117	4.79966
HLA-A	0.17117	4.79966
HLA-A	0.17117	4.79966
HLA-A	0.17117	4.79966
HLA-A	0.17117	4.79966
HLA-A	0.17077	4.78072
HLA-A	0.17077	4.78072
HLA-A	0.17077	4.78072
HLA-A	0.17077	4.78072
HLA-A	0.17077	4.78072
HLA-A	0.17077	4.78072
HLA-A	0.17077	4.78072
HLA-A	0.17077	4.78072
PTPRM	0.12041	1.66067
L1CAM	0.11535	1.95098
MPZL1	0.07988	2.02599
CDH1	0.05907	1.78836
CLDN15	0.04565	0.12654
CNTNAP1	0.0187	0.08731
PVR	0.00035	0.00332
PTPRF	-0.0048	0.052
HLA-G	-0.00955	0.01568
HLA-G	-0.00955	0.01568
HLA-G	-0.00955	0.01568
HLA-G	-0.00955	0.01568
HLA-G	-0.00955	0.01568
HLA-G	-0.00955	0.01568
HLA-G	-0.00955	0.01568
HLA-G	-0.00955	0.01568
CD58	-0.01214	0.07348
HLA-G	-0.01339	0.02228
HLA-G	-0.01339	0.02228
HLA-G	-0.01339	0.02228
HLA-G	-0.01339	0.02228
HLA-G	-0.01339	0.02228
HLA-G	-0.01339	0.02228
HLA-G	-0.01339	0.02228
HLA-G	-0.01339	0.02228
HLA-G	-0.01339	0.02228
HLA-G	-0.01339	0.02228
HLA-G	-0.01339	0.02228
HLA-G	-0.01339	0.02228
HLA-G	-0.01339	0.02228
HLA-G	-0.01339	0.02228
HLA-G	-0.01339	0.02228
HLA-G	-0.01339	0.02228
PDCD1LG2	-0.01871	0.19557
ALCAM	-0.02152	0.33387
CADM1	-0.02473	0.31615
CDH3	-0.02895	0.62088
PVRL2	-0.0439	0.4327
CD99	-0.07239	1.82499
HLA-G	-0.07846	0.15643
HLA-G	-0.07846	0.15643
HLA-G	-0.07846	0.15643
HLA-G	-0.07846	0.15643
HLA-G	-0.07846	0.15643
HLA-G	-0.07846	0.15643
HLA-G	-0.07846	0.15643
HLA-G	-0.07846	0.15643
HLA-G	-0.08761	0.17577
HLA-G	-0.08761	0.17577
HLA-G	-0.08761	0.17577
HLA-G	-0.08761	0.17577
HLA-G	-0.08761	0.17577
HLA-G	-0.08761	0.17577
HLA-G	-0.08761	0.17577
HLA-G	-0.08761	0.17577
HLA-G	-0.09181	0.18761
HLA-G	-0.09181	0.18761
HLA-G	-0.09181	0.18761
HLA-G	-0.09181	0.18761
HLA-G	-0.09181	0.18761
HLA-G	-0.09181	0.18761
HLA-G	-0.09181	0.18761
HLA-G	-0.09181	0.18761
HLA-G	-0.10669	0.20489
HLA-G	-0.10669	0.20489
HLA-G	-0.10669	0.20489
HLA-G	-0.10669	0.20489
HLA-G	-0.10669	0.20489
HLA-G	-0.10669	0.20489
HLA-G	-0.10669	0.20489
HLA-G	-0.10669	0.20489
ITGB1	-0.11763	4.47265
CD276	-0.15322	3.92273
NFASC	-0.20475	2.42009
ITGB8	-0.21835	3.65374
GLG1	-0.25616	7.01218
ITGA6	-0.26133	8.31902
PVRL1	-0.34794	6.47492
HLA-DOB	-0.3773	3.27179
HLA-DOB	-0.3773	3.27179
HLA-DOB	-0.3773	3.27179
HLA-DOB	-0.3773	3.27179
HLA-DOB	-0.3773	3.27179
HLA-DOB	-0.3773	3.27179
HLA-DOB	-0.38543	3.35161
HLA-DOB	-0.38543	3.35161
HLA-DOB	-0.38543	3.35161
HLA-DOB	-0.38543	3.35161
HLA-DOB	-0.38543	3.35161
HLA-DOB	-0.38543	3.35161
HLA-DOB	-0.3869	3.34672
HLA-DOB	-0.3869	3.34672
HLA-DOB	-0.3869	3.34672
HLA-DOB	-0.3869	3.34672
HLA-DOB	-0.3869	3.34672
HLA-DOB	-0.3869	3.34672
HLA-DOB	-0.38864	2.41353
HLA-DOB	-0.38864	2.41353
HLA-DOB	-0.38864	2.41353
HLA-DOB	-0.38864	2.41353
HLA-DOB	-0.38864	2.41353
HLA-DOB	-0.38864	2.41353
ICOSLG	-0.39454	2.44001
ICOSLG	-0.39454	2.44001
HLA-DOB	-0.39522	3.30622
HLA-DOB	-0.39522	3.30622
HLA-DOB	-0.39522	3.30622
HLA-DOB	-0.39522	3.30622
HLA-DOB	-0.39522	3.30622
HLA-DOB	-0.39522	3.30622
HLA-DOB	-0.40247	3.29717
HLA-DOB	-0.40247	3.29717
HLA-DOB	-0.40247	3.29717
HLA-DOB	-0.40247	3.29717
HLA-DOB	-0.40247	3.29717
HLA-DOB	-0.40247	3.29717
ICOSLG	-0.50011	2.98802
ICOSLG	-0.50011	2.98802
ITGB2	-0.57001	3.43475
SDC1	-0.6344	11.6536
CLDN4	-0.82139	4.44643
NEO1	-1.06565	8.63233
CNTN1	-1.27521	10.419
CDH4	-1.35028	8.23311
CDH4	-1.35028	8.23311
JAM3	-1.42073	13.3152
SDC2	-1.49551	7.52209
NRCAM	-1.81754	8.92664
CD86	-2.39659	7.21156
ITGA4	-2.44446	13.5749
VCAN	-3.18436	10.9918
NCAM2	-7.05587	9.47597

## Sheet: IMMUNE RESPONSE
GeneSymbol	LSCP-HK vs HSCP-HK log2FC	-log10.adj.p.val
LIF	2.79041	8.45928
CCL20	2.46845	8.12511
CXCL8	2.33933	7.48161
IL32	2.15604	9.18374
LTB	2.13991	6.37355
LTB	2.13991	6.37355
LTB	2.13991	6.37355
LTB	2.13991	6.37355
LTB	2.13991	6.37355
LTB	2.13991	6.37355
LTB	2.13991	6.37355
LTB	2.13991	6.37355
LTB	2.09309	6.47315
LTB	2.09309	6.47315
LTB	2.09309	6.47315
LTB	2.09309	6.47315
LTB	2.09309	6.47315
LTB	2.09309	6.47315
LTB	2.09309	6.47315
LTB	2.09309	6.47315
LTB	2.09309	6.47315
LTB	2.09309	6.47315
LTB	2.09309	6.47315
LTB	2.09309	6.47315
LTB	2.09309	6.47315
LTB	2.09309	6.47315
LTB	2.09309	6.47315
LTB	2.09309	6.47315
LTB	2.09309	6.47315
LTB	2.09309	6.47315
LTB	2.09309	6.47315
LTB	2.09309	6.47315
LTB	2.09309	6.47315
LTB	2.09309	6.47315
LTB	2.09309	6.47315
LTB	2.09309	6.47315
LTB	2.09309	6.47315
LTB	2.09309	6.47315
LTB	2.09309	6.47315
LTB	2.09309	6.47315
LTB	2.09309	6.47315
LTB	2.09309	6.47315
LTB	2.09309	6.47315
LTB	2.09309	6.47315
LTB	2.09309	6.47315
LTB	2.09309	6.47315
LTB	2.09309	6.47315
LTB	2.09309	6.47315
LTB	2.09309	6.47315
LTB	2.09309	6.47315
LTB	2.09309	6.47315
LTB	2.09309	6.47315
LTB	2.09309	6.47315
LTB	2.09309	6.47315
LTB	2.09309	6.47315
LTB	2.09309	6.47315
LTB	2.09309	6.47315
LTB	2.09309	6.47315
LTB	2.09309	6.47315
LTB	2.09309	6.47315
LTB	2.09309	6.47315
LTB	2.09309	6.47315
LTB	2.09309	6.47315
LTB	2.09309	6.47315
LTB	2.09309	6.47315
LTB	2.09309	6.47315
LTB	2.09309	6.47315
LTB	2.09309	6.47315
CXCL2	1.99043	7.0476
C3	1.82141	9.632
TNFSF15	1.64855	8.04522
CSF3	1.36276	7.33415
CXCL10	1.33829	4.43237
SLPI	1.1925	6.1495
IL7R	1.16435	8.48289
IFI44L	0.96124	6.37916
CXCL1	0.93536	7.43629
APLN	0.9309	6.64793
CXCL3	0.87809	3.56084
CXCL11	0.86459	2.65043
IL18	0.85182	4.90829
IL24	0.78907	7.85257
IL20	0.78816	4.44606
SAMHD1	0.6434	7.11391
PTAFR	0.57471	6.2889
CD274	0.55946	4.92438
TLR6	0.54337	2.43871
ARHGDIB	0.53064	6.79549
MR1	0.51252	5.96547
IKBKE	0.48444	4.62787
THBS1	0.44852	8.14688
SEMA4D	0.44111	1.99401
TNFSF10	0.41594	3.6136
TCF7	0.40345	2.85047
IFITM2	0.3534	4.85625
TNFAIP1	0.33512	5.98436
CTSS	0.33344	3.15612
CD164	0.31516	1.71226
DPP8	0.31514	3.48793
HLA-C	0.30783	5.66709
HLA-C	0.30783	5.66709
HLA-C	0.30783	5.66709
HLA-C	0.30783	5.66709
HLA-C	0.30783	5.66709
HLA-C	0.30783	5.66709
HLA-C	0.30783	5.66709
HLA-C	0.30742	5.65832
HLA-C	0.30742	5.65832
HLA-C	0.30742	5.65832
HLA-C	0.30742	5.65832
HLA-C	0.30742	5.65832
HLA-C	0.30742	5.65832
HLA-C	0.30742	5.65832
CNIH1	0.29917	2.02475
TAPBP	0.29866	4.40544
TAPBP	0.29866	4.40544
TAPBP	0.29866	4.40544
TAPBP	0.29866	4.40544
TAPBP	0.29866	4.40544
TAPBP	0.29866	4.40544
TAPBP	0.29866	4.40544
TAPBP	0.29866	4.40544
TAPBP	0.29866	4.40544
TAPBP	0.29866	4.40544
TAPBP	0.29708	4.11472
TAPBP	0.29708	4.11472
TAPBP	0.29708	4.11472
TAPBP	0.29708	4.11472
TAPBP	0.29708	4.11472
TAPBP	0.29357	4.24387
TAPBP	0.29357	4.24387
TAPBP	0.29357	4.24387
TAPBP	0.29357	4.24387
TAPBP	0.29357	4.24387
TAPBP	0.29258	4.22368
TAPBP	0.29258	4.22368
TAPBP	0.29258	4.22368
TAPBP	0.29258	4.22368
TAPBP	0.29258	4.22368
HLA-C	0.29214	5.17632
HLA-C	0.29214	5.17632
HLA-C	0.29214	5.17632
HLA-C	0.29214	5.17632
HLA-C	0.29214	5.17632
HLA-C	0.29214	5.17632
HLA-C	0.29214	5.17632
HLA-C	0.28483	4.90561
HLA-C	0.28483	4.90561
HLA-C	0.28483	4.90561
HLA-C	0.28483	4.90561
HLA-C	0.28483	4.90561
HLA-C	0.28483	4.90561
HLA-C	0.28483	4.90561
IL18R1	0.2766	1.88974
HLA-C	0.2683	4.03746
HLA-C	0.2683	4.03746
HLA-C	0.2683	4.03746
HLA-C	0.2683	4.03746
HLA-C	0.2683	4.03746
HLA-C	0.2683	4.03746
HLA-C	0.2683	4.03746
ETS1	0.26587	4.75715
IFI6	0.25821	4.17844
HLA-C	0.25504	4.71075
HLA-C	0.25504	4.71075
HLA-C	0.25504	4.71075
HLA-C	0.25504	4.71075
HLA-C	0.25504	4.71075
HLA-C	0.25504	4.71075
HLA-C	0.25504	4.71075
IL1RAP	0.24967	2.61426
CXCL5	0.24728	0.82276
HLA-C	0.23711	3.31068
HLA-C	0.23711	3.31068
HLA-C	0.23711	3.31068
HLA-C	0.23711	3.31068
HLA-C	0.23711	3.31068
HLA-C	0.23711	3.31068
HLA-C	0.23711	3.31068
ADGRE5	0.23232	2.55149
PNP	0.23122	4.52007
IL10RB	0.22975	3.41932
CHUK	0.19807	1.7939
PDCD1LG2	0.18369	2.62743
IFITM3	0.18071	2.83606
FTH1	0.17884	3.21996
CTSC	0.16575	3.33064
XBP1	0.16072	3.38063
HLA-A	0.14631	3.25544
HLA-A	0.14631	3.25544
HLA-A	0.14631	3.25544
HLA-A	0.14631	3.25544
HLA-A	0.14631	3.25544
HLA-A	0.14631	3.25544
HLA-A	0.14631	3.25544
HLA-A	0.14631	3.25544
HLA-B	0.1331	3.15798
HLA-B	0.1331	3.15798
HLA-B	0.1331	3.15798
HLA-B	0.1331	3.15798
HLA-B	0.1331	3.15798
HLA-B	0.1331	3.15798
HLA-A	0.12922	2.69267
HLA-A	0.12922	2.69267
HLA-A	0.12922	2.69267
HLA-A	0.12922	2.69267
HLA-A	0.12922	2.69267
HLA-A	0.12922	2.69267
HLA-A	0.12922	2.69267
HLA-A	0.12922	2.69267
HLA-A	0.12915	2.68843
HLA-A	0.12915	2.68843
HLA-A	0.12915	2.68843
HLA-A	0.12915	2.68843
HLA-A	0.12915	2.68843
HLA-A	0.12915	2.68843
HLA-A	0.12915	2.68843
HLA-A	0.12915	2.68843
HLA-B	0.12275	2.61534
HLA-B	0.12275	2.61534
HLA-B	0.12275	2.61534
HLA-B	0.12275	2.61534
HLA-B	0.12275	2.61534
HLA-B	0.12275	2.61534
HLA-B	0.11594	2.767
HLA-B	0.11594	2.767
HLA-B	0.11594	2.767
HLA-B	0.11594	2.767
HLA-B	0.11594	2.767
HLA-B	0.11594	2.767
HLA-B	0.11175	2.71044
HLA-B	0.11175	2.71044
HLA-B	0.11175	2.71044
HLA-B	0.11175	2.71044
HLA-B	0.11175	2.71044
HLA-B	0.11175	2.71044
BMPR1A	0.10036	0.80533
PROCR	0.09764	1.56907
HFE	0.09724	0.8815
HLA-B	0.09383	2.20355
HLA-B	0.09383	2.20355
HLA-B	0.09383	2.20355
HLA-B	0.09383	2.20355
HLA-B	0.09383	2.20355
HLA-B	0.09383	2.20355
HLA-B	0.09296	2.10835
HLA-B	0.09296	2.10835
HLA-B	0.09296	2.10835
HLA-B	0.09296	2.10835
HLA-B	0.09296	2.10835
HLA-B	0.09296	2.10835
TRIM22	0.09205	1.12295
TNFSF9	0.08701	0.77583
IL27RA	0.08333	0.76994
SEMA3C	0.07659	1.03304
HLA-A	0.07509	1.56921
HLA-A	0.07509	1.56921
HLA-A	0.07509	1.56921
HLA-A	0.07509	1.56921
HLA-A	0.07509	1.56921
HLA-A	0.07509	1.56921
HLA-A	0.07509	1.56921
HLA-A	0.07509	1.56921
HLA-A	0.06846	1.29815
HLA-A	0.06846	1.29815
HLA-A	0.06846	1.29815
HLA-A	0.06846	1.29815
HLA-A	0.06846	1.29815
HLA-A	0.06846	1.29815
HLA-A	0.06846	1.29815
HLA-A	0.06846	1.29815
IL4R	0.06433	1.08609
SEMA7A	0.06372	0.94964
HLA-A	0.05952	1.07389
HLA-A	0.05952	1.07389
HLA-A	0.05952	1.07389
HLA-A	0.05952	1.07389
HLA-A	0.05952	1.07389
HLA-A	0.05952	1.07389
HLA-A	0.05952	1.07389
HLA-A	0.05952	1.07389
HLA-A	0.05952	1.07389
HLA-A	0.05952	1.07389
HLA-A	0.05952	1.07389
HLA-A	0.05952	1.07389
HLA-A	0.05952	1.07389
HLA-A	0.05952	1.07389
HLA-A	0.05952	1.07389
HLA-A	0.05952	1.07389
HLA-A	0.05269	0.86208
HLA-A	0.05269	0.86208
HLA-A	0.05269	0.86208
HLA-A	0.05269	0.86208
HLA-A	0.05269	0.86208
HLA-A	0.05269	0.86208
HLA-A	0.05269	0.86208
HLA-A	0.05269	0.86208
C1R	0.04269	0.44017
TINAGL1	0.04167	0.37298
CBLB	0.02054	0.11634
PXDN	0.01445	0.19302
IKBKG	0.01324	0.07472
CXCL14	0.01307	0.15971
C1QBP	0.00196	0.0204
MBP	-0.02797	0.27697
ATP6V0A2	-0.04238	0.36889
ILF2	-0.04871	0.78281
PRKRA	-0.04924	0.29233
CEBPG	-0.05188	0.61606
RAG1	-0.06391	0.33882
PRELID1	-0.08704	1.59398
SP2	-0.09497	1.05167
COL4A3BP	-0.10704	1.35188
CEBPB	-0.11091	0.88826
GTPBP1	-0.11138	1.78533
IKBKAP	-0.13813	2.77746
TCF12	-0.13901	2.15833
MAP4K2	-0.14369	1.69673
TNFSF12	-0.15419	0.5021
RFX1	-0.15555	1.0418
CD276	-0.16175	2.70906
CCL28	-0.16191	0.72908
IGF1R	-0.16529	2.91079
IK	-0.19676	3.35832
IL1R1	-0.21682	2.59975
MAP3K14	-0.22432	2.09876
MAP3K14	-0.22432	2.09876
NFIL3	-0.23786	2.46495
FCGRT	-0.24439	2.50528
EXOSC9	-0.24843	3.13434
SMAD3	-0.26928	4.73273
LTB4R	-0.30063	3.19685
IL1RN	-0.32084	5.15867
SECTM1	-0.33173	2.11182
TNFRSF14	-0.37074	2.5419
TNFRSF14	-0.37074	2.5419
PVRL1	-0.40336	5.39429
HLA-DOB	-0.43495	2.32869
HLA-DOB	-0.43495	2.32869
HLA-DOB	-0.43495	2.32869
HLA-DOB	-0.43495	2.32869
HLA-DOB	-0.43495	2.32869
HLA-DOB	-0.43495	2.32869
HLA-DOB	-0.43496	2.04196
HLA-DOB	-0.43496	2.04196
HLA-DOB	-0.43496	2.04196
HLA-DOB	-0.43496	2.04196
HLA-DOB	-0.43496	2.04196
HLA-DOB	-0.43496	2.04196
HLA-DOB	-0.43701	2.409
HLA-DOB	-0.43701	2.409
HLA-DOB	-0.43701	2.409
HLA-DOB	-0.43701	2.409
HLA-DOB	-0.43701	2.409
HLA-DOB	-0.43701	2.409
HLA-DOB	-0.43862	2.42283
HLA-DOB	-0.43862	2.42283
HLA-DOB	-0.43862	2.42283
HLA-DOB	-0.43862	2.42283
HLA-DOB	-0.43862	2.42283
HLA-DOB	-0.43862	2.42283
HLA-DOB	-0.44033	2.46102
HLA-DOB	-0.44033	2.46102
HLA-DOB	-0.44033	2.46102
HLA-DOB	-0.44033	2.46102
HLA-DOB	-0.44033	2.46102
HLA-DOB	-0.44033	2.46102
HLA-DOB	-0.46355	2.51741
HLA-DOB	-0.46355	2.51741
HLA-DOB	-0.46355	2.51741
HLA-DOB	-0.46355	2.51741
HLA-DOB	-0.46355	2.51741
HLA-DOB	-0.46355	2.51741
TNFRSF14	-0.47085	3.68534
TNFRSF14	-0.47085	3.68534
VIPR1	-0.58819	4.39596
NOTCH1	-0.59277	6.25729
TLR2	-0.70179	3.99146
PTGER4	-0.70661	4.4041
IL1R2	-0.75249	7.77536
LY75	-0.77469	5.77398
TGFBR3	-1.08117	5.49486
EDA	-1.31307	5.11991
CCL27	-1.68958	6.82064
CD86	-2.52896	6.82694

## Sheet: INFLAMMATORY RESPONSE
GeneSymbol	LSCP-HK vs HSCP-HK log2FC	-log10.adj.p.val
CCL20	2.46845	8.12511
CXCL8	2.33933	7.48161
CXCL2	1.99043	7.0476
NLRP2	1.83546	9.51174
NLRP2	1.83546	9.51174
NLRP2	1.83546	9.51174
NLRP2	1.83546	9.51174
NLRP2	1.83546	9.51174
NLRP2	1.83546	9.51174
NLRP2	1.83546	9.51174
NLRP2	1.83546	9.51174
NLRP2	1.83546	9.51174
NLRP2	1.83546	9.51174
NLRP2	1.83469	9.9456
NLRP2	1.83469	9.9456
NLRP2	1.83469	9.9456
NLRP2	1.83469	9.9456
NLRP2	1.83469	9.9456
NLRP2	1.83469	9.9456
NLRP2	1.83469	9.9456
NLRP2	1.83469	9.9456
NLRP2	1.83469	9.9456
NLRP2	1.83469	9.9456
NLRP2	1.83275	9.9456
NLRP2	1.83275	9.9456
NLRP2	1.83275	9.9456
NLRP2	1.83275	9.9456
NLRP2	1.83275	9.9456
NLRP2	1.83275	9.9456
NLRP2	1.83275	9.9456
NLRP2	1.83275	9.9456
NLRP2	1.83275	9.9456
NLRP2	1.83275	9.9456
NLRP2	1.82854	9.9456
NLRP2	1.82854	9.9456
NLRP2	1.82854	9.9456
NLRP2	1.82854	9.9456
NLRP2	1.82854	9.9456
NLRP2	1.82854	9.9456
NLRP2	1.82854	9.9456
NLRP2	1.82854	9.9456
NLRP2	1.82854	9.9456
NLRP2	1.82854	9.9456
NLRP2	1.82854	9.9456
NLRP2	1.82854	9.9456
NLRP2	1.82854	9.9456
NLRP2	1.82854	9.9456
NLRP2	1.82854	9.9456
NLRP2	1.82854	9.9456
NLRP2	1.82854	9.9456
NLRP2	1.82854	9.9456
NLRP2	1.82854	9.9456
NLRP2	1.82854	9.9456
NLRP2	1.82854	9.9456
NLRP2	1.82854	9.9456
NLRP2	1.82854	9.9456
NLRP2	1.82854	9.9456
NLRP2	1.82854	9.9456
NLRP2	1.82854	9.9456
NLRP2	1.82854	9.9456
NLRP2	1.82854	9.9456
NLRP2	1.82854	9.9456
NLRP2	1.82854	9.9456
NLRP2	1.82854	9.9456
NLRP2	1.82854	9.9456
NLRP2	1.82854	9.9456
NLRP2	1.82854	9.9456
NLRP2	1.82854	9.9456
NLRP2	1.82854	9.9456
NLRP2	1.82854	9.9456
NLRP2	1.82854	9.9456
NLRP2	1.82854	9.9456
NLRP2	1.82854	9.9456
NLRP2	1.82854	9.9456
NLRP2	1.82854	9.9456
NLRP2	1.82854	9.9456
NLRP2	1.82854	9.9456
NLRP2	1.82854	9.9456
NLRP2	1.82854	9.9456
NLRP2	1.82854	9.9456
NLRP2	1.82854	9.9456
NLRP2	1.82854	9.9456
NLRP2	1.82854	9.9456
NLRP2	1.82854	9.9456
NLRP2	1.82854	9.9456
NLRP2	1.82854	9.9456
NLRP2	1.82854	9.9456
NLRP2	1.82854	9.9456
NLRP2	1.82854	9.9456
NLRP2	1.82854	9.9456
NLRP2	1.82854	9.9456
NLRP2	1.82854	9.9456
NLRP2	1.82854	9.9456
NLRP2	1.82854	9.9456
NLRP2	1.82854	9.9456
NLRP2	1.82854	9.9456
NLRP2	1.82854	9.9456
NLRP2	1.82854	9.9456
NLRP2	1.82854	9.9456
NLRP2	1.82854	9.9456
NLRP2	1.82854	9.9456
NLRP2	1.82854	9.9456
NLRP2	1.82854	9.9456
C3	1.82141	9.632
TNIP3	1.79047	5.2219
PLA2G4C	1.64457	5.57148
MMP25	1.59748	7.21962
TSPAN2	1.49108	5.50186
CXCL10	1.33829	4.43237
MMP17	1.29078	7.38506
IRAK2	1.19807	8.78021
TNF	1.18429	5.91908
TNF	1.18429	5.91908
TNF	1.18429	5.91908
TNF	1.18429	5.91908
TNF	1.18429	5.91908
TNF	1.18429	5.91908
TNF	1.18429	5.91908
TNF	1.18429	5.91908
TNF	1.16385	6.68811
TNF	1.16385	6.68811
TNF	1.16385	6.68811
TNF	1.16385	6.68811
TNF	1.16385	6.68811
TNF	1.16385	6.68811
TNF	1.16385	6.68811
TNF	1.16385	6.68811
TNF	1.16385	6.68811
TNF	1.16385	6.68811
TNF	1.16385	6.68811
TNF	1.16385	6.68811
TNF	1.16385	6.68811
TNF	1.16385	6.68811
TNF	1.16385	6.68811
TNF	1.16385	6.68811
TNF	1.16385	6.68811
TNF	1.16385	6.68811
TNF	1.16385	6.68811
TNF	1.16385	6.68811
TNF	1.16385	6.68811
TNF	1.16385	6.68811
TNF	1.16385	6.68811
TNF	1.16385	6.68811
TNF	1.16385	6.68811
TNF	1.16385	6.68811
TNF	1.16385	6.68811
TNF	1.16385	6.68811
TNF	1.16385	6.68811
TNF	1.16385	6.68811
TNF	1.16385	6.68811
TNF	1.16385	6.68811
TNF	1.16385	6.68811
TNF	1.16385	6.68811
TNF	1.16385	6.68811
TNF	1.16385	6.68811
TNF	1.16385	6.68811
TNF	1.16385	6.68811
TNF	1.16385	6.68811
TNF	1.16385	6.68811
TNF	1.16385	6.68811
TNF	1.16385	6.68811
TNF	1.16385	6.68811
TNF	1.16385	6.68811
TNF	1.16385	6.68811
TNF	1.16385	6.68811
TNF	1.16385	6.68811
TNF	1.16385	6.68811
TNF	1.16385	6.68811
TNF	1.16385	6.68811
TNF	1.16385	6.68811
TNF	1.16385	6.68811
TNF	1.16385	6.68811
TNF	1.16385	6.68811
TNF	1.16385	6.68811
TNF	1.16385	6.68811
APOL3	1.14104	6.51231
GPR68	1.09659	6.13395
PTGS2	1.07144	7.48304
NFKBIZ	1.07051	7.96695
TICAM2	0.95742	6.80876
IL1A	0.9446	6.96303
CSF1	0.93717	6.63196
CXCL1	0.93536	7.43629
IL1B	0.9299	8.23091
HYAL3	0.92627	7.19179
CXCL3	0.87809	3.56084
CXCL11	0.86459	2.65043
GAL	0.862	4.42974
IL18	0.85182	4.90829
LGALS9	0.7962	4.87056
IL23A	0.79333	4.12581
IL24	0.78907	7.85257
IL20	0.78816	4.44606
ADGRE2	0.75815	6.09964
TLR3	0.71741	4.38195
THEMIS2	0.69339	5.0823
AOX1	0.68464	7.48304
VNN1	0.59756	3.21657
PTAFR	0.57471	6.2889
TLR6	0.54337	2.43871
NMI	0.53832	4.13989
BMP2	0.52312	5.76502
NFKB2	0.50909	6.60327
S100A9	0.45295	5.86232
THBS1	0.44852	8.14688
HRH1	0.43905	4.80035
CYP26B1	0.43726	3.87976
ITGB6	0.38927	4.44812
TNIP1	0.38096	5.30336
CYP4F11	0.36538	3.09514
RELB	0.36493	3.78476
SCN9A	0.35486	1.27435
HYAL1	0.3544	4.09773
NFKB1	0.3488	4.86927
PRKD1	0.3371	1.21755
TBK1	0.33638	3.07989
MYD88	0.31022	5.38261
NLRP1	0.30689	5.3816
TNIP2	0.29921	3.68328
NAIP	0.28608	1.65214
NAIP	0.28608	1.65214
NAIP	0.28608	1.65214
CD40	0.28379	3.59931
REL	0.28319	2.36259
PIK3CA	0.27753	2.59139
NAIP	0.2679	1.76214
NAIP	0.2679	1.76214
NAIP	0.2679	1.76214
NFKBID	0.26518	2.15526
LIPA	0.25518	3.1322
PIK3C2A	0.25234	2.22233
IL1RAP	0.24967	2.61426
NAIP	0.24837	1.18265
NAIP	0.24837	1.18265
NAIP	0.24837	1.18265
CXCL5	0.24728	0.82276
ADGRE5	0.23232	2.55149
IL10RB	0.22975	3.41932
CAMK1D	0.22896	1.76662
SP100	0.22228	3.97994
ITCH	0.21834	2.71798
NFE2L2	0.2166	3.61927
RIPK2	0.19915	2.02352
CHUK	0.19807	1.7939
MECOM	0.19514	1.84039
F11R	0.19052	4.28379
TNFAIP3	0.17809	3.87365
LIAS	0.17152	1.32163
TUSC2	0.16718	2.82218
PIK3CB	0.16407	2.12568
RAC1	0.1626	3.44481
TIRAP	0.1494	1.21071
PSTPIP1	0.14935	1.76978
PRKCZ	0.1482	2.1586
S1PR3	0.14743	1.8958
TICAM1	0.14339	1.39401
HDAC9	0.14266	1.58625
MAP2K3	0.13684	2.03153
C4B	0.13459	0.60349
C4B	0.13459	0.60349
C4B	0.13459	0.60349
C4B	0.13459	0.60349
C4B	0.13459	0.60349
C4B	0.1291	0.55727
C4B	0.1291	0.55727
C4B	0.1291	0.55727
C4B	0.1291	0.55727
C4B	0.1291	0.55727
PIK3C2B	0.12679	1.52413
ANXA1	0.12361	2.71592
POLB	0.12234	1.45235
C4B	0.12025	0.49827
C4B	0.12025	0.49827
C4B	0.12025	0.49827
C4B	0.12025	0.49827
C4B	0.12025	0.49827
PLAA	0.11568	1.53506
C4A	0.09812	0.45774
C4A	0.09812	0.45774
C4A	0.09812	0.45774
C4A	0.09812	0.45774
C4A	0.09249	0.41093
C4A	0.09249	0.41093
C4A	0.09249	0.41093
C4A	0.09249	0.41093
IFI16	0.09037	1.00661
C4A	0.08942	0.39634
C4A	0.08942	0.39634
C4A	0.08942	0.39634
C4A	0.08942	0.39634
BDKRB1	0.07184	0.43435
RELA	0.07124	1.04882
SEMA7A	0.06372	0.94964
HNRNPA0	0.05032	0.79363
AIMP1	0.04641	0.53762
PARK7	0.03046	0.35516
RXRA	0.02323	0.23401
AKT1	0.01339	0.1368
IKBKG	0.01324	0.07472
PARP4	0.00649	0.06528
BDKRB2	0.00419	0.03636
MAPKAPK2	0.0028	0.02659
TNFRSF1A	-0.00834	0.07393
NFE2L1	-0.01281	0.18183
ADAM8	-0.01666	0.13783
LTA4H	-0.01965	0.24536
NFX1	-0.03185	0.37661
PRDX5	-0.03974	0.39747
IL17RE	-0.04694	0.34267
ABCF1	-0.04932	0.68717
ABCF1	-0.04932	0.68717
ABCF1	-0.04932	0.68717
ABCF1	-0.04932	0.68717
ABCF1	-0.04932	0.68717
ABCF1	-0.04932	0.68717
ABCF1	-0.04932	0.68717
ABCF1	-0.04932	0.68717
ABCF1	-0.04932	0.68717
ABCF1	-0.04932	0.68717
ABCF1	-0.04932	0.68717
ABCF1	-0.04932	0.68717
ABCF1	-0.04932	0.68717
ABCF1	-0.04932	0.68717
ABCF1	-0.04932	0.68717
ABCF1	-0.04932	0.68717
ABCF1	-0.04932	0.68717
ABCF1	-0.04932	0.68717
ABCF1	-0.04932	0.68717
ABCF1	-0.04932	0.68717
ABCF1	-0.04932	0.68717
ABCF1	-0.04932	0.68717
ABCF1	-0.04932	0.68717
ABCF1	-0.04932	0.68717
ABCF1	-0.04932	0.68717
ABCF1	-0.04932	0.68717
ABCF1	-0.04932	0.68717
ABCF1	-0.04932	0.68717
ABCF1	-0.05053	0.66557
ABCF1	-0.05053	0.66557
ABCF1	-0.05053	0.66557
ABCF1	-0.05053	0.66557
ABCF1	-0.05053	0.66557
ABCF1	-0.05053	0.66557
ABCF1	-0.05053	0.66557
ABCF1	-0.05174	0.73846
ABCF1	-0.05174	0.73846
ABCF1	-0.05174	0.73846
ABCF1	-0.05174	0.73846
ABCF1	-0.05174	0.73846
ABCF1	-0.05174	0.73846
ABCF1	-0.05174	0.73846
ABCF1	-0.05174	0.73846
ABCF1	-0.05174	0.73846
ABCF1	-0.05174	0.73846
ABCF1	-0.05174	0.73846
ABCF1	-0.05174	0.73846
ABCF1	-0.05174	0.73846
ABCF1	-0.05174	0.73846
LXN	-0.05844	0.333
PLGRKT	-0.06101	0.71074
TOLLIP	-0.09287	1.02145
IKBKB	-0.09378	1.57364
PIK3CD	-0.10035	1.51998
MGLL	-0.10326	2.10002
CEBPB	-0.11091	0.88826
NFRKB	-0.11565	1.72234
NOD1	-0.11856	0.95513
TGFB1	-0.11957	1.32078
RPS6KA4	-0.12344	1.7384
F2RL1	-0.12683	2.79289
AGER	-0.16207	1.04381
AGER	-0.16207	1.04381
AGER	-0.16207	1.04381
AGER	-0.16207	1.04381
AGER	-0.16207	1.04381
AGER	-0.16207	1.04381
AGER	-0.16207	1.04381
ATRN	-0.16297	3.40809
AGER	-0.16472	1.06739
AGER	-0.16472	1.06739
AGER	-0.16472	1.06739
AGER	-0.16472	1.06739
AGER	-0.16472	1.06739
AGER	-0.16472	1.06739
AGER	-0.16472	1.06739
AGER	-0.16472	1.06739
AGER	-0.16472	1.06739
AGER	-0.16472	1.06739
AGER	-0.16472	1.06739
AGER	-0.16472	1.06739
AGER	-0.16472	1.06739
AGER	-0.16472	1.06739
AGER	-0.16472	1.06739
AGER	-0.16472	1.06739
AGER	-0.16472	1.06739
AGER	-0.16472	1.06739
AGER	-0.16472	1.06739
AGER	-0.16472	1.06739
AGER	-0.16472	1.06739
AGER	-0.16683	0.72443
AGER	-0.16683	0.72443
AGER	-0.16683	0.72443
AGER	-0.16683	0.72443
AGER	-0.16683	0.72443
AGER	-0.16683	0.72443
AGER	-0.16683	0.72443
DAB2IP	-0.16842	2.59529
AGER	-0.17004	1.1213
AGER	-0.17004	1.1213
AGER	-0.17004	1.1213
AGER	-0.17004	1.1213
AGER	-0.17004	1.1213
AGER	-0.17004	1.1213
AGER	-0.17004	1.1213
AGER	-0.17004	1.1213
AGER	-0.17004	1.1213
AGER	-0.17004	1.1213
AGER	-0.17004	1.1213
AGER	-0.17004	1.1213
AGER	-0.17004	1.1213
AGER	-0.17004	1.1213
NDST1	-0.17969	3.71504
PYCARD	-0.18404	2.08139
F2R	-0.1866	3.25531
ZNF580	-0.21649	2.251
HDAC4	-0.22169	2.04133
PXK	-0.23041	2.27941
SPHK1	-0.23067	3.17079
EPHX2	-0.25212	1.15853
MIF	-0.25316	2.22809
MIF	-0.25316	2.22809
CAMK4	-0.25694	0.93244
MIF	-0.26884	2.47524
MIF	-0.26884	2.47524
SMAD1	-0.27829	3.99233
NFATC3	-0.2784	4.03995
LTB4R2	-0.29839	3.5101
LTB4R	-0.30063	3.19685
AFAP1L2	-0.31683	5.07654
TPST1	-0.33599	4.43935
PRKCQ	-0.33634	3.51933
IGFBP4	-0.35756	3.42542
PIK3C2G	-0.36383	3.06253
S100A8	-0.37035	3.92659
ITGB2	-0.39254	2.26761
BCL6	-0.40124	4.21318
HMGB1	-0.43767	4.7194
AXL	-0.49582	6.68938
ECM1	-0.53608	6.74296
FOS	-0.58022	5.34296
HDAC5	-0.61697	4.90014
CHST1	-0.61908	3.96375
SDC1	-0.70101	7.58101
TLR2	-0.70179	3.99146
CCL5	-0.70327	3.41149
CCL5	-0.70327	3.41149
CCL5	-0.708	3.18791
CCL5	-0.708	3.18791
PLA2G4B	-0.72302	4.90977
RPS6KA5	-0.73617	4.03652
C5	-0.73784	3.78277
LY75	-0.77469	5.77398
KRT16	-0.77693	7.54219
IL1RL2	-0.83254	3.72673
BMPR1B	-1.02816	4.03217
TP73	-1.03503	3.54621
PTGS1	-1.12817	8.15221
CHST2	-1.7192	8.20373
CXCR1	-2.21219	8.2956
NFATC4	-4.99858	8.23706
