# Supplementary material for: IRF2 is a master regulator of human keratinocyte stem cell fate
Source: Nat Commun. 2019 Oct 14;10:4676. doi: 10.1038/s41467-019-12559-x (PMC6791852; doi:10.1038/s41467-019-12559-x)
Supplement: Supplementary file 7 — Supplementary Data 3 [file 41467_2019_12559_MOESM7_ESM.xlsx]

## Sheet: Day12
GENE	Q1	RSA Down
COL18A1	-4.62855	-2.9918
MYC	-3.6153	-3.13831
HABP4	-3.29382	-2.45454
E2F4	-3.03341	-2.73207
MAZ	-2.96519	-2.20003
HIST2H2AC	-2.94064	-2.15273
SRP68	-2.65167	-2.00586
DUSP2	-2.52452	-2.75941
KRT5	-2.50444	-2.78412
TAZ	-2.45685	-1.86524
HIST2H3A	-2.41615	-3.58196
HIST2H3C	-2.41615	-3.58196
MITF	-2.3435	-1.75964
NPIPA1	-2.33323	-1.72509
LRRC71	-2.30073	-1.73145
EFR3A	-2.17798	-1.59459
IRX2	-2.13696	-1.57761
EDN1	-2.13384	-1.57204
HIST3H2BB	-2.12807	-2.30275
DSCC1	-2.04657	-2.38964
LAD1	-2.03255	-1.49792
HIST1H3G	-2.01912	-2.15585
RPS15A	-1.94356	-3.33272
NFE2L2	-1.92585	-1.527
COMMD8	-1.92463	-2.83105
RPAP1	-1.90268	-1.39641
ESF1	-1.83595	-2.03439
NPIPA3	-1.83544	-1.34759
NR3C1	-1.82403	-1.34329
MEAF6	-1.80742	-2.66845
SPRY2	-1.80426	-1.32703
EPAS1	-1.79192	-3.26285
CCDC90B	-1.78454	-1.31112
ZNF581	-1.76673	-1.28789
DACT3	-1.76342	-1.59013
PLK2	-1.75469	-1.29643
ARL6IP1	-1.69173	-1.21196
CSNK1A1	-1.68596	-1.85405
PPP3CC	-1.67458	-1.19166
HMMR	-1.65144	-1.4163
NELFB	-1.651	-1.17844
PPP2R2D	-1.65006	-1.17517
RANGRF	-1.63987	-1.45912
CTPS1	-1.59379	-1.2102
IL1A	-1.55583	-2.05661
LEO1	-1.55089	-1.48004
GJA5	-1.53714	-1.24971
PDCD2	-1.52648	-1.0779
CEBPB	-1.51334	-2.74668
SLC4A5	-1.50955	-1.06386
RSAD1	-1.48855	-1.06198
TNFAIP3	-1.48264	-1.03129
PCBP2	-1.46618	-1.42966
DNAJC8	-1.44792	-1.80532
VPS28	-1.43727	-1.14194
BCAS2	-1.43596	-1.16444
COA6	-1.4351	-1.06597
PPP2R3C	-1.43182	-1.78318
COL8A1	-1.4184	-1.5689
RUNX1	-1.41125	-1.01164
TIMM10	-1.40705	-2.61655
POP4	-1.40664	-1.09979
PLK1	-1.39839	-1.89182
HIST2H2BF	-1.39806	-1.7486
ITGA3	-1.39437	-0.9681
MAP3K4	-1.38588	-0.96569
KEAP1	-1.38085	-1.32704
TAF1	-1.36442	-0.95615
SERINC4	-1.36279	-1.38734
LAMTOR2	-1.35256	-1.21177
HEXIM1	-1.33805	-0.93517
RILPL1	-1.32393	-1.69133
VCP	-1.31968	-1.55272
IL6	-1.30828	-1.73497
HIST4H4	-1.30228	-1.07817
SPINT1	-1.29927	-1.38946
HIST2H2BE	-1.29722	-1.50837
KRT1	-1.29315	-1.65692
PURG	-1.28696	-1.88891
NUBPL	-1.28516	-0.89299
C9orf163	-1.27093	-0.87603
TFRC	-1.24398	-2.43613
CCDC177	-1.23327	-0.85544
VPS53	-1.22875	-1.10247
LRRC75B	-1.22364	-0.93394
EXOSC4	-1.21956	-1.06441
HOXC10	-1.19854	-0.83355
DNAJB8	-1.17422	-0.9623
JUNB	-1.17168	-0.93345
ELOF1	-1.17161	-0.81619
RABL6	-1.16229	-0.80489
CRKL	-1.15731	-1.01675
ITGA5	-1.15275	-1.34979
BCL3	-1.141	-1.12622
LEF1	-1.13876	-0.95933
CHCHD10	-1.13272	-1.18798
TSEN15	-1.11676	-2.82217
TRIB1	-1.10569	-0.75993
HECTD1	-1.10534	-0.78036
KRT3	-1.10504	-0.75647
ING3	-1.08775	-0.99625
CDAN1	-1.08679	-0.74117
BICDL2	-1.08528	-1.18152
TMEM165	-1.08246	-0.76214
COL1A1	-1.07961	-0.86161
ATP6AP2	-1.07294	-1.08729
ADRM1	-1.06514	-0.82025
MRPL4	-1.06406	-0.71974
ERF	-1.05612	-0.89761
EME1	-1.05433	-1.18068
DNAI2	-1.0504	-1.42476
NFYA	-1.04799	-1.31762
HIST1H2BJ	-1.04778	-0.768
GNA13	-1.04701	-1.34814
E2F2	-1.04457	-1.18705
CFL1	-1.0429	-1.60973
KRT27	-1.03988	-0.69441
HOXA9	-1.0376	-0.7186
OR5C1	-1.02998	-0.68216
TFAP2A	-1.01586	-0.70809
FGFBP1	-1.00973	-0.83286
PLCG2	-1.00388	-0.73725
AXIN1	-0.99961	-0.65697
TARDBP	-0.9966	-0.65553
COL9A2	-0.99571	-1.52026
SLC25A39	-0.9862	-0.85443
INTS13	-0.9822	-0.62375
CEP350	-0.97086	-0.64268
IFI16	-0.96758	-0.97881
TP63	-0.96604	-0.87844
COL5A1	-0.96401	-0.63706
ZFP36L1	-0.95406	-0.6315
TM7SF3	-0.95145	-1.14187
FANCM	-0.94586	-0.63012
GLRX5	-0.9421	-0.76198
MEF2D	-0.9393	-0.62327
UBA5	-0.93388	-1.32441
SNAI2	-0.92857	-1.15345
GABPA	-0.92455	-2.38964
JUN	-0.91897	-0.93978
TGFBRAP1	-0.91786	-1.44468
RPS18	-0.91359	-0.8986
KRT19	-0.91311	-0.5967
BATF	-0.91205	-0.72694
PISD	-0.90501	-1.6939
ZBTB7B	-0.8941	-0.98355
FMNL2	-0.89161	-0.57888
ANKRD49	-0.88764	-0.57514
PLCB1	-0.88616	-0.8065
ICMT	-0.87258	-0.56286
ADAMTS1	-0.86558	-0.88085
SOX4	-0.86147	-0.55563
ELF5	-0.85941	-0.55087
CTDSPL2	-0.85767	-1.10765
RPLP2	-0.85637	-0.61035
ESRRA	-0.8547	-1.11087
GAS2L2	-0.85181	-0.85608
HDDC2	-0.84455	-0.62519
RPS7	-0.84322	-3.07904
IQCJ-SCHIP1	-0.82865	-0.61918
SDC4	-0.82682	-1.95553
ATF1	-0.8164	-1.47158
GIPC2	-0.81288	-0.51654
C1orf159	-0.8118	-0.51433
EIF4ENIF1	-0.81162	-0.51324
TUBE1	-0.8087	-1.05665
OTUD6B	-0.8047	-1.15325
HYPK	-0.80419	-1.35156
TSC22D2	-0.8015	-0.56131
MAFF	-0.80028	-1.21122
FGFR1OP	-0.79766	-0.72453
GBA2	-0.79325	-0.75209
ALG14	-0.79133	-0.97975
HIST2H2AA3	-0.78952	-0.90346
HIST2H2AA4	-0.78952	-0.90346
CDK8	-0.78035	-0.9571
HNRNPA1	-0.77407	-0.83162
FOS	-0.76824	-0.4814
BDNF	-0.7678	-0.9527
GABPB1	-0.76283	-0.57398
XAF1	-0.76103	-0.47226
HENMT1	-0.75903	-0.47025
GABARAP	-0.7581	-1.22183
EXOSC7	-0.7523	-0.74486
B4GALNT3	-0.74671	-1.06486
DHDDS	-0.74042	-0.86392
NSMCE4A	-0.73955	-0.81422
FOSL1	-0.73952	-0.77622
IGFLR1	-0.72882	-0.82202
SP4	-0.7285	-0.64289
KRAS	-0.7257	-0.64562
STAT2	-0.72353	-0.44779
USP37	-0.72344	-1.3633
FAM110B	-0.72329	-0.52286
ERMP1	-0.72258	-1.02964
HIST1H4H	-0.72188	-0.87542
DGKD	-0.71555	-0.53699
SAMD4B	-0.70727	-1.25766
HIST2H3A	-0.70158	-1.3891
LRRC73	-0.7001	-0.77014
MOSPD3	-0.6969	-1.83124
EPO	-0.69516	-0.43465
IQCF6	-0.69242	-1.26429
LIFR	-0.68757	-1.07013
XBP1	-0.67985	-1.26261
YBX1	-0.67942	-0.4246
TGFBI	-0.67597	-1.36783
EMC3	-0.67392	-1.41295
ATP2C1	-0.67313	-1.59729
NUAK2	-0.67163	-0.91705
MAP2K6	-0.66804	-1.09763
SNRNP27	-0.66605	-1.64315
CALML3	-0.66447	-1.20585
DHCR24	-0.65841	-0.98101
ITGA1	-0.6557	-0.76925
SLC25A1	-0.6553	-0.40432
CCDC117	-0.65285	-0.62607
TMEM206	-0.65255	-0.80717
LIN54	-0.65037	-0.40004
BCL9	-0.64371	-0.54213
PTPN23	-0.63498	-0.39328
HIST1H1E	-0.63467	-0.78204
COMMD3	-0.63097	-0.45847
SLC13A1	-0.63093	-1.41831
ZNF580	-0.62775	-0.83992
SIVA1	-0.62753	-1.62199
SLFN11	-0.62638	-0.8769
IVL	-0.62378	-0.63008
PRM1	-0.61231	-0.44981
KCTD19	-0.61213	-1.05734
LIPT1	-0.60775	-0.80487
LAMC1	-0.6069	-0.37287
HIST1H3H	-0.60681	-1.11213
HIST1H2AC	-0.60491	-0.82597
TEAD1	-0.6043	-0.90901
TRAF2	-0.59964	-0.64649
PROK2	-0.59292	-0.71016
GNA11	-0.59045	-0.41995
PPP1R2	-0.58252	-1.0376
NEUROD2	-0.58223	-0.58637
NELFA	-0.58096	-0.91488
NPAT	-0.5789	-1.50515
OTUD5	-0.57485	-0.71791
ITGA9	-0.57241	-0.34895
PPP2CA	-0.56808	-1.65003
OCSTAMP	-0.56726	-0.67993
CMTM3	-0.56513	-0.84329
GMEB1	-0.56396	-1.17547
FAM104A	-0.5579	-0.74276
KLF5	-0.55642	-0.34008
ITGAV	-0.55575	-0.37841
TSC22D3	-0.55005	-0.76538
SLC25A46	-0.54695	-0.33429
EEF1B2	-0.54222	-1.24581
CAB39	-0.54134	-0.45291
TSC22D4	-0.53389	-0.66526
ZFP57	-0.53032	-0.84529
HES3	-0.52355	-0.4995
BBS9	-0.51961	-0.63893
ITGA10	-0.51599	-0.35659
ATF5	-0.51145	-0.55745
DBF4B	-0.51031	-0.31745
ENDOD1	-0.50879	-1.00998
NEU1	-0.50171	-1.17757
DAZAP2	-0.50126	-0.71971
CTDP1	-0.49009	-0.51829
KRTAP5-3	-0.48662	-0.37922
BHLHE40	-0.48611	-0.70677
PTPN1	-0.48546	-0.38562
MRGBP	-0.48318	-0.71507
JUND	-0.48238	-1.11812
FH	-0.4816	-0.81103
IRF7	-0.47798	-0.66303
AGPAT2	-0.47763	-0.29748
NSMAF	-0.4769	-0.47713
CDK2AP2	-0.47543	-0.47039
ZBTB7A	-0.47455	-0.40312
TAF1C	-0.46869	-0.38202
SOX12	-0.4668	-0.39306
WIPF1	-0.4654	-0.58489
PRDM1	-0.46176	-0.41661
NCKAP1	-0.45785	-0.31336
FZD9	-0.44485	-0.27803
MYADML2	-0.43407	-0.71684
E2F8	-0.42325	-0.8366
TMEM44	-0.4219	-0.85957
TFAP2B	-0.41988	-0.91279
PPP1R10	-0.41709	-1.65175
PAXIP1	-0.41702	-0.96337
MRFAP1	-0.41459	-0.47431
SOX9	-0.41352	-0.50133
DAP	-0.41022	-0.39466
VDR	-0.40832	-0.54034
JAM2	-0.40552	-0.6478
KLF7	-0.39859	-0.25571
CSRNP2	-0.39617	-0.34671
EGR1	-0.38935	-0.6901
SMARCC1	-0.38727	-0.68793
LAX1	-0.38195	-1.0016
PTEN	-0.37766	-0.5122
PGAP2	-0.37491	-0.48481
HIST1H2BG	-0.37484	-0.44091
ARRDC3	-0.36887	-0.70125
TCP11X2	-0.36752	-0.32148
TXNIP	-0.36539	-0.55322
OR6C6	-0.36298	-0.9988
SURF1	-0.36155	-0.59165
HIST1H2AG	-0.35941	-0.31201
RIC8A	-0.35834	-0.23549
KLF3	-0.35801	-0.24802
STAT1	-0.35567	-0.62899
SOX15	-0.34826	-0.23286
PTAR1	-0.34721	-1.17134
HIST1H2AE	-0.34713	-0.39462
COL13A1	-0.34518	-0.23026
CD44	-0.34341	-0.37533
PYY	-0.34246	-0.60019
PNRC1	-0.33987	-0.4629
NUMA1	-0.33738	-0.46012
HIST2H4A	-0.33688	-2.43136
HIST2H4B	-0.33688	-2.43136
ARMS2	-0.33647	-0.76396
RCC1L	-0.33179	-1.16858
GPHN	-0.33064	-1.78041
HIST3H2A	-0.32971	-1.06224
PIRT	-0.32941	-0.57795
TRAPPC6A	-0.32511	-1.23868
FGFR1	-0.31788	-0.37538
CSF2	-0.31732	-0.5425
ASPRV1	-0.31443	-0.47631
RPUSD4	-0.3119	-0.36615
TFDP1	-0.30974	-0.65171
IRF1	-0.30474	-0.8037
DSG4	-0.3045	-0.7052
HBEGF	-0.29953	-0.53631
PCID2	-0.29802	-1.01931
LAMTOR4	-0.29604	-0.43066
THRAP3	-0.29367	-0.31577
KRT15	-0.2928	-0.40586
TGIF1	-0.28984	-1.11543
TMED10	-0.28457	-0.94089
EIF2B1	-0.28307	-0.43782
TBL2	-0.28182	-0.59271
BEND6	-0.27788	-0.40246
OR6X1	-0.27668	-0.39906
NTN5	-0.27663	-0.37443
FERMT1	-0.2765	-0.94214
AWAT2	-0.27578	-0.76785
COL4A1	-0.268	-0.35537
ALMS1	-0.26604	-0.18741
NDUFAB1	-0.26344	-0.42602
RBM27	-0.26293	-0.67357
RETSAT	-0.26204	-0.73483
NFKBIZ	-0.26092	-0.32652
TCAP	-0.25941	-0.44408
PSMC1	-0.25266	-0.32127
CXCL1	-0.25189	-0.74438
KRT14	-0.24933	-1.66731
SLC25A42	-0.24521	-1.36028
CCDC180	-0.2444	-0.66696
NUP205	-0.23891	-1.14252
IFIT1	-0.23516	-0.64786
C7orf43	-0.22763	-0.47914
KRT76	-0.22513	-0.17018
SERPINE1	-0.22402	-0.29225
SAC3D1	-0.22182	-0.16737
DDR1	-0.22066	-0.42914
MSLN	-0.21924	-0.47123
MAGEF1	-0.21817	-0.16578
IL20	-0.21378	-0.46345
TNF	-0.21148	-0.21023
BRD4	-0.20673	-0.15916
WDR24	-0.20404	-0.33421
C8orf44	-0.2024	-0.50277
SOGA1	-0.19883	-0.56739
VEZT	-0.19491	-1.02455
RELA	-0.188	-0.67001
TET3	-0.18786	-0.56224
STOML1	-0.18153	-0.55827
PODXL2	-0.17964	-0.41071
HAUS5	-0.17805	-0.42432
MED15	-0.17781	-0.4723
TELO2	-0.17172	-0.3573
DRAM1	-0.16813	-0.41988
THAP12	-0.16787	-0.72244
NFKB1	-0.15628	-0.55599
AP2M1	-0.15448	-0.29106
CDC73	-0.14857	-0.3869
CEACAM19	-0.14711	-0.27149
DUSP5	-0.14688	-0.30752
PTK7	-0.14255	-0.33214
FAM110D	-0.13877	-0.19732
E2F1	-0.13413	-0.13676
CIT	-0.13128	-0.3057
MAP3K7CL	-0.12998	-0.37638
CDC37L1	-0.12556	-1.07479
GIGYF2	-0.1249	-0.63631
IRF6	-0.11999	-0.24261
TBKBP1	-0.1188	-0.91513
TIPRL	-0.11879	-0.88449
MARS2	-0.11292	-0.12943
RB1	-0.11047	-0.88933
CCM2L	-0.10958	-1.00911
KYNU	-0.10823	-0.47997
ATG2A	-0.10477	-0.6387
PDCD10	-0.10282	-0.75071
CCDC191	-0.10147	-0.42771
AFF1	-0.10041	-0.25531
HAS2	-0.096	-0.75412
RAF1	-0.09312	-0.82971
PPT2	-0.09101	-0.37156
ELK3	-0.09002	-0.42967
TBK1	-0.08546	-0.77244
COX14	-0.08496	-0.31828
ATF2	-0.08351	-0.29206
ZCCHC6	-0.08017	-1.17549
COL17A1	-0.07869	-1.14116
SHOX2	-0.07732	-0.71156
ARL16	-0.07329	-0.4631
PEG10	-0.06544	-0.77129
BTD	-0.06383	-0.48164
NFKBIE	-0.05761	-0.89194
ACY3	-0.05709	-0.6014
FAM96A	-0.05507	-0.69121
PELO	-0.05315	-0.2689
NCBP3	-0.04409	-0.10391
MAP2	-0.03657	-0.86761
DNAH1	-0.0312	-0.10091
RAPGEFL1	-0.02693	-0.21309
TMEM131	-0.0245	-0.6252
ATG3	-0.02116	-0.2211
HES1	-0.02072	-0.20246
APIP	-0.02041	-0.40818
TYW3	-0.01755	-0.33077
PPP1R21	-0.01704	-0.25798
KLC4	-0.01228	-0.31388
RUBCNL	-0.00784	-0.62792
SARNP	-0.0064	-0.52355
DGAT1	-0.00477	-0.78281
ANGPTL4	-0.00358	-0.41423
IFIT3	0.000631	-0.26766
ETS1	0.002357	-0.67686
SLC25A41	0.014839	-0.08592
PLCL1	0.017073	-0.09887
MGAT4B	0.021723	-0.54505
ITPRIP	0.032674	-0.93593
COL22A1	0.03388	-0.53863
INTS10	0.035871	-0.59589
MAPK4	0.038232	-0.27254
ATXN7L1	0.040516	-0.66918
ITGA2	0.04467	-0.73257
ASCL1	0.046935	-0.27437
FAM45A	0.051398	-0.20334
PLPPR4	0.052252	-0.18047
KIAA1211	0.061013	-0.31589
TTPAL	0.065991	-0.21703
YIPF3	0.069371	-0.29641
PLCH2	0.069819	-0.45436
IL33	0.07366	-0.1021
CYR61	0.086637	-0.28077
TMIE	0.087787	-0.68789
KLHL35	0.09123	-0.93347
IQCC	0.095096	-0.79323
KRTAP24-1	0.103453	-0.31682
DDR2	0.104283	-0.54768
NUDCD2	0.115456	-0.42086
OR13H1	0.116007	-0.29743
FOSL2	0.117718	-0.31403
MRPL34	0.123483	-0.18732
ITGA6	0.125399	-0.19176
BRD3	0.126683	-0.59377
KANSL3	0.130988	-0.09073
POU2F2	0.132574	-0.53027
ERGIC2	0.13501	-0.28904
IL17B	0.1419	-0.50966
NPIPA2	0.144231	-0.43941
ZFAT	0.145476	-0.13371
CEBPZ	0.149825	-0.52005
IFI44	0.150206	-0.12993
AATF	0.150766	-0.16399
ELP4	0.158805	-1.48228
SUN3	0.159411	-0.72469
RCN1	0.16023	-0.16999
MYOCD	0.166318	-0.31857
ERICH6B	0.169574	-0.31775
TRIM32	0.173893	-0.39242
FSTL3	0.173912	-0.4693
AADAC	0.174105	-0.50865
FERMT2	0.176739	-0.36496
MYOC	0.178917	-0.3796
TCEA1	0.183325	-0.12687
JPH1	0.193644	-0.83941
WDR17	0.206929	-0.09214
MAP2K3	0.223638	-0.525
DUSP1	0.230888	-0.38981
CDKN1A	0.235226	-0.03929
KRT75	0.238309	-0.14315
GFI1	0.245297	-0.25485
E2F5	0.246272	-0.1557
MPP2	0.248161	-1.22387
IFIH1	0.250359	-0.42748
HERC5	0.25817	-1.34186
MRPL52	0.261017	-0.12943
HIST1H2AD	0.272354	-0.36854
CARS2	0.273486	-0.07539
NOVA2	0.275377	-0.17348
GDF10	0.282647	-0.26798
SMAD3	0.284304	-0.43262
SGK1	0.284488	-0.30791
CLU	0.290222	-0.14143
TRIM6-TRIM34	0.295961	-0.34874
E2F7	0.298396	-0.16345
CENPO	0.312758	-0.33009
HIST1H2BC	0.315074	-0.21933
EXOC4	0.325745	-0.07711
CLDND2	0.338697	-0.45237
ITGA4	0.342566	-0.17803
PRRC1	0.362984	-0.32329
GOLGB1	0.36376	-0.50661
IRF5	0.372461	-0.47364
CALHM6	0.372507	-0.30103
PPP1CA	0.406299	-0.20954
SPINK6	0.445259	-0.2235
OR7D2	0.446921	-0.35063
MAP7D3	0.455175	-0.22378
CCDC50	0.47346	-0.08402
KRT40	0.476238	-0.10986
C9orf50	0.492172	-0.03573
IRF2	0.506771	-0.11468
FOXM1	0.514869	-0.24171
SCHIP1	0.525091	-0.1532
MMP1	0.532957	-0.17872
PITPNA	0.547398	-0.30382
SLFN12	0.563331	-0.28536
MYDGF	0.587434	-2.13098
ODF2	0.658563	-0.15437
RELB	0.666744	-0.55603
ALKBH6	0.672785	-0.57204
HDGFL1	0.690274	-0.09634
WRB	0.700229	-0.16043
NDFIP2	0.70149	-0.15012
C8orf86	0.766238	-0.26616
BRD2	0.80261	-0.04887
TRIM47	0.920859	-0.10478
MAPK14	0.996445	-0.20511
LARGE1	1.12214	-0.06624
MIR7-3	1.45614	-0.03589

## Sheet: Day19
GENE	Q1	RSA Down
HIST1H3G	-2.84143	-2.54163
SRP68	-2.74887	-2.48334
EPAS1	-2.44275	-2.78412
COL18A1	-2.43865	-2.11896
IRX2	-2.15855	-2.40781
BICDL2	-2.06029	-1.84927
TIMM10	-1.97494	-1.84229
TM7SF3	-1.95603	-1.72861
ADRM1	-1.94669	-1.73188
MYC	-1.92962	-1.98418
CDK2AP2	-1.91254	-2.33102
RPS15A	-1.91043	-2.92502
PLK2	-1.8194	-2.15093
SNAI2	-1.80007	-2.39544
DSCC1	-1.79371	-1.91139
HAUS5	-1.75726	-1.53939
HIST2H3C	-1.72637	-2.56083
HIST2H3A	-1.72637	-2.56083
COMMD8	-1.7263	-1.94856
VPS28	-1.72373	-1.47309
EFR3A	-1.64034	-2.51627
LRRC73	-1.62064	-1.90406
CCDC90B	-1.61856	-1.35572
ZBTB7A	-1.6096	-1.95684
RANGRF	-1.60918	-1.34329
PTAR1	-1.5976	-1.73497
E2F4	-1.58412	-1.78041
NPAT	-1.57581	-1.3072
TXNIP	-1.52182	-2.00943
SLC25A46	-1.5069	-1.26169
IVL	-1.49433	-1.23286
CDC37L1	-1.4939	-1.4163
DUSP2	-1.48954	-1.23156
EXOSC4	-1.45619	-1.70938
VCP	-1.44228	-2.03439
INTS13	-1.43708	-1.35421
HABP4	-1.42164	-2.13145
DNAJC8	-1.41664	-1.14956
AGPAT2	-1.41245	-1.14643
HIST2H2AC	-1.41203	-1.1433
TSC22D2	-1.3993	-1.39216
ESF1	-1.39834	-2.2556
POP4	-1.38823	-1.31553
IGFLR1	-1.36699	-1.76602
SPRY2	-1.35934	-1.96938
RCC1L	-1.35456	-1.10392
HMMR	-1.35026	-1.39641
ESRRA	-1.33482	-1.25271
HIST3H2BB	-1.33325	-1.30841
YIPF3	-1.32939	-1.07225
SAMD4B	-1.32664	-1.79056
IL6	-1.32532	-2.13098
JUNB	-1.32506	-1.60636
MAZ	-1.30965	-1.84983
TMEM165	-1.30231	-1.50198
ITGA10	-1.3007	-1.03129
TARDBP	-1.29458	-1.57611
ATP2C1	-1.27424	-1.99454
MPP2	-1.26906	-0.99769
PCBP2	-1.26477	-2.02298
HIST2H2AA3	-1.26049	-1.89963
HIST2H2AA4	-1.26049	-1.89963
NDFIP2	-1.24907	-0.98027
STAT1	-1.24199	-1.0325
COL8A1	-1.24004	-0.97294
KRT1	-1.23953	-1.35927
ALG14	-1.23027	-0.9681
EIF2B1	-1.22877	-0.96607
JPH1	-1.22785	-1.12723
LRRC71	-1.20301	-2.63527
HDDC2	-1.20186	-1.15325
GNA13	-1.16859	-1.88891
JUND	-1.16768	-1.65579
HIST1H2BJ	-1.16653	-3.52813
TP63	-1.16231	-0.90822
GAS2L2	-1.16203	-1.05734
ITGA4	-1.15576	-0.89731
OR5C1	-1.13887	-0.88023
KRT15	-1.13653	-0.87394
USP37	-1.13384	-1.07999
GABPA	-1.12704	-1.42221
HYPK	-1.12453	-1.19164
ZBTB7B	-1.12324	-1.12464
TMEM206	-1.12285	-1.24618
CEBPB	-1.11297	-1.44846
SNRNP27	-1.10441	-1.11947
CTDP1	-1.08477	-0.82193
MRPL4	-1.08008	-1.00827
DUSP5	-1.06449	-1.20896
CSNK1A1	-1.06349	-1.56435
SMARCC1	-1.05877	-0.79196
FGFR1OP	-1.05685	-1.58555
CTPS1	-1.05558	-0.99989
OTUD6B	-1.05377	-1.09649
KLF5	-1.05028	-0.78109
NTN5	-1.02878	-2.62462
TGFBRAP1	-1.02324	-1.21646
ITGA1	-1.0213	-0.97034
MRGBP	-1.01977	-1.93876
PROK2	-1.01762	-0.83715
TELO2	-1.01757	-1.14835
NEUROD2	-1.01028	-1.44287
NFE2L2	-1.00487	-0.90646
SGK1	-1.00241	-0.74843
LAMTOR2	-0.9899	-1.92503
DNAJB8	-0.98609	-1.2501
CDAN1	-0.98205	-0.86761
LRRC75B	-0.98039	-0.72299
CRKL	-0.98023	-1.098
RILPL1	-0.97896	-1.87161
TSEN15	-0.97656	-0.80985
SLC13A1	-0.97545	-0.71491
CFL1	-0.97302	-1.16202
DDR1	-0.96906	-1.95553
AXIN1	-0.96848	-1.32515
OCSTAMP	-0.96728	-0.71971
TEAD1	-0.9616	-1.47907
COA6	-0.94543	-0.98701
ANKRD49	-0.94524	-0.7052
HIST2H2BF	-0.94127	-2.34176
PLK1	-0.93263	-1.34882
RPUSD4	-0.92483	-0.83299
CCDC180	-0.92378	-1.01333
NCBP3	-0.92202	-0.65988
EME1	-0.92167	-0.65842
EDN1	-0.91521	-1.62121
TUBE1	-0.90488	-0.82475
KRT14	-0.89456	-0.7078
ZFP57	-0.89261	-0.7889
WIPF1	-0.89072	-0.63427
EXOSC7	-0.8902	-1.26429
TAZ	-0.88959	-0.6315
NSMCE4A	-0.88562	-0.62737
TFRC	-0.8846	-0.81892
PPP1R2	-0.88263	-1.64921
RSAD1	-0.87937	-0.7804
XBP1	-0.87625	-1.55073
FGFBP1	-0.86918	-1.2154
HES3	-0.86792	-0.98828
FOS	-0.86697	-0.5967
UBA5	-0.86636	-1.80341
C8orf44	-0.8592	-0.77309
CD44	-0.84666	-0.63401
HOXC10	-0.8454	-1.22697
SDC4	-0.83808	-0.57676
MYOC	-0.8347	-1.16549
MRPL34	-0.82475	-0.78975
MED15	-0.8244	-1.06597
RPS18	-0.81973	-0.73903
GNA11	-0.81881	-0.89194
CTDSPL2	-0.8187	-1.39982
GLRX5	-0.81717	-1.29776
PPP2CA	-0.81324	-1.05699
BCL9	-0.81016	-0.58417
FAM104A	-0.80802	-0.78512
WDR24	-0.79101	-0.95751
IL1A	-0.79045	-1.08734
FAM110D	-0.79031	-0.80583
HIST3H2A	-0.78972	-0.98608
SERINC4	-0.78588	-0.93593
NUP205	-0.77469	-1.38148
HERC5	-0.76997	-1.56049
ELF5	-0.76779	-0.51324
CCDC117	-0.76287	-1.01164
RPAP1	-0.75982	-1.04889
CEBPZ	-0.75433	-1.60065
BBS9	-0.75377	-0.50561
HIST1H2AE	-0.75377	-0.77698
MAP3K4	-0.75255	-0.50453
MGAT4B	-0.7379	-0.50131
GBA2	-0.7377	-1.40009
CHCHD10	-0.73712	-1.26015
BHLHE40	-0.73127	-0.90796
PLCG2	-0.72914	-0.98862
NELFB	-0.72548	-0.95933
HIST1H1E	-0.72327	-1.01269
RPS7	-0.72311	-0.97596
PPP2R3C	-0.72278	-1.58723
MRFAP1	-0.72259	-0.48449
INTS10	-0.72107	-0.6184
NR3C1	-0.7209	-0.48243
IRF5	-0.72053	-0.4814
MOSPD3	-0.71816	-1.16421
TFAP2A	-0.71623	-0.69232
COL9A2	-0.71272	-1.286
IL17B	-0.71188	-0.69453
SOX9	-0.70922	-0.91401
FANCM	-0.70825	-0.47326
PTPN23	-0.70166	-0.61358
SOX12	-0.7003	-0.46726
HDGFL1	-0.6999	-0.4904
PDCD2	-0.69398	-1.62199
SLC25A42	-0.69381	-1.2344
ADAMTS1	-0.6875	-0.9684
C9orf163	-0.68745	-0.76396
NFKB1	-0.68685	-0.45451
HIST4H4	-0.68282	-0.49325
GIGYF2	-0.66975	-1.50838
IL20	-0.65496	-0.67087
NUBPL	-0.65473	-0.6335
LAD1	-0.65134	-1.38372
PLCH2	-0.64729	-0.43189
E2F1	-0.64581	-0.42914
VDR	-0.64346	-0.61555
TRIB1	-0.64029	-0.4246
TFAP2B	-0.6387	-0.87362
MAPK4	-0.63606	-0.4219
PITPNA	-0.63358	-0.46012
LAMC1	-0.62583	-0.41126
DSG4	-0.61842	-0.40605
C7orf43	-0.61606	-0.47039
PPP1R10	-0.61425	-1.03872
PURG	-0.6086	-0.39665
SLC25A39	-0.60855	-1.72715
EXOC4	-0.60696	-0.56851
NUDCD2	-0.6034	-1.37743
ATF1	-0.60255	-0.86521
ITGA9	-0.60093	-0.42579
BCAS2	-0.59867	-0.77244
DAZAP2	-0.59526	-0.65967
CALML3	-0.59139	-2.39934
EMC3	-0.59053	-0.72453
COMMD3	-0.58945	-0.45049
TMED10	-0.58891	-0.97343
ATF5	-0.58889	-0.45358
FERMT2	-0.58849	-0.69787
NFYA	-0.5708	-0.36034
TFDP1	-0.5691	-0.84648
ZNF581	-0.56565	-0.77138
RUNX1	-0.56436	-0.5869
SOGA1	-0.56331	-0.78397
PSMC1	-0.56326	-0.54044
DAP	-0.56315	-1.02517
SLC25A1	-0.56231	-1.05437
MAGEF1	-0.56165	-0.54076
ITGA3	-0.56092	-0.756
NPIPA1	-0.56053	-1.03482
HIST2H4A	-0.55639	-2.73207
HIST2H4B	-0.55639	-2.73207
ZFP36L1	-0.55634	-1.2401
CDK8	-0.55575	-0.79854
ENDOD1	-0.54985	-1.28264
CLU	-0.54927	-0.47333
MEAF6	-0.54684	-1.51808
HNRNPA1	-0.54673	-0.58886
RETSAT	-0.54252	-0.5889
CXCL1	-0.54119	-1.48591
NSMAF	-0.53719	-0.85728
PISD	-0.53701	-1.6939
VEZT	-0.537	-0.33214
ZCCHC6	-0.53097	-0.4602
TAF1C	-0.51985	-1.14531
ATP6AP2	-0.51829	-1.27092
TMEM44	-0.51779	-1.0583
PPP3CC	-0.50729	-0.51137
CARS2	-0.50472	-0.37
NUAK2	-0.50239	-0.47883
VPS53	-0.49991	-1.53278
DHDDS	-0.49888	-0.53386
HIST1H2BC	-0.49529	-0.4228
FOSL1	-0.49089	-0.91532
LEO1	-0.47874	-1.15072
PTK7	-0.46894	-0.30138
TRAPPC6A	-0.46682	-0.50966
TNF	-0.46376	-0.31891
ING3	-0.46276	-0.68146
MAP2K6	-0.46229	-0.72111
PPP1R21	-0.45713	-0.29362
KRT5	-0.45262	-1.20054
HBEGF	-0.45238	-0.34212
IFI16	-0.45218	-0.93022
KLC4	-0.44954	-0.35537
EEF1B2	-0.44797	-0.61346
LAX1	-0.4446	-0.4521
TMEM131	-0.4436	-0.81103
GOLGB1	-0.44072	-0.40527
JAM2	-0.44013	-0.63246
MYOCD	-0.43982	-0.41597
TCAP	-0.43446	-0.56518
KRT19	-0.42805	-1.30908
ANGPTL4	-0.4266	-0.27621
HOXA9	-0.42614	-0.54722
AFF1	-0.42551	-0.275
MAFF	-0.4243	-0.91251
PPP2R2D	-0.42278	-0.49084
CCDC191	-0.42253	-0.50575
COL1A1	-0.42125	-1.34227
DHCR24	-0.41925	-0.69265
CEP350	-0.41897	-0.26902
LAMTOR4	-0.41845	-1.14116
EIF4ENIF1	-0.41751	-1.00316
SUN3	-0.4143	-0.55287
IQCC	-0.41287	-0.2655
AWAT2	-0.4113	-1.22731
OR6X1	-0.40996	-0.26143
ARMS2	-0.40814	-0.81561
FOSL2	-0.40641	-0.37096
NEU1	-0.40563	-0.4663
CEACAM19	-0.40481	-0.88691
DRAM1	-0.39923	-0.81657
ACY3	-0.39345	-0.9799
CAB39	-0.39303	-0.35305
TBL2	-0.38686	-1.1438
PAXIP1	-0.3785	-0.88328
GDF10	-0.3753	-0.70626
PTPN1	-0.37399	-1.09179
RUBCNL	-0.36993	-0.95335
GIPC2	-0.36461	-0.49345
TYW3	-0.36253	-0.45062
RBM27	-0.35737	-0.67466
HECTD1	-0.35594	-0.62228
NFYB	-0.35355	-0.63654
IRF7	-0.34991	-0.55927
BCL3	-0.34906	-0.525
PGAP2	-0.34882	-0.83453
DACT3	-0.34214	-0.43305
ELOF1	-0.34053	-1.10247
COL22A1	-0.33911	-1.31259
ETS1	-0.3389	-0.54457
PCID2	-0.33667	-1.36783
FAM96A	-0.33206	-0.31868
KRT76	-0.33057	-0.46681
YBX1	-0.32814	-0.26161
ATG3	-0.32621	-0.56227
TIPRL	-0.32061	-0.43613
CIT	-0.31858	-0.75209
ERF	-0.31231	-0.31266
HEXIM1	-0.30715	-1.28476
NDUFAB1	-0.30401	-0.9988
TRAF2	-0.29908	-0.81005
TRIM32	-0.29724	-0.32616
LEF1	-0.29532	-0.55473
COL4A1	-0.29461	-0.20745
SLC25A41	-0.28355	-0.6619
RAF1	-0.27837	-0.46345
FAM110B	-0.27482	-0.28681
KRTAP24-1	-0.27429	-0.7976
LIN54	-0.26804	-0.19722
COL13A1	-0.26676	-0.3734
ARRDC3	-0.26586	-0.7658
PELO	-0.26395	-0.73822
APIP	-0.26174	-0.19271
CSF2	-0.2599	-0.22021
IFIH1	-0.25954	-0.34771
FZD9	-0.25934	-0.60651
KANSL3	-0.25775	-0.82127
BRD3	-0.25753	-0.1896
ITGA5	-0.25521	-0.29734
OTUD5	-0.24827	-0.71472
SPINT1	-0.24754	-1.12203
ELP4	-0.24544	-0.28929
IRF6	-0.24109	-0.31046
HIST1H2AC	-0.23747	-0.54213
SURF1	-0.23477	-0.40721
CCDC177	-0.23223	-0.25199
MYADML2	-0.23171	-0.47798
LIFR	-0.22586	-0.59545
PYY	-0.22377	-0.35375
KLHL35	-0.22318	-0.17633
MAP3K7CL	-0.2204	-0.35233
SHOX2	-0.21985	-0.32524
PDCD10	-0.21451	-0.60226
KEAP1	-0.21419	-0.45684
ITGA2	-0.21271	-0.88086
GMEB1	-0.21067	-0.9015
JUN	-0.20898	-0.64289
NUMA1	-0.20663	-0.57915
AATF	-0.20235	-0.33904
PODXL2	-0.19377	-0.35893
SPINK6	-0.19311	-0.34524
MEF2D	-0.19289	-0.38996
MAP2	-0.19286	-0.24903
TTPAL	-0.19069	-0.61291
AADAC	-0.19044	-0.15954
COX14	-0.19026	-0.73311
ASPRV1	-0.18361	-0.85324
GPHN	-0.18177	-1.14258
PTEN	-0.18038	-0.43025
RAPGEFL1	-0.1748	-0.42758
PEG10	-0.17462	-0.83779
HENMT1	-0.17393	-0.60686
CMTM3	-0.17306	-0.7958
THAP12	-0.16979	-0.99625
TSC22D3	-0.16887	-0.87403
ICMT	-0.16503	-0.3095
ERICH6B	-0.16496	-0.33648
E2F8	-0.16473	-0.37826
PRDM1	-0.1591	-0.3065
KLF3	-0.15835	-0.31954
STOML1	-0.15619	-0.33835
STAT2	-0.15463	-0.40694
ERMP1	-0.15316	-0.55911
PPT2	-0.15004	-0.20115
CSRNP2	-0.14834	-0.14918
C1orf159	-0.14693	-0.93345
DGKD	-0.14551	-0.51625
SAC3D1	-0.14543	-0.99424
E2F2	-0.14539	-1.08381
ATG2A	-0.1432	-0.63992
HIST1H4H	-0.13911	-0.32532
NFKBIE	-0.13807	-0.29106
B4GALNT3	-0.13434	-0.68017
SP4	-0.13183	-0.13206
TSC22D4	-0.13025	-0.71907
MRPL52	-0.12715	-0.45371
FMNL2	-0.12641	-0.46674
PPP1CA	-0.11953	-0.34671
DNAI2	-0.11615	-0.59271
IFIT1	-0.11258	-0.58532
NELFA	-0.1093	-0.20391
MARS2	-0.10886	-0.27711
RPLP2	-0.10819	-0.43459
TNFAIP3	-0.10683	-0.90272
KRT3	-0.10609	-0.26707
TCEA1	-0.10482	-0.28812
PLCB1	-0.10411	-1.04061
TGFBI	-0.10391	-0.71683
IFIT3	-0.10269	-0.29938
TGIF1	-0.09147	-0.59829
DNAH1	-0.0914	-0.13975
KIAA1211	-0.08164	-0.19491
WDR17	-0.08076	-0.30406
BDNF	-0.0799	-0.61826
KYNU	-0.07818	-0.41013
NFKBIZ	-0.07358	-0.4189
OR13H1	-0.07286	-0.58743
ZFAT	-0.06266	-0.88207
IQCJ-SCHIP1	-0.0612	-0.43909
KRAS	-0.05948	-0.50826
OR6C6	-0.05826	-0.54768
NPIPA3	-0.05265	-0.6206
MSLN	-0.03619	-0.41402
SOX15	-0.03372	-0.23636
TBK1	-0.03164	-0.34601
AP2M1	-0.0249	-0.43692
GFI1	-0.02054	-0.24783
ARL16	-0.01059	-0.16406
CYR61	-0.00913	-0.16692
BTD	-0.00707	-0.4713
TET3	0.003535	-0.78859
IQCF6	0.013041	-0.2211
RABL6	0.017419	-0.38594
ARL6IP1	0.019121	-0.85443
IRF1	0.029166	-0.49545
LIPT1	0.02996	-0.14225
MITF	0.031089	-0.72218
GABARAP	0.034916	-0.53652
FGFR1	0.038441	-0.84729
TBKBP1	0.055867	-0.47364
KRT40	0.062815	-0.39752
HIST1H2AD	0.063401	-0.39638
COL5A1	0.072421	-0.43066
ASCL1	0.073009	-0.1226
TRIM47	0.075633	-0.89176
DDR2	0.081022	-0.60864
POU2F2	0.083986	-0.30845
ERGIC2	0.084701	-0.09298
FSTL3	0.091586	-0.20334
BRD4	0.092332	-0.21487
RCN1	0.102332	-0.55603
RELA	0.104888	-0.43534
BEND6	0.109328	-0.23765
SARNP	0.111264	-0.36869
PIRT	0.114007	-0.37752
KRTAP5-3	0.117753	-1.0206
BATF	0.129891	-0.36107
NOVA2	0.139421	-0.53631
FOXM1	0.144915	-0.24171
KLF7	0.14504	-0.53501
ODF2	0.164036	-0.46431
CCM2L	0.164545	-0.3746
HIST1H3H	0.165258	-0.31217
TAF1	0.168826	-0.32991
FERMT1	0.172665	-0.24622
TMIE	0.176238	-0.43376
CLDND2	0.187331	-0.15933
ATXN7L1	0.189363	-0.34531
NPIPA2	0.19365	-0.41363
KCTD19	0.197534	-1.34186
MAP7D3	0.200344	-0.5168
CDC73	0.200609	-0.54664
IL33	0.202902	-0.07264
DBF4B	0.203585	-0.35158
HAS2	0.207696	-0.1141
IFI44	0.224028	-0.0789
CALHM6	0.228472	-0.58426
SMAD3	0.243704	-0.70809
KRT75	0.24562	-0.1361
NCKAP1	0.24567	-0.48778
TRIM6-TRIM34	0.254959	-0.15177
OR7D2	0.271004	-0.3773
EPO	0.275304	-0.82495
SLFN11	0.275332	-0.15143
ALMS1	0.279459	-0.49141
THRAP3	0.30532	-0.11268
ITPRIP	0.307338	-0.60013
ITGA6	0.314991	-0.11403
DUSP1	0.332003	-0.37922
SERPINE1	0.332017	-0.39172
RB1	0.333112	-0.15696
FH	0.333977	-0.51025
HIST2H2BE	0.334129	-0.57795
CENPO	0.353536	-0.08291
PRM1	0.358331	-0.02919
SOX4	0.364301	-0.10003
ELK3	0.377173	-0.08922
SIVA1	0.381042	-0.90336
DGAT1	0.38719	-0.12772
C8orf86	0.435486	-0.08878
HIST1H2BG	0.44558	-0.09494
SLC4A5	0.446921	-0.42379
COL17A1	0.450159	-0.06209
PRRC1	0.453996	-0.18786
KRT27	0.459039	-0.25909
SLFN12	0.464544	-0.20688
TCP11X2	0.466439	-0.14574
E2F5	0.482804	-0.23687
EGR1	0.48557	-0.25435
E2F7	0.500073	-0.06707
PNRC1	0.514063	-0.24261
CDKN1A	0.532258	-1.43716
PLPPR4	0.548322	-0.49849
RIC8A	0.564857	-0.9092
LARGE1	0.579997	-0.0464
ATF2	0.587009	-0.04296
HES1	0.587942	-0.22825
C9orf50	0.599936	-0.05003
MYDGF	0.609348	-1.17547
CCDC50	0.627249	-0.26343
XAF1	0.640482	-0.36012
ITGAV	0.669808	-0.11519
HIST1H2AG	0.685621	-0.69439
WRB	0.702937	-0.22467
RELB	0.740832	-0.67196
ZNF580	0.745391	-1.48228
MAP2K3	0.766193	-0.09634
PLCL1	0.792191	-0.4685
GJA5	0.834103	-0.06498
FAM45A	0.852571	-0.05135
ALKBH6	0.902437	-0.02023
MAPK14	1.02801	-0.10562
SCHIP1	1.02958	-0.07311
MIR7-3	1.09118	-0.06687
IRF2	1.16603	-0.07539
MMP1	1.25553	-0.04147
BRD2	1.87653	-0.01131

## Sheet: Day 38
GENE	Q3	RSA Up
BRD2	13.9724	-5.85939
IRF2	13.4118	-5.47699
MAP3K4	7.98997	-2.87511
COL8A1	7.67994	-2.74873
HMMR	7.51633	-2.70304
KLF3	5.98186	-2.33171
MPP2	5.86567	-2.46401
CENPO	5.70898	-2.78412
MRFAP1	5.49646	-2.18795
CDKN1A	5.49646	-3.62429
LIPT1	5.37308	-2.13006
OTUD6B	5.18554	-2.37769
MAPK14	4.81782	-4.01678
NELFA	4.57085	-1.81874
SAC3D1	4.55755	-1.8414
PRM1	4.55149	-1.83361
BICDL2	4.3358	-1.78841
SNRNP27	4.07347	-1.67278
PDCD2	3.88393	-1.60612
ITGA3	3.86565	-2.68814
EPAS1	3.85717	-1.92408
RELA	3.81731	-1.57761
RANGRF	3.69745	-2.31617
SMAD3	3.65821	-1.52357
ITGAV	3.62716	-1.47436
ATXN7L1	3.61463	-1.50808
ARL6IP1	3.46083	-2.03439
ITGA4	3.34953	-1.38992
RB1	3.29392	-2.18583
NCKAP1	3.25651	-1.34741
E2F5	3.20563	-2.52039
GPHN	3.17558	-1.29556
INTS13	3.14378	-1.20567
SLC25A46	3.13805	-1.28789
MYOC	3.09766	-1.26908
SCHIP1	3.00375	-1.07311
LRRC75B	2.97046	-1.23334
BATF	2.95299	-1.61829
LRRC71	2.84144	-1.15906
HIST1H4H	2.82437	-2.11704
IFI16	2.72862	-1.94479
COL4A1	2.67216	-1.42296
ASCL1	2.65282	-1.09303
MYOCD	2.59964	-1.9022
PPP1CA	2.57611	-1.29702
PSMC1	2.55511	-1.78102
VEZT	2.55065	-1.49913
PELO	2.51599	-2.41322
NUDCD2	2.4964	-1.46209
BCL9	2.49208	-1.02339
C7orf43	2.4878	-1.01558
MYDGF	2.4814	-1.84907
TSC22D2	2.44603	-0.98768
IL20	2.43307	-1.73486
IFI44	2.43246	-0.98273
CDC37L1	2.41664	-1.76919
RABL6	2.39793	-0.9681
TRIM6-TRIM34	2.38935	-1.61522
FSTL3	2.38728	-0.9633
WDR17	2.38647	-1.50193
CALHM6	2.37601	-1.47465
MAPK4	2.36543	-0.99625
PTK7	2.32478	-1.9869
COL18A1	2.31699	-1.30156
ODF2	2.29941	-0.93289
FAM45A	2.29092	-1.23547
TGIF1	2.285	-1.68152
TEAD1	2.24278	-0.90822
ZNF580	2.24183	-1.5689
FOS	2.23271	-1.32878
DACT3	2.21371	-0.89085
IGFLR1	2.20873	-0.9433
DHCR24	2.20851	-1.19896
MITF	2.20295	-1.68665
HES3	2.19363	-0.87603
TRAPPC6A	2.1813	-0.87394
TFAP2B	2.17971	-1.31994
NUAK2	2.14404	-0.85342
PIRT	2.14069	-0.8514
FERMT2	2.08457	-0.83747
TAF1C	2.05855	-0.96607
WRB	2.04275	-1.77628
ATF2	2.04245	-1.04889
CEACAM19	2.02937	-0.79747
NUMA1	2.02627	-1.37743
E2F2	1.99724	-0.83941
CSRNP2	1.98367	-0.95911
MEF2D	1.97353	-0.76866
PDCD10	1.97065	-0.7669
NDFIP2	1.95934	-1.88891
C1orf159	1.94734	-0.75993
CCDC177	1.94171	-2.2556
VPS53	1.93477	-0.86478
TFRC	1.93217	-0.8886
C8orf86	1.92698	-1.53434
FH	1.92664	-1.35687
IQCF6	1.91302	-1.05306
CYR61	1.9091	-0.74117
ATF1	1.85823	-1.0446
ELF5	1.85313	-1.37959
LAMC1	1.84705	-1.3633
DNAH1	1.84465	-1.07587
ZCCHC6	1.83709	-1.09834
ARL16	1.83607	-1.12027
C9orf50	1.81845	-2.7268
BCL3	1.81303	-0.874
CSNK1A1	1.81058	-0.70064
ELP4	1.79803	-1.3316
PAXIP1	1.79706	-1.16748
AGPAT2	1.77252	-0.6852
JPH1	1.75008	-1.30466
CCM2L	1.71499	-1.94397
HIST1H2BC	1.70866	-0.90148
RETSAT	1.70086	-2.28104
MAP2K6	1.69021	-0.96873
MAP2	1.68653	-0.71254
PTEN	1.67738	-0.6628
ALKBH6	1.66956	-1.08601
VDR	1.66711	-0.65553
PLCB1	1.6662	-1.03214
ERMP1	1.63282	-0.64127
PTPN1	1.6184	-0.63427
CTDP1	1.60786	-0.92974
B4GALNT3	1.60625	-0.626
EDN1	1.60161	-1.70055
HOXA9	1.60131	-0.86679
NPIPA3	1.59874	-0.83428
IRF6	1.59009	-1.09096
HES1	1.5891	-0.62055
MMP1	1.54514	-1.04522
ERICH6B	1.54107	-1.06441
ELOF1	1.52764	-0.60585
SOX9	1.51791	-0.65369
ITPRIP	1.50876	-0.5967
AADAC	1.49872	-0.59412
ZBTB7A	1.4979	-1.19371
KRT75	1.49055	-1.05437
SOX12	1.47475	-1.0928
AFF1	1.47314	-1.15598
FERMT1	1.47135	-0.58139
HIST1H2AD	1.42423	-1.27025
HIST1H2AG	1.4213	-1.32794
MED15	1.41705	-0.81701
APIP	1.41437	-0.93239
ARRDC3	1.40556	-0.72244
GOLGB1	1.40082	-0.55205
OR5C1	1.39444	-1.13037
E2F7	1.39094	-0.8065
FAM110D	1.38143	-0.77362
DNAJB8	1.37769	-0.54498
TCAP	1.37076	-0.76097
GNA13	1.36779	-0.98028
MYC	1.35649	-0.9293
ESF1	1.3539	-0.8193
CLU	1.35	-0.99116
BRD4	1.34107	-0.89194
DHDDS	1.33408	-0.93978
NEU1	1.33367	-0.82971
COA6	1.32806	-0.53226
AXIN1	1.31934	-1.39641
RELB	1.31851	-1.44165
ANGPTL4	1.31736	-1.05699
ARMS2	1.31383	-0.73059
HIST4H4	1.29631	-0.81524
MAP3K7CL	1.28909	-0.63169
PPT2	1.28884	-0.65073
HAS2	1.28754	-0.82495
PLCH2	1.28132	-1.13023
MAP7D3	1.26602	-0.80837
EPO	1.26437	-0.72019
PISD	1.26357	-0.50238
TNF	1.26034	-1.11087
DUSP5	1.25669	-1.00647
MAP2K3	1.25354	-1.02705
SLFN11	1.24783	-0.87545
KRT40	1.23556	-0.71012
SHOX2	1.23175	-0.97358
NDUFAB1	1.22546	-0.49606
CLDND2	1.22063	-1.00861
HIST2H4B	1.22063	-0.66808
HIST2H4A	1.22063	-0.66808
DAP	1.2166	-0.63735
ATF5	1.18679	-0.4763
CEBPZ	1.18635	-0.77438
KCTD19	1.18412	-0.78343
COL17A1	1.17532	-0.90028
ITGA6	1.17339	-1.01802
EIF4ENIF1	1.17028	-0.46726
SPRY2	1.16948	-0.76899
PPP1R21	1.15924	-1.35927
SURF1	1.15905	-0.58886
COL13A1	1.15673	-1.3754
RPUSD4	1.14721	-1.12126
NPIPA1	1.13558	-0.45742
KLC4	1.13399	-0.83453
KRT3	1.12809	-0.70454
SPINT1	1.12514	-0.4497
ATP2C1	1.12363	-0.83438
SOGA1	1.11077	-0.44589
PLPPR4	1.1055	-0.65933
XAF1	1.10277	-0.99424
DDR2	1.10144	-0.74616
TBK1	1.0943	-0.74438
CHCHD10	1.09413	-0.90047
GMEB1	1.07965	-0.4365
TGFBI	1.07098	-0.4328
GJA5	1.07039	-0.89174
KYNU	1.06391	-0.79555
HERC5	1.05015	-0.90272
TGFBRAP1	1.04401	-0.47021
SOX4	1.04067	-0.65285
CEP350	1.03759	-0.41655
GFI1	1.0253	-1.11139
ELK3	1.01863	-0.81422
KRT1	1.01374	-0.40691
SERPINE1	1.01212	-0.74162
MAGEF1	1.00657	-1.22387
LARGE1	1.0013	-1.26427
ADAMTS1	0.997349	-1.00775
VPS28	0.986213	-0.70415
IRX2	0.982868	-1.2501
EIF2B1	0.976979	-0.56015
SARNP	0.9626	-0.63115
ERF	0.934575	-1.31849
NFKB1	0.927465	-0.54751
IL33	0.918184	-0.66974
CXCL1	0.902252	-0.67312
HIST1H3H	0.89837	-1.16421
NSMCE4A	0.897837	-1.0016
STOML1	0.893432	-1.36934
HDDC2	0.886584	-0.83897
HIST2H3A	0.882371	-0.37463
HIST2H3C	0.882371	-0.37463
ATG3	0.867803	-0.74906
SIVA1	0.865878	-1.32738
RBM27	0.851889	-0.34895
ERGIC2	0.846807	-0.48053
MRPL34	0.840756	-1.24153
PURG	0.828902	-0.42432
C9orf163	0.827504	-0.80985
EEF1B2	0.813913	-0.76289
COL5A1	0.811783	-0.81774
RCC1L	0.807776	-0.41893
COMMD8	0.807537	-0.59193
TMEM44	0.803999	-1.50678
TAZ	0.800225	-0.69565
JUN	0.788758	-0.75034
CARS2	0.783399	-0.734
PNRC1	0.777018	-0.70231
SERINC4	0.776324	-0.32647
AP2M1	0.771664	-0.9799
TRIB1	0.770351	-0.80021
IL17B	0.766101	-0.32158
NUP205	0.764281	-0.39361
MARS2	0.750338	-0.5706
MOSPD3	0.745192	-0.43477
DUSP2	0.744506	-0.83224
NPIPA2	0.720529	-0.3722
POU2F2	0.720215	-0.33751
GIGYF2	0.718623	-0.30665
MYADML2	0.71671	-0.52705
IFIT1	0.713892	-0.30466
PPP3CC	0.712562	-0.62228
NSMAF	0.709064	-0.30072
TSEN15	0.707941	-0.29942
EME1	0.704888	-1.02509
OR13H1	0.70289	-0.53027
SLFN12	0.692891	-0.61078
CCDC50	0.691438	-0.78628
HIST3H2BB	0.686622	-0.70809
AATF	0.684589	-1.07479
PTPN23	0.666329	-0.38859
DSCC1	0.657824	-1.18798
CIT	0.656037	-0.56509
LIFR	0.64385	-0.5945
NUBPL	0.643275	-0.34944
DRAM1	0.642224	-0.28996
E2F1	0.63904	-0.69787
NCBP3	0.635473	-0.77474
GAS2L2	0.633794	-0.64195
MRPL52	0.632415	-1.26429
NELFB	0.631906	-0.60724
NFKBIE	0.631014	-0.70677
C8orf44	0.627909	-0.35727
TRIM32	0.610582	-1.73497
ALG14	0.607572	-0.26725
EXOC4	0.604563	-0.55654
RAF1	0.604206	-0.40042
PLCL1	0.595383	-2.43136
ITGA5	0.588147	-0.62034
OR7D2	0.583712	-0.4143
BTD	0.567847	-0.73942
KANSL3	0.567473	-0.49545
HIST2H2AC	0.5668	-1.22023
DUSP1	0.562641	-0.47748
RPAP1	0.560942	-0.34307
BHLHE40	0.560347	-0.35825
TELO2	0.558183	-0.92166
STAT1	0.550794	-1.62199
INTS10	0.550639	-0.92357
PITPNA	0.547791	-0.58698
FOSL1	0.544984	-0.2689
ACY3	0.544215	-0.85683
YIPF3	0.538732	-0.74502
ING3	0.536925	-0.24189
COL1A1	0.53409	-0.24081
RUNX1	0.520933	-1.62775
ZNF581	0.518594	-1.02576
RPS15A	0.514302	-0.38267
YBX1	0.512363	-1.08164
RIC8A	0.510545	-0.53589
TM7SF3	0.50506	-0.60025
HABP4	0.504703	-0.58216
COL22A1	0.500728	-0.3461
JAM2	0.491636	-0.23967
HDGFL1	0.480667	-0.77704
EXOSC4	0.478962	-0.26737
SAMD4B	0.476895	-0.26793
HIST1H1E	0.476525	-0.74956
DAZAP2	0.472911	-0.54213
IFIH1	0.470628	-0.81469
KRT15	0.466675	-0.98862
CD44	0.461875	-0.35158
DDR1	0.447187	-0.32652
KRTAP24-1	0.446276	-0.62577
KLF5	0.439914	-0.37704
SRP68	0.435988	-0.3349
KLHL35	0.434886	-1.00008
OTUD5	0.433096	-0.2137
ITGA2	0.423757	-0.47039
E2F8	0.419017	-0.73596
CDAN1	0.411356	-0.4047
LRRC73	0.404131	-0.4314
TNFAIP3	0.404049	-0.28579
THRAP3	0.397662	-0.75185
DGKD	0.396532	-0.3185
HIST2H2BE	0.39077	-0.3346
PYY	0.390736	-0.5201
COMMD3	0.389676	-1.28621
NFYA	0.388585	-0.44346
PRRC1	0.385405	-0.5425
HIST1H2BG	0.370981	-0.94607
LAD1	0.362764	-0.64886
TMEM131	0.361801	-0.44169
PTAR1	0.361264	-0.25164
TRIM47	0.359038	-0.93841
CSF2	0.347797	-0.5157
TMED10	0.347701	-0.38593
NOVA2	0.337735	-0.5748
TXNIP	0.336523	-0.26852
VCP	0.335669	-0.42914
TYW3	0.334364	-0.2827
EFR3A	0.333025	-0.18351
ICMT	0.331551	-0.85127
DBF4B	0.331286	-0.19732
KLF7	0.329872	-0.27395
CALML3	0.329706	-0.23901
IRF5	0.328116	-0.56328
CDC73	0.325702	-0.51272
EGR1	0.315672	-0.88086
PEG10	0.313985	-0.58743
GDF10	0.310273	-1.04061
FAM104A	0.310128	-0.47831
EMC3	0.309249	-0.33787
OCSTAMP	0.308832	-0.73483
STAT2	0.30833	-0.60782
HIST1H2AC	0.304784	-0.41708
FMNL2	0.300146	-0.40312
FGFR1OP	0.296654	-0.95835
GBA2	0.292356	-0.85367
FGFR1	0.290109	-0.39875
MRGBP	0.285938	-0.57765
PGAP2	0.281066	-0.83305
CDK2AP2	0.28005	-0.83579
HYPK	0.278423	-0.49748
RILPL1	0.273	-0.36167
NTN5	0.271075	-0.95388
PRDM1	0.270248	-0.36583
PPP1R2	0.268841	-0.20425
MAZ	0.268313	-1.0583
TFAP2A	0.26583	-0.44742
KIAA1211	0.261636	-0.52807
SMARCC1	0.25411	-0.46681
ITGA10	0.245935	-0.55563
EXOSC7	0.242698	-0.40209
DNAJC8	0.232527	-0.2044
NPAT	0.224274	-0.32228
NEUROD2	0.220821	-0.63893
TFDP1	0.217447	-0.42293
MSLN	0.217075	-0.14476
KRT76	0.21256	-0.73257
GABPB1	0.212422	-0.74821
COX14	0.210663	-0.54661
HIST3H2A	0.201829	-0.24466
IL6	0.200824	-0.52397
ETS1	0.200313	-0.46531
SOX15	0.199696	-0.33895
HIST2H2AA4	0.195769	-0.19892
HIST2H2AA3	0.195769	-0.19892
ZBTB7B	0.189065	-0.17801
SDC4	0.181632	-0.36488
SP4	0.173045	-0.46183
COL9A2	0.165952	-0.31019
FAM96A	0.165409	-0.77244
MRPL4	0.164863	-0.48164
MAFF	0.164225	-0.53147
LAX1	0.159475	-0.37156
FOSL2	0.158313	-0.67921
HIST1H2AE	0.158151	-0.69996
TMIE	0.157549	-0.39269
WIPF1	0.140768	-0.22408
DNAI2	0.132454	-0.11901
FANCM	0.132415	-0.9527
SLC25A1	0.126962	-0.59073
PCBP2	0.123428	-0.29106
HIST1H2BJ	0.116591	-0.42579
FAM110B	0.11562	-0.3052
ZFP36L1	0.114191	-0.38933
PODXL2	0.108111	-0.31522
ZFAT	0.107495	-0.40818
PLK2	0.106158	-0.25531
FOXM1	0.105855	-0.51068
KRAS	0.103729	-0.52958
OR6X1	0.103008	-0.43066
TCEA1	0.087836	-0.23178
NR3C1	0.07261	-0.37835
TARDBP	0.067733	-0.4703
TRAF2	0.064402	-0.68793
HBEGF	0.048089	-0.39306
HIST2H2BF	0.043049	-0.15767
TP63	0.040609	-0.31655
KRT19	0.036275	-0.42286
PLK1	0.034519	-0.13596
SUN3	0.032335	-0.40333
ATP6AP2	0.031597	-0.11325
BCAS2	0.027259	-0.31962
OR6C6	0.021194	-0.10604
ITGA9	0.016063	-0.1635
CFL1	0.01604	-0.36659
KEAP1	0.009335	-0.36202
CCDC117	0.008702	-0.48081
GIPC2	0.007424	-0.36734
TCP11X2	0.003198	-0.55381
TIPRL	-0.00586	-0.4336
TBKBP1	-0.00642	-0.27561
RPS18	-0.01502	-0.1855
TSC22D3	-0.02503	-0.7625
KRT5	-0.0255	-0.51476
BDNF	-0.03428	-0.54044
TAF1	-0.03718	-0.45358
CRKL	-0.04187	-0.65715
IRF1	-0.04413	-0.88691
CTDSPL2	-0.05226	-0.12858
DSG4	-0.05433	-0.91513
ESRRA	-0.05572	-0.19472
SLC25A39	-0.05928	-0.56642
ENDOD1	-0.0609	-0.07785
LAMTOR4	-0.07209	-0.26252
BRD3	-0.07845	-0.96337
LAMTOR2	-0.07897	-0.24624
IVL	-0.08164	-0.68568
TTPAL	-0.0856	-0.68347
MEAF6	-0.08695	-0.27071
NFKBIZ	-0.08986	-0.20331
GABPA	-0.1169	-0.6751
TMEM165	-0.11915	-0.47746
THAP12	-0.12243	-0.23542
JUND	-0.12423	-0.11471
LEO1	-0.12649	-0.09214
ADRM1	-0.13483	-0.14021
IQCC	-0.13834	-0.96211
ATG2A	-0.15173	-0.45371
GLRX5	-0.15594	-0.08246
SLC4A5	-0.15614	-0.59483
HECTD1	-0.15623	-0.30659
HENMT1	-0.15928	-0.28204
POP4	-0.16742	-0.24132
ALMS1	-0.17266	-0.24712
HAUS5	-0.17416	-0.0601
SLC25A41	-0.19615	-0.29734
LEF1	-0.19842	-0.15298
RCN1	-0.20657	-0.88812
KRT27	-0.20704	-0.42967
MGAT4B	-0.20898	-1.01675
E2F4	-0.20987	-0.22915
HOXC10	-0.21246	-0.16085
HEXIM1	-0.21407	-0.20061
CEBPB	-0.21961	-0.15716
TUBE1	-0.22302	-0.60971
PPP2R2D	-0.23357	-0.29464
TSC22D4	-0.23676	-0.25185
IQCJ-SCHIP1	-0.23909	-0.48875
SGK1	-0.24725	-0.68468
CCDC191	-0.24913	-0.27449
RPS7	-0.25564	-0.18681
TIMM10	-0.25959	-0.50865
ANKRD49	-0.26279	-0.0573
HNRNPA1	-0.28403	-0.66576
HIST1H3G	-0.28957	-0.55079
RPLP2	-0.29349	-0.67796
SPINK6	-0.29775	-0.14434
IRF7	-0.31286	-0.15091
KRTAP5-3	-0.31361	-0.30289
FZD9	-0.31671	-0.15959
ASPRV1	-0.31738	-1.48228
GABARAP	-0.3178	-0.19187
ZFP57	-0.31966	-0.21703
PLCG2	-0.33045	-0.23183
RAPGEFL1	-0.33517	-0.41208
CCDC90B	-0.33808	-0.55391
KRT14	-0.34601	-0.29354
ITGA1	-0.35017	-0.58155
SLC13A1	-0.36432	-0.16216
XBP1	-0.37028	-0.0955
CTPS1	-0.37476	-0.45734
LIN54	-0.37788	-0.20866
MIR7-3	-0.37947	-0.18356
WDR24	-0.38428	-0.13714
NFE2L2	-0.38543	-0.03737
PCID2	-0.38791	-0.32897
PPP2R3C	-0.4069	-0.11732
IL1A	-0.407	-0.09803
PROK2	-0.42166	-0.03491
TBL2	-0.42585	-0.18111
DGAT1	-0.44074	-0.35347
BBS9	-0.44859	-0.04715
JUNB	-0.44894	-0.88085
RSAD1	-0.46033	-0.08402
AWAT2	-0.4714	-0.10241
NFYB	-0.48838	-0.1158
PPP2CA	-0.48934	-0.05961
RUBCNL	-0.51024	-0.16203
CDK8	-0.51303	-0.40916
USP37	-0.52319	-0.46178
UBA5	-0.5458	-0.11242
CAB39	-0.55193	-0.85443
IFIT3	-0.56791	-0.72579
SLC25A42	-0.57421	-0.11338
TET3	-0.58624	-0.0779
TMEM206	-0.59513	-0.07712
BEND6	-0.60205	-0.65967
PPP1R10	-0.60303	-0.12431
CCDC180	-0.60736	-1.27869
CMTM3	-0.70245	-0.18471
FGFBP1	-0.82286	-0.10421
SNAI2	-1.02007	-0.00615

## Sheet: Day43
GENE	Q3	RSA Up
IRF2	17.4948	-5.60643
BRD2	15.1715	-6.17425
MAP3K4	8.35587	-2.84828
HMMR	7.19771	-2.70304
CDKN1A	6.32465	-4.20945
COL4A1	6.06241	-2.39086
MAPK14	5.77044	-3.61863
ITGA3	5.36809	-2.17543
BRD4	5.29104	-2.02529
RB1	5.01372	-1.9413
NUAK2	4.88425	-1.9066
RANGRF	4.87108	-2.34831
FANCM	4.78814	-1.8898
COL17A1	4.63412	-1.85721
CCDC50	4.40871	-1.7739
ARMS2	4.09041	-1.83107
LRRC71	3.97627	-2.29718
NCBP3	3.74302	-1.57204
SHOX2	3.68668	-1.94445
PRM1	3.49971	-1.50298
TM7SF3	3.36466	-1.65245
YBX1	3.31973	-1.4538
FAM45A	3.27434	-1.43965
ELF5	3.17107	-1.40762
ELP4	3.13702	-2.15093
OTUD6B	3.13592	-1.38992
HIST4H4	3.04795	-1.58501
TBK1	2.91748	-1.85742
CIT	2.88896	-1.42966
TEAD1	2.88053	-1.32302
ATF2	2.85527	-1.29942
TSC22D2	2.85322	-1.29556
CCM2L	2.83042	-1.63065
NCKAP1	2.81968	-1.68649
MITF	2.8113	-1.36254
CEP350	2.74252	-1.24354
SAC3D1	2.73329	-1.83693
GMEB1	2.63081	-1.20513
ITGAV	2.62965	-1.4039
HIST1H2BC	2.60045	-1.58799
INTS13	2.5711	-1.06511
WIPF1	2.54379	-1.16868
MAP2	2.53418	-1.16225
JPH1	2.52337	-1.95725
NDFIP2	2.50629	-2.95665
VDR	2.4691	-1.12182
COL8A1	2.46227	-1.73497
ARL6IP1	2.45257	-2.43136
PPP3CC	2.43917	-1.35156
LAMC1	2.40396	-2.41398
NELFA	2.39635	-1.34566
DACT3	2.37264	-1.37713
EPAS1	2.35254	-1.99252
ZNF580	2.34021	-1.56472
SOX12	2.30581	-1.05283
PPT2	2.294	-1.31301
STAT1	2.2629	-1.59013
COL18A1	2.24115	-1.8689
LIPT1	2.22441	-2.13098
ARL16	2.204	-1.1556
FAM110D	2.18464	-2.49377
MYC	2.18355	-1.66858
MPP2	2.18315	-2.50897
EDN1	2.17944	-2.7099
ALMS1	2.11133	-0.97538
PLCG2	2.07263	-0.95143
SOX9	2.06488	-1.05665
CEACAM19	2.06487	-0.94675
DHCR24	2.05576	-1.87161
PDCD2	2.05365	-1.46051
TRIM32	2.03675	-1.6939
MAP2K3	2.03455	-1.86337
BICDL2	2.03091	-0.91708
OR5C1	2.01748	-1.71455
IRX2	2.01214	-1.97645
ZBTB7A	1.9951	-2.33307
CEBPZ	1.93871	-1.34339
XAF1	1.92261	-1.64315
NDUFAB1	1.88362	-0.8636
VPS53	1.88001	-1.32145
IFI16	1.84745	-0.84641
CHCHD10	1.84176	-1.60607
MAP2K6	1.83808	-1.05164
C9orf163	1.82729	-0.83747
CCDC177	1.81769	-1.88891
TMEM44	1.7786	-1.60571
SOX4	1.75691	-0.96607
SERPINE1	1.7492	-2.21081
AATF	1.74917	-1.29106
GNA11	1.72102	-1.2776
HIST1H3H	1.70941	-3.13632
HIST1H1E	1.70245	-1.4151
ESRRA	1.70209	-1.20192
CDC37L1	1.69527	-2.19956
C9orf50	1.68894	-1.48546
ELOF1	1.68094	-0.7669
NFKBIE	1.66878	-0.80954
HIST1H2AD	1.64819	-0.74962
ING3	1.64598	-1.07274
ADAMTS1	1.6389	-1.43248
KCTD19	1.63319	-0.73949
SPRY2	1.63019	-1.08468
SURF1	1.62352	-0.72953
E2F7	1.59316	-0.97217
SPINT1	1.59228	-0.7133
KANSL3	1.58382	-0.70852
VEZT	1.58096	-1.14777
CSNK1A1	1.57629	-0.70378
BCL3	1.57402	-0.90336
NUMA1	1.57233	-1.27869
MRPL34	1.55369	-1.0404
ANGPTL4	1.54837	-1.17687
ALG14	1.53589	-1.18556
SIVA1	1.53365	-1.15955
NELFB	1.53151	-1.83423
LAMTOR4	1.52399	-0.71156
IGFLR1	1.50719	-1.38758
PDCD10	1.49554	-0.66573
SLC25A46	1.48848	-0.89419
IQCF6	1.47139	-0.65988
TNF	1.47023	-0.89451
TSEN15	1.44758	-0.64978
EIF2B1	1.41941	-0.63566
TYW3	1.40884	-1.48877
ITGA4	1.40729	-0.7186
NR3C1	1.40598	-0.82833
NSMCE4A	1.39765	-2.01685
HIST1H2BG	1.39731	-0.70073
ALKBH6	1.39368	-1.55897
DUSP2	1.38282	-1.286
MYDGF	1.38183	-1.92308
PLCH2	1.3798	-1.18152
HIST2H3A	1.37498	-0.61115
HIST2H3C	1.37498	-0.61115
RUNX1	1.36066	-2.3848
MARS2	1.35865	-0.60061
STAT2	1.35804	-1.00911
RELA	1.35105	-0.5967
TAZ	1.34185	-0.60209
MAGEF1	1.32917	-1.21122
DSCC1	1.32098	-1.97445
TRIM47	1.31901	-1.57721
FH	1.31668	-1.90736
KRTAP24-1	1.31108	-0.67826
RPUSD4	1.311	-1.65794
BHLHE40	1.29747	-0.80317
GNA13	1.28647	-0.91857
BCL9	1.28517	-0.56286
DAP	1.28501	-0.66317
PURG	1.26641	-0.55803
HERC5	1.26175	-0.55683
C8orf44	1.25389	-0.89663
ESF1	1.24351	-1.07636
CYR61	1.2416	-0.67307
TMEM165	1.20831	-0.67469
MRFAP1	1.19564	-2.03439
ZNF581	1.19504	-0.53685
DBF4B	1.17973	-0.53112
PTPN23	1.17713	-0.6229
RELB	1.17435	-0.9433
FSTL3	1.16815	-1.14525
PLCL1	1.15866	-1.62199
NPIPA3	1.15038	-0.69757
KLHL35	1.14404	-0.73833
FOS	1.13392	-1.37743
MOSPD3	1.1285	-0.53442
IRF5	1.10359	-1.06224
CDK2AP2	1.08777	-1.3633
MRPL52	1.07255	-1.34627
E2F8	1.07129	-0.91742
PTK7	1.05662	-0.72091
DGAT1	1.051	-0.95961
ITGA6	1.04107	-1.29205
KRT75	1.03387	-1.0362
LRRC73	1.03226	-1.09471
CDAN1	1.03156	-0.56421
COMMD8	1.03125	-0.46825
LARGE1	1.0213	-0.46329
LAD1	1.02108	-1.55246
RIC8A	1.01024	-1.22306
EPO	0.992072	-0.91912
GJA5	0.978032	-1.22976
JUN	0.973939	-0.75031
SNRNP27	0.969844	-1.38192
HIST2H2AA4	0.960526	-0.75071
HIST2H2AA3	0.960526	-0.75071
DAZAP2	0.953734	-1.51629
E2F2	0.93713	-0.93469
HABP4	0.934519	-1.25872
NEUROD2	0.933818	-1.73788
HDGFL1	0.933629	-1.02447
GPHN	0.931658	-1.41986
TRIB1	0.930592	-1.3891
CCDC90B	0.929299	-0.82715
COL5A1	0.927481	-1.03482
COL13A1	0.927124	-0.42641
CARS2	0.923607	-0.84972
NFYA	0.91712	-0.51987
AFF1	0.914887	-0.43629
HIST1H2AC	0.911794	-0.82597
HDDC2	0.910728	-0.63597
EFR3A	0.905044	-0.41302
HIST2H2AC	0.896239	-1.00647
TMIE	0.891877	-0.79258
AGPAT2	0.884501	-0.88286
ACY3	0.875909	-0.92803
ATXN7L1	0.874629	-1.25038
COX14	0.865925	-0.77244
ITGA2	0.858522	-0.39161
TFDP1	0.853143	-0.38995
HAUS5	0.851278	-0.6478
NUDCD2	0.850661	-1.28096
PLK2	0.846702	-1.32012
TP63	0.843801	-0.38335
CTDP1	0.842991	-1.28767
CALML3	0.842009	-0.58848
KRT5	0.839526	-0.50192
IRF1	0.829493	-0.84411
MAZ	0.828429	-2.28335
IFIH1	0.826551	-0.69956
PAXIP1	0.824684	-0.37207
PLCB1	0.820652	-0.37128
SLC25A1	0.801905	-1.41059
HIST1H2BJ	0.795792	-0.79918
HIST2H2BE	0.795641	-0.36188
CCDC117	0.787021	-0.64289
PTAR1	0.781982	-0.51272
KLF5	0.779774	-0.70544
RPLP2	0.77232	-0.95388
KRT19	0.767503	-1.05872
C1orf159	0.761006	-0.67137
EXOSC7	0.759797	-0.67614
COMMD3	0.758459	-1.10737
CXCL1	0.747448	-0.48234
YIPF3	0.74166	-0.89906
TELO2	0.72634	-0.77566
ERF	0.72155	-0.53479
TCEA1	0.715482	-0.32647
HIST1H2AG	0.713946	-0.44315
DUSP5	0.713503	-1.34227
INTS10	0.713259	-1.06881
MRPL4	0.711612	-0.74051
SRP68	0.705321	-0.32228
MED15	0.705284	-0.56537
C8orf86	0.703973	-0.70343
BBS9	0.694257	-0.54505
GBA2	0.687657	-0.76925
SOX15	0.681451	-0.60396
ICMT	0.680538	-1.31494
ITPRIP	0.680395	-0.66152
KLF3	0.678794	-0.98608
SOGA1	0.67577	-0.39287
ENDOD1	0.67515	-0.30932
IVL	0.67151	-1.75227
NOVA2	0.669511	-0.35446
LAX1	0.666355	-0.669
HIST3H2BB	0.664794	-0.65497
CALHM6	0.662338	-0.44718
FZD9	0.660748	-1.04061
MSLN	0.659675	-0.7367
EMC3	0.659575	-0.53013
THAP12	0.658552	-0.81305
SUN3	0.653904	-0.49242
IL6	0.648876	-1.07806
ARRDC3	0.638349	-0.65416
FOSL2	0.637525	-0.47333
TGFBRAP1	0.627153	-0.59271
COL9A2	0.62564	-0.28667
FGFR1OP	0.621455	-1.08601
ATF5	0.621352	-0.45533
NEU1	0.616034	-0.58397
GIPC2	0.608995	-0.6155
PITPNA	0.605517	-0.27864
WRB	0.600219	-0.5864
COL22A1	0.597267	-0.67796
KLF7	0.593915	-0.48418
RPAP1	0.593725	-0.54975
ERMP1	0.590048	-0.5201
KEAP1	0.58455	-0.60828
TAF1C	0.576976	-0.61451
VPS28	0.57415	-0.52924
GDF10	0.571153	-0.71907
GAS2L2	0.567163	-1.68824
HBEGF	0.563725	-0.85849
TFAP2A	0.558101	-1.13708
ZFP36L1	0.555208	-0.80889
PGAP2	0.551	-0.9937
MAFF	0.547899	-1.12352
TTPAL	0.539655	-1.02964
TCAP	0.538844	-0.37606
EGR1	0.532421	-1.01288
LIFR	0.521802	-0.24955
PCBP2	0.518851	-0.45833
AP2M1	0.515295	-0.24406
FAM104A	0.51102	-1.20427
DSG4	0.510309	-0.41046
JAM2	0.510171	-0.32941
EXOSC4	0.506796	-0.23921
STOML1	0.50292	-0.62228
MGAT4B	0.500879	-0.57204
RILPL1	0.492556	-0.33948
TXNIP	0.487229	-0.30877
PPP1R2	0.480828	-0.31142
FAM110B	0.480516	-0.61231
SLC4A5	0.479657	-0.33696
GLRX5	0.479563	-0.25453
BCAS2	0.477532	-0.52283
TSC22D3	0.476932	-1.52401
POU2F2	0.474699	-0.85728
GFI1	0.470002	-0.3422
HIST2H2BF	0.469356	-0.45305
TMEM131	0.468902	-0.42748
NTN5	0.466455	-0.59801
CD44	0.46216	-0.39008
AXIN1	0.46166	-1.26429
PNRC1	0.460772	-1.07938
KLC4	0.459779	-1.05699
DDR1	0.455091	-0.3728
MRGBP	0.454937	-0.79625
HIST1H3G	0.450407	-0.59589
KRT40	0.433984	-0.9799
SERINC4	0.433038	-0.66576
E2F4	0.427507	-0.64628
MAPK4	0.42544	-0.28155
MYOC	0.425401	-0.81585
EEF1B2	0.424263	-0.31765
HOXC10	0.416391	-0.48778
IQCC	0.412087	-0.89194
HIST3H2A	0.406987	-0.3139
PLK1	0.405617	-0.57872
GABPA	0.405384	-0.70125
ATG3	0.400835	-0.33084
BRD3	0.400316	-1.43073
POP4	0.391562	-0.54097
HIST1H2AE	0.376106	-1.02705
PEG10	0.373228	-0.89541
ADRM1	0.35841	-0.326
CRKL	0.356753	-0.84134
COA6	0.356644	-0.64686
MYOCD	0.3525	-0.84172
ELK3	0.338215	-0.50309
TMED10	0.336058	-0.1848
RPS15A	0.332127	-0.32126
APIP	0.331094	-0.71507
LEF1	0.328719	-0.52397
IRF6	0.320371	-0.46042
PTEN	0.318852	-0.34003
SP4	0.314489	-1.16421
HEXIM1	0.308455	-0.29802
CEBPB	0.303952	-0.62617
SDC4	0.303801	-0.37387
EXOC4	0.298561	-0.44742
KIAA1211	0.293894	-0.60226
KRT27	0.290785	-0.69161
E2F1	0.287414	-0.6528
ASCL1	0.283557	-1.53278
TUBE1	0.27128	-0.61291
ITGA5	0.268721	-0.30957
JUND	0.267924	-0.42183
IQCJ-SCHIP1	0.267306	-0.57594
TCP11X2	0.257219	-0.28394
FOXM1	0.256619	-0.28812
HIST2H4B	0.250264	-0.63915
HIST2H4A	0.250264	-0.63915
IL17B	0.249688	-0.33146
TSC22D4	0.246482	-0.23178
RAPGEFL1	0.244802	-0.45138
FOSL1	0.241335	-0.36012
SGK1	0.234709	-0.57439
ZBTB7B	0.230599	-0.3821
KRT76	0.228624	-0.40513
DHDDS	0.22821	-0.99424
MYADML2	0.226215	-0.83816
CLU	0.22392	-0.14547
IL20	0.21373	-0.14299
FERMT1	0.211948	-0.17784
PROK2	0.210429	-0.47431
TBKBP1	0.199715	-0.25798
RCC1L	0.199209	-0.77586
DNAJB8	0.194496	-0.13778
SLFN12	0.193129	-0.55603
FAM96A	0.19084	-0.80137
KYNU	0.171165	-0.43782
ETS1	0.170948	-0.79091
HYPK	0.163974	-0.54481
PODXL2	0.156005	-0.71897
TFRC	0.155032	-0.42432
MEAF6	0.140363	-0.32532
RSAD1	0.132419	-0.30461
BATF	0.114859	-0.68468
ASPRV1	0.112836	-1.43716
PRDM1	0.109203	-0.31927
LAMTOR2	0.100767	-0.15437
TBL2	0.099385	-0.27449
KRT14	0.09491	-0.41661
RCN1	0.090116	-0.94462
ATG2A	0.089209	-0.33817
THRAP3	0.088603	-0.84967
E2F5	0.088413	-0.68333
PISD	0.086721	-0.3001
SLC25A39	0.080683	-0.80254
ITGA10	0.080466	-0.48737
OR6X1	0.074204	-0.12053
RUBCNL	0.073888	-0.4197
NFKB1	0.069845	-0.10849
FMNL2	0.068868	-0.44841
MAP3K7CL	0.064132	-0.21753
OCSTAMP	0.060856	-0.47416
MMP1	0.05749	-0.37156
AWAT2	0.057309	-0.27395
PELO	0.052065	-0.42875
PPP1R21	0.051	-1.32515
BDNF	0.049366	-0.44149
SPINK6	0.029708	-0.27974
DUSP1	0.028549	-1.01674
HIST1H4H	0.018525	-0.13291
RPS18	0.01662	-0.2482
ZFAT	0.005297	-0.27762
TIMM10	0.004398	-0.72469
WDR24	-0.00607	-0.43754
SLC25A42	-0.0066	-0.32193
ODF2	-0.02619	-0.5494
ATP6AP2	-0.02854	-0.39558
KRT15	-0.02885	-0.44808
KRT3	-0.03168	-0.22131
TMEM206	-0.03298	-0.24108
EIF4ENIF1	-0.03834	-0.20316
SLC25A41	-0.04134	-0.68458
DGKD	-0.05225	-0.2749
PIRT	-0.05482	-0.28493
C7orf43	-0.05506	-0.28014
TRIM6-TRIM34	-0.06033	-0.15094
PPP2R2D	-0.06299	-0.45036
SMARCC1	-0.06396	-0.61441
HOXA9	-0.06506	-1.10201
ZFP57	-0.06566	-0.12173
GABARAP	-0.06722	-0.63546
RPS7	-0.0686	-0.07393
RABL6	-0.06876	-0.22875
GIGYF2	-0.07096	-0.52821
SMAD3	-0.08603	-0.80202
CCDC180	-0.08725	-1.18705
TARDBP	-0.0928	-0.06974
USP37	-0.09518	-0.52211
IRF7	-0.09596	-0.47665
DRAM1	-0.10513	-0.72943
KRTAP5-3	-0.11023	-0.42771
CSF2	-0.11366	-0.54213
BTD	-0.11587	-0.37241
HES3	-0.12054	-0.60651
IFI44	-0.12065	-0.40448
PYY	-0.1244	-0.92727
FGFR1	-0.13845	-0.14746
COL1A1	-0.14131	-0.17599
CSRNP2	-0.14169	-0.2689
HECTD1	-0.15213	-0.3095
NSMAF	-0.1523	-0.35158
DNAH1	-0.1524	-0.39111
JUNB	-0.15551	-0.85957
CENPO	-0.15966	-1.35927
TFAP2B	-0.1605	-0.27888
RETSAT	-0.16814	-0.42514
TGFBI	-0.16902	-0.45436
PRRC1	-0.16903	-0.34043
DDR2	-0.18182	-0.44648
GABPB1	-0.18655	-0.14311
XBP1	-0.20261	-0.18924
ITGA1	-0.2029	-0.13029
IL1A	-0.20419	-0.22557
TRAF2	-0.20775	-0.4663
ITGA9	-0.21016	-0.12195
NPIPA1	-0.21183	-0.50639
CLDND2	-0.21301	-0.29826
CFL1	-0.21692	-0.67103
OR7D2	-0.21801	-0.62362
CDK8	-0.22003	-0.28444
B4GALNT3	-0.22828	-0.21665
CCDC191	-0.23054	-0.107
PPP1CA	-0.24011	-0.16912
PLPPR4	-0.24021	-0.03983
NFKBIZ	-0.2412	-0.1095
NFYB	-0.24713	-0.17173
SLFN11	-0.24998	-0.11953
NPAT	-0.25016	-0.16498
ANKRD49	-0.25059	-0.13457
LRRC75B	-0.25064	-0.22726
RAF1	-0.25555	-0.13385
ERICH6B	-0.26963	-0.24538
HNRNPA1	-0.27031	-0.14401
EME1	-0.2723	-0.34969
TAF1	-0.28069	-0.65073
KRT1	-0.30204	-0.25125
HES1	-0.31415	-0.17697
TRAPPC6A	-0.31467	-0.29457
DNAJC8	-0.31963	-0.27528
HENMT1	-0.32878	-0.15753
SLC13A1	-0.33185	-0.23632
CAB39	-0.34666	-0.95933
AADAC	-0.34766	-0.03216
GOLGB1	-0.34946	-0.41695
NUP205	-0.3586	-0.0243
UBA5	-0.35961	-0.27561
ERGIC2	-0.36018	-0.65369
SARNP	-0.37589	-0.26036
CTPS1	-0.38628	-0.29088
ATF1	-0.3876	-0.20308
SAMD4B	-0.3893	-0.09634
CDC73	-0.39688	-0.02472
OR13H1	-0.40289	-0.36965
PTPN1	-0.40693	-0.03221
DNAI2	-0.41977	-0.04743
TIPRL	-0.42069	-0.16056
OTUD5	-0.42101	-0.23363
BEND6	-0.42289	-0.25617
LEO1	-0.43284	-0.32148
TET3	-0.43923	-0.58886
ZCCHC6	-0.44398	-0.40312
LIN54	-0.44934	-0.54872
IL33	-0.4546	-0.16579
PSMC1	-0.46051	-0.0955
MAP7D3	-0.46361	-0.07873
NUBPL	-0.47497	-0.28929
PPP1R10	-0.49632	-0.10732
IFIT3	-0.50168	-0.35908
NFE2L2	-0.52101	-0.04269
FERMT2	-0.52651	-0.19628
IFIT1	-0.53505	-0.14315
TGIF1	-0.54362	-0.47887
KRAS	-0.54592	-0.24448
OR6C6	-0.54819	-0.05878
TNFAIP3	-0.56559	-0.15177
PPP2CA	-0.58674	-0.05465
CMTM3	-0.58948	-0.32804
FGFBP1	-0.61221	-0.15981
HAS2	-0.62869	-0.86478
PPP2R3C	-0.64326	-0.08475
MEF2D	-0.64705	-0.25164
WDR17	-0.66399	-0.46178
RBM27	-0.66892	-0.07127
SNAI2	-0.68063	-0.01617
CTDSPL2	-0.70766	-0.08038
SCHIP1	-0.74247	-0.07159
PCID2	-0.74921	-0.206
NPIPA2	-0.76474	-0.04561
VCP	-0.85293	-0.10711
ATP2C1	-0.95647	-0.03753
MIR7-3	-0.96049	-0.03328
