# Supplementary material for: IRF2 is a master regulator of human keratinocyte stem cell fate
Source: Nat Commun. 2019 Oct 14;10:4676. doi: 10.1038/s41467-019-12559-x (PMC6791852; doi:10.1038/s41467-019-12559-x)
Supplement: Supplementary file 8 — Supplementary Data 4 [file 41467_2019_12559_MOESM8_ESM.xlsx]

## Sheet: Sheet1
GENE	EDGE	HSCP-HK vs LSCP-HK BRD4 gain log2FC
AAAS	chr12(.):53773978-53773995	-0.766312
ABCF1	chr6(.):30484214-30484231	-1.24606
ABT1	chr6(.):26569064-26569081	-0.889812
ACAD9	chr3(.):128597872-128597889	-0.613578
ACOT7	chr1(.):6475435-6475452	-0.777752
ACOT9	chrX(.):23799808-23799825	-0.691135
ACOT9	chrX(.):23822831-23822867	-1.38012
ADAM8	chr10(.):135121609-135121626	-1.43955
ADIPOR2	chr12(.):1799920-1799937	-0.74272
ADPGK	chr15(.):73076331-73076348	-0.623802
ADPGK	chr15(.):73076351-73076368	-0.523488
ADSL	chr22(.):40742308-40742325	-0.679981
AIM1	chr6(.):106945074-106945091	-0.588235
AIM1	chr6(.):106944935-106944952	-0.743267
ALCAM	chr3(.):105088137-105088154	-0.970918
ALDH4A1	chr1(.):19229236-19229274	-0.560334
ANAPC7	chr12(.):110888151-110888168	-0.610647
ANKLE2	chr12(.):133290221-133290238	-0.582032
ANKRD17	chr4(.):74125507-74125524	-0.728174
AOX1	chr2(.):201489200-201489217	-0.886504
AOX1	chr2(.):201489171-201489188	-1.14157
AP1M2	chr19(.):10698117-10698134	-1.33868
APEX1	chr14(.):20882066-20882083	-0.5621
APLP2	chr11(.):129911719-129911742	-1.25908
APOBEC3C	chr22(.):39436659-39436676	-0.575678
APOE	chr19(.):45393420-45393437	-0.598212
APOL1	chr22(.):36635610-36635639	-0.724541
APOL2	chr22(.):36635610-36635639	-0.724541
APTX	chr9(.):33023914-33023931	-0.61189
ARFIP1	chr4(.):153700661-153700678	-0.646689
ARHGEF3	chr3(.):56834880-56834897	-1.07756
ARL2BP	chr16(.):57219822-57219839	-0.552996
ARL6IP1	chr16(.):18813330-18813347	-0.669472
ARL8B	chr3(.):5164688-5164705	-0.630999
ARMC8	chr3(.):137893225-137893242	-1.44879
ARPC3	chr12(.):110888151-110888168	-0.610647
ARPC3	chr12(.):110906071-110906088	-1.06976
ARPC5	chr1(.):183577778-183577795	-0.689583
ASF1B	chr19(.):14247571-14247588	-1.224
ATMIN	chr16(.):81110349-81110366	-1.37577
ATMIN	chr16(.):81110241-81110258	-0.691757
ATP13A3	chr3(.):194209298-194209315	-0.563514
ATP5G2	chr12(.):54090023-54090040	-0.543202
ATP6V1A	chr3(.):113464784-113464801	-0.816331
AUP1	chr2(.):74710189-74710206	-0.674035
AURKA	chr20(.):54934716-54934733	-1.17783
AURKB	chr17(.):8125888-8125905	-1.2007
AURKB	chr17(.):8090803-8090820	-0.658344
B2M	chr15(.):45003570-45003593	-0.583616
B2M	chr15(.):44955274-44955291	-0.835775
B4GALT1	chr9(.):33161221-33161238	-0.767769
B4GALT3	chr1(.):161103406-161103423	-1.29114
BAG3	chr10(.):121446188-121446205	-0.800181
BCKDHA	chr19(.):41886241-41886258	-0.518319
BCL2L12	chr19(.):50169238-50169255	-0.895647
BCL7C	chr16(.):30951560-30951577	-0.505236
BLOC1S1	chr12(.):56123004-56123021	-0.615219
BLZF1	chr1(.):169337400-169337417	-0.822016
BOD1	chr5(.):173060953-173060970	-1.20687
BRD7	chr16(.):50429946-50429963	-0.884503
BRI3	chr7(.):97914458-97914475	-1.157
BRIX1	chr5(.):34915898-34915915	-0.544135
BTAF1	chr10(.):93683182-93683199	-0.977962
BTG3	chr21(.):19080653-19080670	-0.554385
C10ORF2	chr10(.):102758205-102758222	-0.500996
C10ORF76	chr10(.):103815612-103815629	-0.532758
C17ORF62	chr17(.):80376931-80376948	-0.695289
C19ORF60	chr19(.):18682101-18682118	-0.899438
C1ORF106	chr1(.):200882105-200882122	-1.01946
C1ORF122	chr1(.):38273160-38273177	-0.854882
C1QTNF1	chr17(.):77034436-77034453	-0.675496
C7ORF49	chr7(.):134856003-134856020	-0.60923
C8ORF76	chr8(.):124287505-124287522	-0.505834
CALCOCO1	chr12(.):54090023-54090040	-0.543202
CAMTA1	chr1(.):7609877-7609894	-0.698858
CANT1	chr17(.):77034436-77034453	-0.675496
CAPRIN2	chr12(.):30947935-30947952	-0.707028
CARD10	chr22(.):37938051-37938068	-0.571264
CASP4	chr11(.):104838530-104838547	-2.34075
CASP8	chr2(.):202098176-202098193	-0.772324
CC2D1A	chr19(.):14062748-14062765	-1.65025
CCDC58	chr3(.):122135071-122135088	-0.978997
CCDC91	chr12(.):28343955-28343972	-0.566067
CCM2	chr7(.):45026708-45026725	-1.21357
CCND2	chr12(.):4252187-4252210	-0.524489
CCT6A	chr7(.):56132378-56132395	-0.89897
CCT8	chr21(.):30446437-30446454	-1.08257
CD274	chr9(.):5492843-5492860	-1.27961
CD47	chr3(.):107846450-107846467	-0.527294
CD63	chr12(.):56123004-56123021	-0.615219
CD99L2	chrX(.):150012388-150012405	-0.720407
CDC123	chr10(.):12238681-12238698	-0.815875
CDC16	chr13(.):115048139-115048156	-0.847076
CDC42EP1	chr22(.):37938051-37938068	-0.571264
CDH13	chr16(.):82668268-82668285	-0.516714
CDK2	chr12(.):56367472-56367489	-1.02981
CDK5RAP2	chr9(.):123373291-123373308	-0.797748
CDV3	chr3(.):133293489-133293506	-0.580135
CDV3	chr3(.):133291899-133291922	-1.61055
CDV3	chr3(.):133291294-133291311	-1.32798
CECR5	chr22(.):17652775-17652792	-0.667766
CHCHD2	chr7(.):56132378-56132395	-0.89897
CHD2	chr15(.):93447968-93447985	-0.836859
CHKB	chr22(.):50980145-50980162	-0.784877
CHMP4A	chr14(.):24741101-24741118	-0.651636
CHMP6	chr17(.):78865841-78865858	-0.936969
CIAO1	chr2(.):96971014-96971031	-0.514595
CIC	chr19(.):42747795-42747812	-0.660945
CLASP1	chr2(.):122288579-122288596	-0.858945
CLDN1	chr3(.):189948233-189948250	-0.524357
CLDN1	chr3(.):190024202-190024219	-0.646828
CLDN1	chr3(.):189947743-189947760	-0.783542
CLK1	chr2(.):201754716-201754733	-0.763164
CLK2	chr1(.):155293057-155293074	-0.724682
CLN5	chr13(.):77601600-77601617	-0.813393
CLP1	chr11(.):57424769-57424786	-0.704257
CNIH4	chr1(.):224518443-224518460	-1.1782
CNN2	chr19(.):1021434-1021451	-0.861962
COL12A1	chr6(.):75689260-75689277	-0.505923
COL27A1	chr9(.):117039649-117039666	-0.596055
COMMD6	chr13(.):76124093-76124110	-1.18868
COPB1	chr11(.):14468120-14468143	-0.552035
COPS8	chr2(.):237772216-237772233	-1.92481
COQ3	chr6(.):99873790-99873807	-0.726484
CPSF2	chr14(.):92573376-92573393	-0.584244
CRAT	chr9(.):131842800-131842817	-0.682654
CRCP	chr7(.):65613850-65613867	-0.644538
CSF2	chr5(.):131421972-131421989	-0.778164
CSRP1	chr1(.):201431452-201431469	-0.650471
CSTF1	chr20(.):54934716-54934733	-1.17783
CSTF3	chr11(.):33182924-33182941	-1.06317
CTDSP1	chr2(.):219270965-219270982	-0.736633
CUEDC1	chr17(.):55980928-55980945	-1.22375
CUEDC1	chr17(.):56023824-56023841	-0.861438
CUEDC1	chr17(.):55980805-55980822	-0.701737
CWH43	chr4(.):48941909-48941926	-1.11328
CYCS	chr7(.):25164917-25164934	-0.50849
DAP	chr5(.):10702001-10702018	-2.65488
DAPP1	chr4(.):100736972-100736989	-0.586668
DAZAP1	chr19(.):1383791-1383808	-0.634473
DBNL	chr7(.):44111703-44111720	-1.3273
DCAF15	chr19(.):14062748-14062765	-1.65025
DCAF6	chr1(.):167905505-167905522	-0.78129
DDR1	chr6(.):30778387-30778404	-1.11403
DDX47	chr12(.):12988263-12988280	-0.643396
DDX58	chr9(.):32573353-32573370	-0.559926
DDX58	chr9(.):32526382-32526399	-0.755648
DDX58	chr9(.):32526314-32526350	-1.16266
DEDD	chr1(.):161103406-161103423	-1.29114
DEDD2	chr19(.):42747795-42747812	-0.660945
DGKA	chr12(.):56367472-56367489	-1.02981
DHCR24	chr1(.):55353342-55353359	-0.577123
DHRS1	chr14(.):24741101-24741118	-0.651636
DHX30	chr3(.):47843879-47843896	-1.38478
DHX36	chr3(.):154042514-154042531	-0.629493
DHX8	chr17(.):41561327-41561344	-0.755283
DNAJA1	chr9(.):33023914-33023931	-0.61189
DNAJB6	chr7(.):157110701-157110718	-0.989617
DNAJC15	chr13(.):43556596-43556613	-1.07902
DNPEP	chr2(.):220253476-220253493	-0.761052
DNTTIP2	chr1(.):94313284-94313301	-1.00862
DOLPP1	chr9(.):131842800-131842817	-0.682654
DROSHA	chr5(.):31532377-31532394	-0.523878
DSE	chr6(.):116708847-116708864	-1.12008
DSP	chr6(.):7505346-7505363	-0.628729
DSTN	chr20(.):17538084-17538101	-0.559162
DUSP12	chr1(.):161676970-161676987	-0.751652
DUSP12	chr1(.):161676926-161676943	-1.22677
DUSP12	chr1(.):161676901-161676918	-1.43638
DUSP23	chr1(.):159750668-159750685	-0.595807
EDF1	chr9(.):139796404-139796421	-0.523163
EDN1	chr6(.):12484012-12484029	-0.722469
EFEMP1	chr2(.):56066728-56066745	-0.580387
EFEMP1	chr2(.):56066957-56066974	-1.29755
EFEMP1	chr2(.):56089336-56089353	-0.58619
EFEMP1	chr2(.):56084636-56084653	-0.699715
EGLN2	chr19(.):41256342-41256359	-0.565727
EHBP1	chr2(.):63278244-63278261	-0.802615
EHBP1L1	chr11(.):65337578-65337595	-0.818284
EHD2	chr19(.):48233139-48233156	-1.45078
EML2	chr19(.):46117668-46117685	-0.809504
EMP1	chr12(.):13349891-13349908	-0.623009
EPAS1	chr2(.):46524724-46524741	-0.736972
EPHB4	chr7(.):100472348-100472365	-0.539095
EPN1	chr19(.):56152712-56152729	-0.585882
EPSTI1	chr13(.):43556596-43556613	-1.07902
ERF	chr19(.):42747795-42747812	-0.660945
ERGIC2	chr12(.):29534481-29534498	-1.1399
ERGIC2	chr12(.):29534511-29534528	-1.20497
ETS1	chr11(.):128078965-128078982	-0.571871
EXOC2	chr6(.):692624-692641	-0.802295
EXOSC5	chr19(.):41886241-41886258	-0.518319
F3	chr1(.):95100473-95100490	-0.682074
FAM134A	chr2(.):220042484-220042501	-0.76955
FAM162A	chr3(.):122135071-122135088	-0.978997
FAM192A	chr16(.):57219822-57219839	-0.552996
FAM89B	chr11(.):65337578-65337595	-0.818284
FAM98B	chr15(.):38746871-38746888	-1.81065
FAT1	chr4(.):188050290-188050307	-0.534249
FBXL19	chr16(.):30951560-30951577	-0.505236
FBXL19	chr16(.):30961725-30961742	-0.753911
FBXW5	chr9(.):139796404-139796421	-0.523163
FCF1	chr14(.):75124108-75124125	-0.59209
FDPS	chr1(.):155293057-155293074	-0.724682
FEZ1	chr11(.):125385085-125385102	-0.515706
FILIP1L	chr3(.):99620937-99620954	-1.13511
FKBP1B	chr2(.):24300636-24300653	-0.767462
FKBP1B	chr2(.):24299018-24299035	-0.834499
FKBP8	chr19(.):18637341-18637358	-0.951147
FKBP8	chr19(.):18682101-18682118	-0.899438
FLOT1	chr6(.):30710043-30710060	-1.18374
FLRT3	chr20(.):14502998-14503015	-0.574814
FLYWCH1	chr16(.):2932927-2932944	-0.758466
FLYWCH2	chr16(.):2885677-2885694	-1.43945
FLYWCH2	chr16(.):2932927-2932944	-0.758466
FNTA	chr8(.):42910774-42910791	-0.794709
FOLR3	chr11(.):71823797-71823814	-0.608127
FTSJ3	chr17(.):61904462-61904479	-0.694746
FTSJ3	chr17(.):61904335-61904352	-0.591649
FZR1	chr19(.):3558163-3558180	-0.735578
G3BP2	chr4(.):76649476-76649493	-0.707747
GALE	chr1(.):24125839-24125856	-1.51826
GARS	chr7(.):30590778-30590795	-0.93488
GCSH	chr16(.):81110241-81110258	-0.691757
GCSH	chr16(.):81110349-81110366	-1.37577
GGA2	chr16(.):23503082-23503099	-0.676179
GGCT	chr7(.):30590778-30590795	-0.93488
GLTSCR2	chr19(.):48233139-48233156	-1.45078
GM2A	chr5(.):150637401-150637418	-1.16009
GMPR2	chr14(.):24741101-24741118	-0.651636
GNB2L1	chr5(.):180633960-180633977	-0.890976
GNB5	chr15(.):52436083-52436100	-0.806927
GNPDA2	chr4(.):44728028-44728045	-0.502622
GORASP1	chr3(.):39149588-39149605	-0.695907
GPBP1L1	chr1(.):46153067-46153084	-0.755658
GPN3	chr12(.):110888151-110888168	-0.610647
GPN3	chr12(.):110906071-110906088	-1.06976
GRN	chr17(.):42422861-42422878	-0.721364
GSK3A	chr19(.):42747795-42747812	-0.660945
GUF1	chr4(.):44728028-44728045	-0.502622
GUK1	chr1(.):228354465-228354482	-0.894907
H1FX	chr3(.):129029517-129029534	-0.61569
HAS3	chr16(.):69028948-69028965	-0.874192
HLA-A	chr6(.):29909924-29909941	-0.600521
HLA-E	chr6(.):30484214-30484231	-1.24606
HMG20B	chr19(.):3558163-3558180	-0.735578
HMGCL	chr1(.):24125839-24125856	-1.51826
HMGN3	chr6(.):79943320-79943337	-0.714498
HMGN4	chr6(.):26569064-26569081	-0.889812
HNRNPA1	chr12(.):54653485-54653508	-0.922862
HNRNPA1P10	chr12(.):54653485-54653508	-0.922862
HNRNPA3	chr2(.):178034700-178034717	-1.09741
HNRNPA3	chr2(.):178034677-178034694	-0.684481
HNRNPC	chr14(.):21737187-21737204	-0.543475
HPS6	chr10(.):103815612-103815629	-0.532758
HRSP12	chr8(.):99177108-99177125	-0.851688
HRSP12	chr8(.):99176775-99176792	-1.79543
HSBP1	chr16(.):83841385-83841402	-0.917907
HSP90B1	chr12(.):104276623-104276640	-0.710295
HSPH1	chr13(.):31669312-31669329	-1.304
HTRA1	chr10(.):124269745-124269762	-0.84914
ICAM1	chr19(.):10362349-10362378	-0.784178
ID3	chr1(.):23919607-23919624	-0.904715
IER3	chr6(.):30710043-30710060	-1.18374
IFFO2	chr1(.):19360795-19360812	-0.558623
IFI16	chr1(.):158979641-158979658	-0.898219
IFNGR2	chr21(.):34756022-34756039	-0.727207
IFNK	chr9(.):27413697-27413714	-1.25886
IL1R2	chr2(.):102680527-102680544	-0.604746
ILF2	chr1(.):153643881-153643898	-0.722739
ILF2	chr1(.):153630955-153630972	-0.778745
ILKAP	chr2(.):239079051-239079068	-0.700334
INO80B	chr2(.):74710189-74710206	-0.674035
IPO8	chr12(.):30571019-30571036	-0.876044
IRAK2	chr3(.):10231075-10231092	-0.543894
IRF3	chr19(.):50169238-50169255	-0.895647
IRS1	chr2(.):226983769-226983786	-0.669956
IRS1	chr2(.):226983048-226983071	-0.813612
IRS1	chr2(.):227701198-227701215	-0.637025
IRS1	chr2(.):227292430-227292447	-0.855593
ISG15	chr1(.):902363-902380	-0.689643
ITFG1	chr16(.):47496117-47496134	-1.08733
ITGA2	chr5(.):52332259-52332276	-0.847426
ITM2C	chr2(.):231729356-231729373	-0.852999
ITPKC	chr19(.):41256342-41256359	-0.565727
JAG1	chr20(.):10579303-10579320	-0.602304
JARID2	chr6(.):15063344-15063361	-0.888834
JARID2	chr6(.):14763905-14763928	-1.38557
JKAMP	chr14(.):59951784-59951801	-1.74752
JUND	chr19(.):18434196-18434213	-0.511548
KARS	chr16(.):75681169-75681186	-1.03818
KCTD1	chr18(.):24020816-24020833	-0.860755
KCTD17	chr22(.):37428836-37428853	-1.1966
KCTD3	chr1(.):215740372-215740389	-1.08539
KEAP1	chr19(.):10646803-10646820	-0.870502
KHNYN	chr14(.):24900313-24900330	-0.731156
KIAA1033	chr12(.):105502052-105502069	-0.664164
KIF23	chr15(.):69755345-69755362	-0.896061
KIF5B	chr10(.):32432586-32432603	-1.59095
KLF10	chr8(.):103734403-103734420	-0.600801
KLF13	chr15(.):31689303-31689320	-0.510755
KLF6	chr10(.):3800603-3800620	-0.530736
KLF6	chr10(.):3966821-3966838	-0.537614
KRI1	chr19(.):10698117-10698134	-1.33868
KRI1	chr19(.):10646803-10646820	-0.870502
KRR1	chr12(.):76084121-76084138	-0.888861
KYNU	chr2(.):143625342-143625359	-0.525325
LGALS3	chr14(.):55596208-55596225	-0.505097
LGALS3BP	chr17(.):77034436-77034453	-0.675496
LLPH	chr12(.):66562880-66562897	-1.38125
LMF2	chr22(.):50980145-50980162	-0.784877
LMNA	chr1(.):156066404-156066421	-0.536422
LMNA	chr1(.):156074324-156074341	-0.864206
LPIN1	chr2(.):11884488-11884505	-0.709361
LPXN	chr11(.):58347418-58347435	-0.820481
LRBA	chr4(.):151935876-151935893	-0.798349
LRRC41	chr1(.):46806088-46806105	-0.806739
LSM10	chr1(.):36863374-36863391	-0.560723
LSM4	chr19(.):18434196-18434213	-0.511548
LTBP1	chr2(.):33463519-33463536	-1.02442
LTBP2	chr14(.):75124108-75124125	-0.59209
LYPLA2	chr1(.):24125839-24125856	-1.51826
LZTS2	chr10(.):102758205-102758222	-0.500996
MAN1A1	chr6(.):119942110-119942127	-0.51102
MAP2K3	chr17(.):21157195-21157212	-0.503941
MAP3K11	chr11(.):65337578-65337595	-0.818284
MARCKS	chr6(.):113953657-113953674	-0.938611
MARCKS	chr6(.):113967296-113967313	-0.6619
MAST4	chr5(.):66145479-66145496	-0.516954
MBD4	chr3(.):129118178-129118195	-0.575232
MCC	chr5(.):112602622-112602639	-0.757362
MCL1	chr1(.):150535006-150535023	-0.790735
MDC1	chr6(.):30710043-30710060	-1.18374
MED10	chr5(.):6378204-6378221	-0.614748
MED17	chr11(.):93517535-93517552	-0.54114
MED24	chr17(.):38211126-38211143	-0.653542
MET	chr7(.):116292955-116292972	-0.785227
MFGE8	chr15(.):89455313-89455336	-1.14308
MFSD1	chr3(.):158519725-158519742	-0.500168
MGAT2	chr14(.):50053205-50053222	-0.887974
MGEA5	chr10(.):103578893-103578910	-0.571516
MMP17	chr12(.):132261045-132261062	-0.632743
MOGS	chr2(.):74710189-74710206	-0.674035
MORF4L2	chrX(.):102942530-102942547	-0.821388
MPHOSPH6	chr16(.):82231770-82231787	-1.29266
MPST	chr22(.):37428836-37428853	-1.1966
MPZL2	chr11(.):118135301-118135318	-0.861033
MRPL1	chr4(.):78739734-78739751	-0.774917
MRPL19	chr2(.):75873668-75873685	-0.606802
MRPL4	chr19(.):10362349-10362378	-0.784178
MRPL43	chr10(.):102758205-102758222	-0.500996
MRPL53	chr2(.):74710189-74710206	-0.674035
MRPS23	chr17(.):55980805-55980822	-0.701737
MRPS23	chr17(.):55980928-55980945	-1.22375
MRPS25	chr3(.):15140401-15140418	-0.629913
MRPS5	chr2(.):95831152-95831169	-0.920444
MSRB3	chr12(.):65930467-65930484	-0.556594
MTAP	chr9(.):21802049-21802066	-0.544927
MTRR	chr5(.):7868798-7868815	-0.937765
MUM1	chr19(.):1383791-1383808	-0.634473
MYBL2	chr20(.):42285742-42285759	-0.885168
MYBL2	chr20(.):42285636-42285659	-0.958499
MYO1B	chr2(.):192084603-192084620	-1.12261
NAA50	chr3(.):113464784-113464801	-0.816331
NARF	chr17(.):80376931-80376948	-0.695289
NARS	chr18(.):55289257-55289274	-0.52327
NBR1	chr17(.):41281156-41281173	-0.660197
NCAPD3	chr11(.):134094014-134094031	-1.42526
NCAPD3	chr11(.):134094259-134094276	-0.688868
NCAPH2	chr22(.):50980145-50980162	-0.784877
NCBP1	chr9(.):100395498-100395515	-0.83801
NDEL1	chr17(.):8279950-8279967	-0.714322
NDUFB1	chr14(.):92573376-92573393	-0.584244
NDUFB4	chr3(.):120278401-120278418	-0.52808
NDUFB6	chr9(.):32573353-32573370	-0.559926
NDUFB6	chr9(.):32526382-32526399	-0.755648
NDUFB6	chr9(.):32526314-32526350	-1.16266
NDUFS7	chr19(.):1383791-1383808	-0.634473
NEDD8	chr14(.):24741101-24741118	-0.651636
NFKB1	chr4(.):103421937-103421954	-0.772671
NFKBIZ	chr3(.):101546792-101546809	-0.831276
NHP2	chr5(.):177581173-177581190	-0.829145
NIF3L1	chr2(.):201754716-201754733	-0.763164
NIPAL4	chr5(.):156891265-156891282	-0.918229
NIT1	chr1(.):161103406-161103423	-1.29114
NMD3	chr3(.):160938899-160938916	-0.786482
NME1	chr17(.):49243415-49243432	-0.764496
NME2	chr17(.):49243415-49243432	-0.764496
NME7	chr1(.):169337400-169337417	-0.822016
NOC2L	chr1(.):902363-902380	-0.689643
NPM3	chr10(.):103578893-103578910	-0.571516
NR3C1	chr5(.):142556841-142556858	-1.30335
NTM	chr11(.):131739048-131739065	-1.93571
NTM	chr11(.):131894664-131894687	-0.71443
NTM	chr11(.):131765264-131765281	-0.965674
NTM	chr11(.):131766902-131766919	-0.535536
NUDCD3	chr7(.):44454624-44454641	-0.790581
NUDT5	chr10(.):12238681-12238698	-0.815875
NUMA1	chr11(.):71781268-71781285	-0.93615
NUMA1	chr11(.):71823797-71823814	-0.608127
NVL	chr1(.):224518443-224518460	-1.1782
NXF1	chr11(.):62607460-62607477	-1.00985
NXF1	chr11(.):62609393-62609410	-0.663811
OCIAD2	chr4(.):48941909-48941926	-1.11328
OSBPL10	chr3(.):31932886-31932903	-0.670787
OSTF1	chr9(.):77702144-77702161	-0.800145
PAFAH1B3	chr19(.):42747795-42747812	-0.660945
PAK4	chr19(.):39564701-39564718	-1.04672
PAPSS1	chr4(.):108641293-108641310	-0.710727
PAWR	chr12(.):80083940-80083957	-0.51281
PCDH7	chr4(.):30758811-30758828	-0.543051
PCGF1	chr2(.):74710189-74710206	-0.674035
PCNXL3	chr11(.):65337578-65337595	-0.818284
PDCD11	chr10(.):105127610-105127627	-0.830513
PDCD1LG2	chr9(.):5492843-5492860	-1.27961
PDP1	chr8(.):95003542-95003559	-0.780164
PDP1	chr8(.):95003628-95003645	-0.805991
PEBP1	chr12(.):118542285-118542308	-0.544364
PER1	chr17(.):8023793-8023810	-0.726919
PER1	chr17(.):8023510-8023527	-1.00107
PER1	chr17(.):8090803-8090820	-0.658344
PEX11B	chr1(.):145508031-145508048	-1.1578
PFDN2	chr1(.):161103406-161103423	-1.29114
PGAM5	chr12(.):133290221-133290238	-0.582032
PGRMC2	chr4(.):129210085-129210102	-0.773007
PHKB	chr16(.):47496117-47496134	-1.08733
PHLDA1	chr12(.):76214691-76214708	-0.629624
PHLDA3	chr1(.):201431452-201431469	-0.650471
PIGC	chr1(.):172418730-172418747	-1.07356
PIGO	chr9(.):35072885-35072902	-0.907703
PIH1D1	chr19(.):49955455-49955472	-0.546605
PINX1	chr8(.):10708100-10708117	-0.583938
PKP2	chr12(.):33054615-33054632	-0.951019
PLAA	chr9(.):26956910-26956927	-0.817013
PLCG1	chr20(.):39763057-39763074	-0.739304
PLEKHF2	chr8(.):96113002-96113019	-1.35966
PLIN2	chr9(.):19162020-19162037	-1.92668
PLK2	chr5(.):57555860-57555877	-0.607988
PMAIP1	chr18(.):57566751-57566768	-0.51056
POLD2	chr7(.):44111703-44111720	-1.3273
POLR3E	chr16(.):22308412-22308429	-1.21853
POLR3GL	chr1(.):145508031-145508048	-1.1578
POP1	chr8(.):99177108-99177125	-0.851688
POP1	chr8(.):99176775-99176792	-1.79543
PPIL3	chr2(.):201754716-201754733	-0.763164
PPP2R4	chr9(.):131842800-131842817	-0.682654
PPP2R5E	chr14(.):64009980-64009997	-0.57333
PPP4R2	chr3(.):73022632-73022649	-0.752104
PREP	chr6(.):106001128-106001145	-0.644641
PRKAB2	chr1(.):146644529-146644546	-0.672862
PRKACA	chr19(.):14247571-14247588	-1.224
PRMT1	chr19(.):50169238-50169255	-0.895647
PRPF18	chr10(.):13924782-13924799	-0.906856
PRPF19	chr11(.):60719727-60719744	-0.899257
PRPF8	chr17(.):1553154-1553171	-0.567562
PRPS2	chrX(.):12837840-12837857	-1.16003
PRSS12	chr4(.):119319302-119319319	-0.929487
PSENEN	chr19(.):36239636-36239653	-0.504696
PSIP1	chr9(.):15552407-15552424	-1.54472
PSMC5	chr17(.):61904462-61904479	-0.694746
PSMC5	chr17(.):61904335-61904352	-0.591649
PSMD14	chr2(.):162164619-162164636	-1.39336
PSMD6	chr3(.):64008796-64008813	-0.625534
PSMD9	chr12(.):122350284-122350301	-0.538164
PSME4	chr2(.):54198574-54198591	-0.81347
PTGS2	chr1(.):186627733-186627750	-0.614586
PTP4A1	chr6(.):64281539-64281556	-1.19596
PTPN23	chr3(.):47422637-47422654	-0.504478
PUS1	chr12(.):132413780-132413797	-0.589955
PUS7	chr7(.):105161755-105161772	-1.01076
PVRL2	chr19(.):45393420-45393437	-0.598212
PXMP2	chr12(.):133290221-133290238	-0.582032
RAB21	chr12(.):72149189-72149206	-1.01585
RAB25	chr1(.):156066404-156066421	-0.536422
RAB25	chr1(.):156074324-156074341	-0.864206
RAB31	chr18(.):9719797-9719814	-1.04574
RAB35	chr12(.):120555587-120555604	-0.802284
RAB4B	chr19(.):41256342-41256359	-0.565727
RAB5B	chr12(.):56367472-56367489	-1.02981
RAB9A	chrX(.):13753248-13753265	-0.506682
RABGGTA	chr14(.):24741101-24741118	-0.651636
RANBP3	chr19(.):5968878-5968895	-0.59778
RANBP9	chr6(.):13762807-13762824	-0.818125
RAP1GDS1	chr4(.):99183200-99183217	-0.713183
RAP2B	chr3(.):152858263-152858280	-1.03046
RBBP7	chrX(.):16888479-16888496	-0.62662
RBL2	chr16(.):53467854-53467871	-1.20131
RBM8A	chr1(.):145508031-145508048	-1.1578
RCAN1	chr21(.):35987739-35987756	-0.904239
RDH14	chr2(.):18741245-18741262	-0.647043
REEP3	chr10(.):65313117-65313134	-0.984976
REXO2	chr11(.):114271510-114271527	-0.633675
RGMB	chr5(.):97435573-97435590	-0.616227
RGS20	chr8(.):54870352-54870369	-0.623813
RHOB	chr2(.):20709646-20709663	-0.810864
RHOBTB2	chr8(.):22847701-22847718	-0.515991
RIN2	chr20(.):19861567-19861584	-1.4285
RIOK1	chr6(.):7390489-7390506	-0.843695
RNASE7	chr14(.):21509968-21509985	-0.834389
RND3	chr2(.):151344315-151344332	-0.819169
RNF181	chr2(.):85830383-85830400	-0.507357
RNF187	chr1(.):228645551-228645568	-0.616099
RNF40	chr16(.):30752183-30752200	-1.09482
RNMT	chr18(.):13710173-13710190	-0.808088
RPL13AP5	chr19(.):49955455-49955472	-0.546605
RPL18	chr19(.):49127165-49127182	-1.07011
RPL22L1	chr3(.):170527911-170527928	-0.537464
RPL26	chr17(.):8279950-8279967	-0.714322
RPL30	chr8(.):99057761-99057778	-0.627617
RPL35A	chr3(.):197686692-197686709	-0.879132
RPL36AL	chr14(.):50053205-50053222	-0.887974
RPL4	chr15(.):66797297-66797314	-1.02155
RPL7	chr8(.):74208257-74208274	-1.30827
RPLP1	chr15(.):69755345-69755362	-0.896061
RPP38	chr10(.):15138698-15138715	-0.521035
RPS11	chr19(.):49955455-49955472	-0.546605
RPS12	chr6(.):133119211-133119228	-1.73877
RPS15A	chr16(.):18813330-18813347	-0.669472
RPS29	chr14(.):50053205-50053222	-0.887974
RPS6KA2	chr6(.):167041899-167041916	-1.4062
RPSAP9	chr9(.):79009687-79009704	-1.14994
RRAS	chr19(.):50169238-50169255	-0.895647
RSL1D1	chr16(.):11945499-11945516	-0.69675
RSPRY1	chr16(.):57219822-57219839	-0.552996
RTKN	chr2(.):74710189-74710206	-0.674035
RTN4	chr2(.):55130984-55131001	-0.587388
RUNX1	chr21(.):36436039-36436056	-0.789189
RUSC1	chr1(.):155293057-155293074	-0.724682
S100A13	chr1(.):153643881-153643898	-0.722739
S100A13	chr1(.):153630955-153630972	-0.778745
S100A14	chr1(.):153630955-153630972	-0.778745
S100A16	chr1(.):153630955-153630972	-0.778745
SACM1L	chr3(.):45730371-45730388	-1.3368
SAT1	chrX(.):23799808-23799825	-0.691135
SAT1	chrX(.):23822831-23822867	-1.38012
SBDSP1	chr7(.):72299922-72299939	-0.509292
SBF1	chr22(.):50980145-50980162	-0.784877
SCAF1	chr19(.):50169238-50169255	-0.895647
SCAND1	chr20(.):34472172-34472189	-0.766935
SCARB1	chr12(.):125412302-125412319	-0.886466
SCO2	chr22(.):50980145-50980162	-0.784877
SCYL1	chr11(.):65337578-65337595	-0.818284
SDC1	chr2(.):20433024-20433041	-0.559627
SDR39U1	chr14(.):24900313-24900330	-0.731156
SEC23IP	chr10(.):121651691-121651708	-0.57702
SEC24B	chr4(.):110354412-110354429	-1.05562
SEC61G	chr7(.):54899194-54899211	-0.807471
SEMA4A	chr1(.):156066404-156066421	-0.536422
SEMA4A	chr1(.):156074324-156074341	-0.864206
SEPHS1	chr10(.):13344012-13344029	-2.40651
SEPW1	chr19(.):48233139-48233156	-1.45078
SERBP1	chr1(.):67896716-67896733	-1.19043
SF3B4	chr1(.):149859760-149859777	-0.812683
SFSWAP	chr12(.):132261045-132261062	-0.632743
SFXN3	chr10(.):102758205-102758222	-0.500996
SGSM3	chr22(.):40742308-40742325	-0.679981
SH3BP5L	chr1(.):249137515-249137532	-0.730746
SH3BP5L	chr1(.):249153575-249153592	-1.13401
SH3BP5L	chr1(.):249132406-249132423	-0.769999
SH3BP5L	chr1(.):249167650-249167667	-0.827254
SH3PXD2A	chr10(.):105519121-105519138	-0.546505
SIPA1L3	chr19(.):38494034-38494051	-1.48146
SKIV2L	chr6(.):31913384-31913401	-0.70193
SLC10A6	chr4(.):87753125-87753142	-0.566132
SLC12A9	chr7(.):100472348-100472365	-0.539095
SLC25A39	chr17(.):42422861-42422878	-0.721364
SLC3A2	chr11(.):62609393-62609410	-0.663811
SLC3A2	chr11(.):62607460-62607477	-1.00985
SLC44A2	chr19(.):10698117-10698134	-1.33868
SLC7A1	chr13(.):30251302-30251319	-0.609336
SLC7A8	chr14(.):23640475-23640492	-0.720185
SLFN12	chr17(.):33759335-33759352	-0.728426
SMARCC1	chr3(.):47843879-47843896	-1.38478
SMARCD1	chr12(.):50505187-50505204	-0.61134
SMARCD2	chr17(.):61904462-61904479	-0.694746
SMARCD2	chr17(.):61904335-61904352	-0.591649
SNAPIN	chr1(.):153643881-153643898	-0.722739
SNAPIN	chr1(.):153630955-153630972	-0.778745
SNHG1	chr11(.):62609393-62609410	-0.663811
SNHG1	chr11(.):62607460-62607477	-1.00985
SNORA18	chr11(.):93517535-93517552	-0.54114
SNORA40	chr11(.):93517535-93517552	-0.54114
SNORD16	chr15(.):66797297-66797314	-1.02155
SNORD22	chr11(.):62609393-62609410	-0.663811
SNORD22	chr11(.):62607460-62607477	-1.00985
SNORD35B	chr19(.):49955455-49955472	-0.546605
SNRNP200	chr2(.):97001253-97001270	-0.606181
SNRNP200	chr2(.):96971014-96971031	-0.514595
SNRPA	chr19(.):41256342-41256359	-0.565727
SNRPN	chr15(.):25201108-25201125	-1.59967
SNX14	chr6(.):86302996-86303013	-0.989787
SNX24	chr5(.):122180869-122180886	-0.798283
SNX24	chr5(.):122180701-122180718	-1.01315
SOX4	chr6(.):21635253-21635270	-1.20938
SOX4	chr6(.):21188758-21188775	-0.501489
SP1	chr12(.):53773978-53773995	-0.766312
SP140L	chr2(.):231191814-231191837	-1.0135
SP140L	chr2(.):231192031-231192048	-1.18023
SPAG9	chr17(.):49243415-49243432	-0.764496
SPARC	chr5(.):151064795-151064812	-0.843165
SPEG	chr2(.):220253476-220253493	-0.761052
SPRED2	chr2(.):65546697-65546714	-0.74264
SPRY2	chr13(.):80511177-80511194	-0.514902
SQRDL	chr15(.):45923845-45923862	-0.896641
SRCAP	chr16(.):30752183-30752200	-1.09482
SRP54	chr14(.):35452136-35452153	-0.680662
SRP9	chr1(.):225966046-225966063	-0.784829
SRRT	chr7(.):100472348-100472365	-0.539095
SSRP1	chr11(.):57056613-57056630	-1.14206
SSSCA1	chr11(.):65337578-65337595	-0.818284
STARD3NL	chr7(.):38217616-38217633	-0.533825
STOML2	chr9(.):35072885-35072902	-0.907703
STX5	chr11(.):62607460-62607477	-1.00985
STX5	chr11(.):62609393-62609410	-0.663811
SUMF2	chr7(.):56132378-56132395	-0.89897
SYF2	chr1(.):25566137-25566154	-0.504692
SYNCRIP	chr6(.):86302996-86303013	-0.989787
SYPL1	chr7(.):105702971-105702988	-0.741035
TAF13	chr1(.):109633739-109633756	-0.521006
TAF1D	chr11(.):93517535-93517552	-0.54114
TAF7	chr5(.):140699939-140699956	-0.614184
TAGLN2	chr1(.):159859867-159859884	-0.550973
TATDN2	chr3(.):10231075-10231092	-0.543894
TBC1D10A	chr22(.):30686059-30686076	-1.01683
TBC1D14	chr4(.):6988167-6988184	-0.599399
TBC1D22A	chr22(.):47330387-47330404	-0.525552
TBCA	chr5(.):77072347-77072364	-0.713938
TBL1XR1	chr3(.):177012516-177012533	-0.592309
TCEA1	chr8(.):54870352-54870369	-0.623813
TCEB1	chr8(.):74883996-74884013	-0.508127
TEAD1	chr11(.):12695369-12695386	-0.598736
TERF2IP	chr16(.):75681169-75681186	-1.03818
TFCP2	chr12(.):51566652-51566669	-0.704154
TGFB1	chr19(.):41886241-41886258	-0.518319
TGFBR2	chr3(.):30586689-30586706	-1.94425
TGFBR2	chr3(.):30341540-30341557	-1.22708
TGFBR2	chr3(.):30341079-30341096	-0.883916
THBS2	chr6(.):169614686-169614703	-0.943907
THRAP3	chr1(.):36689467-36689484	-0.923
THUMPD1	chr16(.):20752574-20752591	-0.815449
THYN1	chr11(.):134094014-134094031	-1.42526
THYN1	chr11(.):134094259-134094276	-0.688868
TINF2	chr14(.):24741101-24741118	-0.651636
TKT	chr3(.):53295596-53295613	-1.04216
TM2D1	chr1(.):62072030-62072047	-0.823905
TMBIM4	chr12(.):66562880-66562897	-1.38125
TMEM106C	chr12(.):48394879-48394896	-0.749777
TMEM109	chr11(.):60719727-60719744	-0.899257
TMEM11	chr17(.):21157195-21157212	-0.503941
TMEM110	chr3(.):52931095-52931112	-1.2053
TMEM126A	chr11(.):85339825-85339842	-0.699803
TMEM126B	chr11(.):85339825-85339842	-0.699803
TMEM127	chr2(.):96971014-96971031	-0.514595
TMEM132A	chr11(.):60719727-60719744	-0.899257
TMEM159	chr16(.):21170952-21170969	-1.29148
TMEM167A	chr5(.):82373499-82373516	-1.3841
TMEM167B	chr1(.):109633739-109633756	-0.521006
TMEM179B	chr11(.):62607460-62607477	-1.00985
TMEM179B	chr11(.):62609393-62609410	-0.663811
TMEM223	chr11(.):62607460-62607477	-1.00985
TMEM223	chr11(.):62609393-62609410	-0.663811
TMEM51	chr1(.):15495528-15495545	-1.00496
TMEM55B	chr14(.):20882066-20882083	-0.5621
TMEM69	chr1(.):46153067-46153084	-0.755658
TMEM70	chr8(.):74883996-74884013	-0.508127
TNFAIP3	chr6(.):138031347-138031364	-0.617226
TNFRSF25	chr1(.):6475435-6475452	-0.777752
TNKS1BP1	chr11(.):57056613-57056630	-1.14206
TNPO1	chr5(.):72144033-72144050	-0.918217
TNPO3	chr7(.):128694381-128694398	-1.45387
TOMM34	chr20(.):43539049-43539066	-0.75514
TOMM40	chr19(.):45393420-45393437	-0.598212
TP53I3	chr2(.):24300636-24300653	-0.767462
TP53I3	chr2(.):24299018-24299035	-0.834499
TPD52L1	chr6(.):125444950-125444967	-0.910229
TRAF2	chr9(.):139796404-139796421	-0.523163
TRAP1	chr16(.):3767966-3767983	-0.597113
TRIM16	chr17(.):15561683-15561700	-1.69498
TRIM16	chr17(.):15587701-15587718	-1.56617
TRIM27	chr6(.):28909368-28909385	-1.37774
TRIM27	chr6(.):28909291-28909329	-1.15053
TRIM32	chr9(.):119600962-119600979	-0.648441
TRIM41	chr5(.):180633960-180633977	-0.890976
TRIM41	chr5(.):180618103-180618120	-0.501205
TRIM41	chr5(.):180615356-180615373	-1.02624
TRIM7	chr5(.):180633960-180633977	-0.890976
TRIM7	chr5(.):180618103-180618120	-0.501205
TRIM7	chr5(.):180615356-180615373	-1.02624
TRIM8	chr10(.):104364422-104364439	-1.10771
TRIO	chr5(.):14185869-14185886	-0.600114
TRIP6	chr7(.):100472348-100472365	-0.539095
TRMT6	chr20(.):5931180-5931197	-0.784658
TSPAN5	chr4(.):99394451-99394468	-0.991471
TSPAN9	chr12(.):3326752-3326769	-1.15209
TST	chr22(.):37428836-37428853	-1.1966
TTC31	chr2(.):74710189-74710206	-0.674035
TUBB	chr6(.):30710043-30710060	-1.18374
TUBGCP2	chr10(.):135121609-135121626	-1.43955
TUFT1	chr1(.):151512516-151512533	-0.82421
TXLNG	chrX(.):16792511-16792528	-0.707086
TXLNG	chrX(.):16790070-16790087	-0.796957
TYMP	chr22(.):50980145-50980162	-0.784877
U2AF2	chr19(.):56152712-56152729	-0.585882
UBA2	chr19(.):34920027-34920044	-0.570036
UBA52	chr19(.):18637341-18637358	-0.951147
UBA52	chr19(.):18682101-18682118	-0.899438
UBC	chr12(.):125412302-125412319	-0.886466
UBE4B	chr1(.):10092574-10092591	-0.691714
UBQLN4	chr1(.):156066404-156066421	-0.536422
UBQLN4	chr1(.):156074324-156074341	-0.864206
UCHL3	chr13(.):76124093-76124110	-1.18868
UFC1	chr1(.):161103406-161103423	-1.29114
UPF3A	chr13(.):115048139-115048156	-0.847076
UQCRH	chr1(.):46806088-46806105	-0.806739
URB1	chr21(.):33799053-33799070	-2.51165
USMG5	chr10(.):105127610-105127627	-0.830513
USO1	chr4(.):76649476-76649493	-0.707747
USP16	chr21(.):30446437-30446454	-1.08257
USP39	chr2(.):85830383-85830400	-0.507357
VAMP2	chr17(.):8023793-8023810	-0.726919
VAMP2	chr17(.):8023510-8023527	-1.00107
VAMP2	chr17(.):8090803-8090820	-0.658344
VAMP3	chr1(.):7609877-7609894	-0.698858
VAMP8	chr2(.):85830383-85830400	-0.507357
VANGL1	chr1(.):116072041-116072058	-0.54721
VANGL1	chr1(.):116039841-116039858	-0.518815
VCP	chr9(.):35072885-35072902	-0.907703
VDAC3	chr8(.):42270661-42270678	-0.906652
VEGFC	chr4(.):177804702-177804719	-0.792115
VEZF1	chr17(.):56023824-56023841	-0.861438
VHL	chr3(.):10231075-10231092	-0.543894
VPS26B	chr11(.):134094014-134094031	-1.42526
VPS26B	chr11(.):134094259-134094276	-0.688868
VPS29	chr12(.):110906071-110906088	-1.06976
WAPAL	chr10(.):88280948-88280971	-0.859355
WARS	chr14(.):100842202-100842219	-0.957371
WASF2	chr1(.):27844948-27844965	-0.60934
WBP1	chr2(.):74710189-74710206	-0.674035
WDR18	chr19(.):1021434-1021451	-0.861962
WDR3	chr1(.):118471850-118471867	-1.1403
WDR47	chr1(.):109633739-109633756	-0.521006
WDR66	chr12(.):122350284-122350301	-0.538164
WDR74	chr11(.):62607460-62607477	-1.00985
WDR74	chr11(.):62609393-62609410	-0.663811
WDR91	chr7(.):134856003-134856020	-0.60923
WIBG	chr12(.):56367472-56367489	-1.02981
WSB2	chr12(.):118542285-118542308	-0.544364
XPO5	chr6(.):43544069-43544086	-0.815238
YAP1	chr11(.):101980531-101980548	-1.09226
YIPF5	chr5(.):143550381-143550398	-1.20594
YPEL5	chr2(.):30369179-30369196	-0.681341
YRDC	chr1(.):38273160-38273177	-0.854882
YWHAB	chr20(.):43539049-43539066	-0.75514
YWHAE	chr17(.):1303895-1303912	-0.653829
ZC3H11A	chr1(.):203739053-203739070	-1.22695
ZC3H11A	chr1(.):203725441-203725470	-0.73723
ZC3H15	chr2(.):187350710-187350727	-0.572867
ZDHHC5	chr11(.):57424769-57424786	-0.704257
ZFAND2B	chr2(.):220042484-220042501	-0.76955
ZFC3H1	chr12(.):72056951-72056968	-0.725502
ZFP36L2	chr2(.):43386330-43386347	-0.584482
ZFP42	chr4(.):188523346-188523363	-1.11035
ZHX1	chr8(.):124287505-124287522	-0.505834
ZNF511	chr10(.):135121609-135121626	-1.43955
ZNF580	chr19(.):56152712-56152729	-0.585882
ZNF581	chr19(.):56152712-56152729	-0.585882
ZNF589	chr3(.):48282367-48282384	-1.2106
ZNF622	chr5(.):16493034-16493051	-0.689943
ZSWIM7	chr17(.):15902629-15902646	-0.618049
ZSWIM7	chr17(.):15902650-15902667	-0.558582
ZWILCH	chr15(.):66797297-66797314	-1.02155
