# Supplementary material for: IRF2 is a master regulator of human keratinocyte stem cell fate
Source: Nat Commun. 2019 Oct 14;10:4676. doi: 10.1038/s41467-019-12559-x (PMC6791852; doi:10.1038/s41467-019-12559-x)
Supplement: Supplementary file 9 — Supplementary Data 5 [file 41467_2019_12559_MOESM9_ESM.txt]

ENSEMBL_ID	Young_1	Young_2	Young_3	Old_1	Old_2	Old_3
ENSG00000000003	1296	1237	1169	1695.5	1467.14285714	1508
ENSG00000000005	0	0	0	0	0	0
ENSG00000000419	3148	2998	3046.5	3732	3309.5	3453.83333333
ENSG00000000457	716.016666667	656.333333333	660	943	775.590909091	873
ENSG00000000460	999.878232759	837.538461538	905.74151494	727.052631579	584	653.11
ENSG00000000938	7	6	5	4	2	3
ENSG00000000971	1759	1662.5	1714.83333333	7343.07142857	6441.83333333	6321.79166667
ENSG00000001036	1196.5	1050	1078.5	1338.5	1170.18181818	1216.5
ENSG00000001084	3782.02	3614.5	3632.33333333	3917.01282051	3460.43992248	3665.33333333
ENSG00000001167	3253.83333333	2974.2	2944	3508.5	3069.2	3199.54571429
ENSG00000001460	1773.46031056	1560.09606606	1712.66732323	1919.57047619	1753.12357927	1692.64040816
ENSG00000001461	4397	4014	4044.75	5034.33333333	4343.59090909	4128.5
ENSG00000001497	4829.5	4221.5	4465.83333333	4750.66666667	4228.64285714	3944.66666667
ENSG00000001561	1	5	0	9	13	7
ENSG00000001617	14341.5	12697	13606.7	13607.625	12214.0333333	10839.5595238
ENSG00000001626	2	1	0	3	1	0
ENSG00000001629	5160.16666667	4771	4930.83333333	7200.66666667	5925	6407.41025641
ENSG00000001630	13667.2289803	12579.2710385	13094.3054331	17071.7615124	14221.2615049	16208.508352
ENSG00000001631	2307.25	2203.5	2272.2	2618.25	2305	2493.83333333
ENSG00000002016	529	495	503.5	669.5	563	571
ENSG00000002079	291	284	314	393	346	331
ENSG00000002330	3014.5	2509.7	2849.33333333	3345.5	3112	2847.33333333
ENSG00000002549	8380.5	7674.17857143	7707.83080041	11056.5588235	9553.56666667	9303.26298701
ENSG00000002586	13197.75	11471.3333333	12162.9777778	13128.95	11149.2388889	10621.8619048
ENSG00000002587	125	107	100	81	67.5	68
ENSG00000002726	0	0	0	1	0	0
ENSG00000002745	1	0	0	0	0	1
ENSG00000002746	6	7	11	7	4	2
ENSG00000002822	2140.76162791	1866.64285714	1994.5	2027	1758	1540.5
ENSG00000002834	29614.4916667	25939.8533333	27511.642677	33425.1822197	29269.9635854	28128.6666667
ENSG00000002919	1811	1647.01	1693.5	2083	1825.14285714	1758
ENSG00000002933	0	0	0	0	0	0
ENSG00000003056	7285.5	6774.2	6852.2625	8636.66666667	7362.77222222	7361.52777778
ENSG00000003096	279	294.666666667	325	337	279.5	286
ENSG00000003137	458	390	397.2	649.5	600.266666667	542.5
ENSG00000003147	65	72	67	181	176	160
ENSG00000003249	978	806	890	1354	1150	1088
ENSG00000003393	4939.25	4636.16666667	4666.5	5979.213732	5009.52380952	5464.15285714
ENSG00000003400	716.227027027	705.125	647.057453416	1249.80722611	1088.21	1046.53333333
ENSG00000003402	5315.54512761	4940.80239695	5032.25010564	7749.66855578	6778.14606377	7140.30039095
ENSG00000003436	66	59.0294117647	39.5	38.1666666667	29	41
ENSG00000003509	835.358766234	820.325	792.5	1072.2	1029.58333333	962.626190476
ENSG00000003756	6384.10730496	6054.4	6249.38952381	7322.42857143	6361.86285714	6416.41
ENSG00000003987	1	5	2	1	2	5
ENSG00000003989	245	241	237	756	652	760
ENSG00000004059	8225.83333333	7115.25	7883.99166667	8478	7693	7166.08333333
ENSG00000004139	457	415.5	434	385.5	332	303
ENSG00000004142	7819.7	7209.5	7493.83333333	7923.75	7134	6455.53333333
ENSG00000004399	137	99	112	81	64	58
ENSG00000004455	10560.75	9699.67916667	10017.4569697	12063.6666667	10232.5416667	10299
ENSG00000004468	3	2	3	5	6	2
ENSG00000004478	10586.6666667	9926.41666667	10132.6428571	11277.2833333	9832.75	9347.49166667
ENSG00000004487	10511	9629	9571.7	10288.75	9094.28333333	8669.20833333
ENSG00000004534	5766.14166667	5178.85612287	5215.92380952	6688.2897619	5766.33770188	5532.99267339
ENSG00000004660	517.276949153	491.017241379	476.894827586	601.87483871	500.298461538	462.236190476
ENSG00000004700	6512.60652174	6104.45	6084.43333333	7385.925	6432.4	7121.49166667
ENSG00000004766	1334.5	1246	1265.5	1586.5	1395	1580
ENSG00000004776	1	1	0	0	0	0
ENSG00000004777	235	193	207	136	147	109
ENSG00000004779	3414.33333333	3086	3070	3649.58333333	3287	3273
ENSG00000004799	0	0	0	0	0	1
ENSG00000004809	0	0	0	1	1	0
ENSG00000004838	11	9	14	15	9	13
ENSG00000004846	1	0	0	0.01	0	1.08333333333
ENSG00000004848	0	0	0	0	0	1
ENSG00000004864	2784.57142857	2385	2548.18518519	3557.5	3154	3152
ENSG00000004866	1598.2606383	1509	1482.33333333	1523.33333333	1332.5	1258.2254902
ENSG00000004897	7127.07142857	6312.92261905	6581.86785714	8195.91071429	6949.10400433	8097.09166667
ENSG00000004939	0	1	0	0	0	2
ENSG00000004948	0	0	0	0	0	0
ENSG00000004961	2213	2057	2132.33333333	2950	2550.5	2761.66666667
ENSG00000004975	2466	2163	2259	1909.5	1603.33333333	1530.33333333
ENSG00000005001	69	45	56	61	53	60
ENSG00000005007	12423.0833333	10979.5	11566.4	12426.5595238	10991.9777778	9819
ENSG00000005020	2457.30277498	2323.95833333	2260.4623538	3064.20238095	2594.98611111	2841.09285714
ENSG00000005022	18239.0833333	16300.3333333	16733.5833333	20431.25	18085.6666667	17591.3433333
ENSG00000005059	1093	957.25	950	761	587	695
ENSG00000005073	29	24	18	58	35	42
ENSG00000005075	2094.14285714	1950.67301587	1960.2047619	2170.16428571	1908.51666667	1707.82380952
ENSG00000005100	4476.66666667	4154.6	4127	4747.83333333	4086	4117
ENSG00000005102	1	3	3	6	2	1
ENSG00000005108	0	0	0	0	2	0
ENSG00000005156	2848.91588086	2533.91104361	2641.96759259	2922.26298246	2429.26515152	2515.04225806
ENSG00000005175	1853	1880.5	1893.56666667	2308.01388889	1879.5	2219
ENSG00000005187	14	19.3333333333	22	15	7	7
ENSG00000005189	185	223	236	171	162	188
ENSG00000005194	4803.58333333	4428.66666667	4457.33333333	5577.16666667	4934.33333333	4636.55882353
ENSG00000005206	1693.33333333	1463.33333333	1569	1706.58333333	1543.5	1341.89285714
ENSG00000005238	5034.33333333	4487.2	4774.33333333	6313.58333333	5673.33333333	5242
ENSG00000005243	811	723.5	755	580.333333333	527	474
ENSG00000005249	2	0	2	0	0	1
ENSG00000005302	1969	1789	1866.5	2382.64285714	2135.83333333	2121.75
ENSG00000005339	5327.47619048	4811	4809.36211623	5874.37037037	4986.25	4820.33333333
ENSG00000005379	40	35	52	13	14	15
ENSG00000005381	0	0	0	0	1	0
ENSG00000005421	0	0	0	0	0	0
ENSG00000005436	739	697	727	808	704	813.833333333
ENSG00000005448	1963	1787	1901.83333333	1411	1377.625	1218.5
ENSG00000005469	1048	1015.5	1019.7	1501.9	1242.5	1438.33333333
ENSG00000005471	1	6	0	1	3	1
ENSG00000005483	4134.5	3975.5	3868.5	4780.14444444	3968	4019.25
ENSG00000005486	2617	2273.125	2506	3380.125	2873.45833333	2716.30952381
ENSG00000005513	1	2	2	5	4	1
ENSG00000005700	5089.97777778	4660.5	4737.5	8127.83333333	7030.91666667	8284.20833333
ENSG00000005801	1352	1341.25	1236	1725	1308	1372.5
ENSG00000005810	11159.5	10325.8333333	9825.7	13177.547619	11174.5	11090.2261905
ENSG00000005812	1935.2	1808.5	1829	2439	2075	2447.5
ENSG00000005844	0	1	0	2	2	1
ENSG00000005882	570	563	511.5	483.333333333	376	371
ENSG00000005884	142418.244591	125283.421267	134560.613961	141758.046629	125694.331926	114246.333484
ENSG00000005889	2709.5	2490.75	2478.33333333	3673	3043.14285714	3025
ENSG00000005893	10458.3356543	9553.53611111	9994.03040134	13316.0647588	11673.0225011	12924.4153846
ENSG00000005961	5	8	4	3	5	7
ENSG00000005981	1	2	0	1	0	0
ENSG00000006007	4961.83333333	4505.5	4640	5749	4896	4876.5
ENSG00000006015	1276.02	1103.39285714	1183.85469697	1058.47631579	1017.33333333	895.01
ENSG00000006016	57	45	49	57	53	65
ENSG00000006025	510	490	495	689	631	525.5
ENSG00000006042	4058.03502052	3538.52325581	3769.01149425	4519.35119048	4187.51204819	4007.625
ENSG00000006047	35	28	34	21	26	20
ENSG00000006059	3.2	6.2	4.41666666667	1.58333333333	2.03333333333	1.08333333333
ENSG00000006062	1308.2	1097.5	1194	1274.21449275	1070.08333333	939.0625
ENSG00000006071	0	0	0	0	1	1
ENSG00000006116	0	0	0	0	0	0
ENSG00000006118	8736.5	7488.85416667	8032.58333333	10758	9696.83333333	8718.5
ENSG00000006125	39508.5666667	35887.4466667	35873.0416667	47037.5888889	40399.7861111	40350.9696078
ENSG00000006128	0	0	1	0	0	0
ENSG00000006194	2219	2125	2114.33333333	2244	1989.33333333	1877
ENSG00000006210	72	47	56	33	24	24
ENSG00000006282	7955	7040.5	7580.16666667	7431.17619048	6907.25	6170.5
ENSG00000006283	91	105	98	60	55	59
ENSG00000006327	11935.7833333	10418.5	11355	13105.4833333	11279.2083333	10985.3433333
ENSG00000006377	0	0	0	0	0	0
ENSG00000006432	1782.54761905	1588.33333333	1609.54166667	2626.04	2355.5	2248.55661882
ENSG00000006451	9110.5	7946.33333333	8357.5952381	7769.33333333	6678.375	7656.64285714
ENSG00000006453	6632.5	5860.66666667	6292	7971.7	6761.79166667	6467.83333333
ENSG00000006459	1604.75	1449	1497.5	2046	1793.14285714	1997.5
ENSG00000006468	349	342	344	230.5	188.833333333	219
ENSG00000006530	1692	1634.83333333	1634.41666667	1794.89285714	1673.16666667	1596.33333333
ENSG00000006534	7	4	9	9.01	5	4
ENSG00000006555	770.041666667	599	653	1019	958.5	852
ENSG00000006576	1882	1805	1848.9	2025	1768.5	2123.44444444
ENSG00000006606	1	0	0	0	3	3
ENSG00000006607	4569.41130902	4119.72	4210.02	5385.80333333	4443.32666667	4552.91
ENSG00000006611	0	0	0	0	0	0
ENSG00000006625	2526.64285714	2314.7	2296.64285714	3047.16666667	2611.5	2694.90285714
ENSG00000006634	1083.33333333	945	1012.41666667	982.083333333	828	1074.53333333
ENSG00000006638	48.0102040816	47.8333333333	46	29	29	38.9266666667
ENSG00000006652	1287.5	1232	1235.5	1631.5	1494.75	1570.83333333
ENSG00000006659	0	0	0	0	0	0
ENSG00000006695	1204	1105	1131	1254.83333333	1094	1042.5
ENSG00000006704	1809.5	1650.53030303	1730.03501401	1997.80882353	1749.5	1669.5
ENSG00000006712	4066.5	3666.5	3689.83333333	4345	3924.5	3530
ENSG00000006715	3859.7	3617.5	3588.25	4156.5	3561.5	3560.2
ENSG00000006740	136	138	174	143	152	140
ENSG00000006744	8161	7281.33333333	7577.5	9858.30555556	8466.69548872	8101.16666667
ENSG00000006747	24	28	43	1	1	0
ENSG00000006756	1969.5	1885.5	1986	1797.5	1637.5	1657.83333333
ENSG00000006757	1987.125	1812.53333333	1826	2123.7	1866.42424242	1755
ENSG00000006788	1.2	0	1	0.833333333333	1.2	0.2
ENSG00000006831	9375.74	8537.13111111	8535.58952381	10554.155	9307.96833333	9531.93666667
ENSG00000006837	62	54	66.8333333333	60	55.1666666667	55
ENSG00000007001	0	0	1	0	0	0
ENSG00000007038	560	545	591	2	3	2
ENSG00000007047	4472.83333333	3798.33333333	4111.66666667	5260.25	4459.5	3961.51204934
ENSG00000007062	0	2	2	6	4	0
ENSG00000007080	3870.5	3348	3776.375	3481.20952381	2981	2611.16666667
ENSG00000007129	0	0	0	0	0	0
ENSG00000007168	12494.8333333	11650.0333333	11713	14214.1666667	12336.75	13625.8333333
ENSG00000007171	1	0	0	0	0	0
ENSG00000007174	69	58	75	67	49	37
ENSG00000007202	27122.6444444	24504.4761905	25436.8373016	28948.1	25265.8916667	24303.5833333
ENSG00000007216	0	0	0	0	0	0
ENSG00000007237	8	6.01818181818	5	15.2	16.01	13.01
ENSG00000007255	199	194	203.333333333	225	213	171
ENSG00000007264	3	3	2	2	6	4
ENSG00000007306	1	1	0	0	0	0
ENSG00000007312	25	21	21	5	7	4
ENSG00000007314	3	1	0	2	0	0
ENSG00000007341	1123.33333333	1005	1144.5	1388	1126.14285714	1210
ENSG00000007350	0	2	0	0	0	0
ENSG00000007372	6	4	7	0	0	0
ENSG00000007376	2115	1761.5	2061.33333333	2599.5	2540.5	2190.40192308
ENSG00000007384	2865.33333333	2438	2693	2960.5	2827.83333333	2413.33333333
ENSG00000007392	2353	2189	2170	2387	2163	2040
ENSG00000007402	8	2	4	7	6	5
ENSG00000007516	9	10	7	1	11	3
ENSG00000007520	3260	2912	3033	3348.25	2970.66666667	2420.2
ENSG00000007541	2567.33333333	2120	2384	2392	2134.33333333	1880.5
ENSG00000007545	2227.58333333	2078.80769231	2107.35714286	2532.91208791	2208.66666667	2001.5
ENSG00000007866	2238	2012.66666667	2072.03333333	2487.83333333	2242.5	2079.33333333
ENSG00000007908	1	0	0	0	0	0
ENSG00000007923	6726.53535354	6097	6293	6864.5	6083.08333333	5702.75
ENSG00000007933	0	0	0	0	0	0.01
ENSG00000007944	473	376	394.666666667	727	659	630.5
ENSG00000007952	0	0	0	0	0	0
ENSG00000007968	63	57	58	22	25	23
ENSG00000008018	9865	8839.05882353	8951.66666667	10410.0333333	9154.30882353	9037.53333333
ENSG00000008056	98	78	91	76	58	47
ENSG00000008083	5190	4712	5081.02898551	5598	4835.2	4630.5
ENSG00000008086	925.01	884	822.03	1133.72	998	1019.52
ENSG00000008118	2	0	0	0	0	0
ENSG00000008128	2174.04150533	2035.93528139	2103.11190476	2282.98441558	2014.97783883	1905.75194805
ENSG00000008130	5046.85	4316.66666667	4740.625	5857.74358974	5195.08333333	4940.22619048
ENSG00000008196	103	114	103	0	1	0
ENSG00000008197	0	0	0	0	0	0
ENSG00000008226	3	5	3	4	3	4
ENSG00000008256	4917	4195	4463	4472.52325581	3959.25	3705
ENSG00000008277	7	4	5	1	3	6
ENSG00000008282	10219.5	9294.26785714	9577.41666667	12030.547619	10367.0333333	12037.8088235
ENSG00000008283	3095.62633245	2591.38992144	2876.80284886	5011.33747715	4528.17634249	4226.20522011
ENSG00000008294	9433.04761905	8602.04878049	8907.2	11357.0232558	9432.13492063	10128.7
ENSG00000008300	306	342.25	310.019230769	387	351	331
ENSG00000008311	1819.81111111	1757.08	1798.17566563	2025.89422619	1645.60487512	1768.09365079
ENSG00000008323	54	52	63	51	47.5	40
ENSG00000008324	816	745.5	746	1154	1009	1023.08333333
ENSG00000008382	470	431	436	496	442	427
ENSG00000008394	2946.5	2810	2943.5	4199.5	3586	3946.66666667
ENSG00000008405	1376	1194.5	1254	1461.5	1355	1364
ENSG00000008438	1	0	0	0	0	0
ENSG00000008441	3094.33333333	2628.5	2818.5	2828.86666667	2659	2392.125
ENSG00000008513	1297.83333333	1161	1267.83333333	1810	1479.83333333	1526.5
ENSG00000008516	115.5	103	110	378.5	338	343.5
ENSG00000008517	1627	1357	1462.9	7972.9625	6995.5	6134
ENSG00000008710	6720.50294409	5791.80743578	6228.37805105	6759.44321899	6540.21171934	5553.76400215
ENSG00000008735	369	318	364	2016.04347826	1852.5	1642.75
ENSG00000008838	5884.33333333	5296.58333333	5809.31111111	5898.91666667	5152	4740.83333333
ENSG00000008853	5996.33333333	5107.75	5546.66666667	7896.80952381	7277.83333333	6890.5
ENSG00000008869	2761.5	2750	2711.53333333	3872.16666667	3098.39583333	3245
ENSG00000008952	5535.83333333	5156.64285714	5341.58333333	6656.33333333	5748.5	6381
ENSG00000008988	33259.8793506	30154.9569048	30592.9239683	41284.2238319	36607.9032418	34581.2098456
ENSG00000009307	40407.6761905	37616.3244667	38040.5928571	47392.4357143	40315.45	41421.731685
ENSG00000009335	17135	15669.2833333	16134.6666667	20605.2777778	17725.7159091	18446.4761905
ENSG00000009413	1689.77396476	1627.06333333	1641.68285714	2203.72073241	1717.65146689	1861.42322751
ENSG00000009694	13	11	4	10	4	3
ENSG00000009709	1	1	3	0	1	1
ENSG00000009724	2	4	2	1	0	0
ENSG00000009765	0.12044296261	0.0588235294118	1.02	0.02	0.127647058824	0.0850879917184
ENSG00000009780	843.5	713.5	814.666666667	879.666666667	733.063636364	814.5
ENSG00000009790	1	1	0	0	0	1
ENSG00000009830	2383	2141	2325.83333333	2820.30952381	2299.5	2218.5
ENSG00000009844	3611.45833333	3372.83333333	3347.5	4271.05	3732	4261.7
ENSG00000009950	91	77	92	54.01	47.02	44
ENSG00000009954	10748.5	9972	9629.42424242	11079.5075758	9620.75	9190.86666667
ENSG00000010017	2915	2728	2779.16666667	2933.5	2493	2608
ENSG00000010030	100	107	102	237	194	190
ENSG00000010072	1320	1142	1226	1555.33333333	1322	1385.5
ENSG00000010165	3790.33333333	3379	3459.83333333	4627.625	3804.625	3601.08333333
ENSG00000010219	1227.33333333	1100.66666667	1196.33333333	1371.5	1237.16666667	1143.08333333
ENSG00000010244	12390.7968367	11524.6211111	11736.9141497	14052.5283333	12068.6464426	12724.2868737
ENSG00000010256	17215.3016667	14848.8333333	16090.0833333	15649.6666667	13887.1029412	12828.75
ENSG00000010270	1946.5	1785.56666667	1832.5	2661	2408	2392.5
ENSG00000010278	22857.0588235	19971.0833333	21557.2333333	20416.1861111	18288.5928571	17358.3155556
ENSG00000010282	0	0	0	0	0	0
ENSG00000010292	9601.79166667	8816.5	8760.14285714	6287.92619048	5546.93809524	5331.47051902
ENSG00000010295	298	259	265	474.5	395	349
ENSG00000010310	123	102	100.02173913	201	179	182
ENSG00000010318	560	531	516	412	381	345
ENSG00000010319	40	37	40	36	16	16
ENSG00000010322	9129.11111111	8127.1	8600.66666667	8815.5	7883.5	7036.75
ENSG00000010327	0	1	3	3	5	1
ENSG00000010361	375	284	329	323	307	290
ENSG00000010379	2	1	2.8	6	4.36363636364	6.55555555556
ENSG00000010404	10042.7028703	8854.53970741	9226.70000785	12088.709817	10361.9202861	10548.5506789
ENSG00000010438	4153.83333333	3531.83333333	3720.33333333	4053.75	3603	3479.5
ENSG00000010539	844.02	807	784.176666667	1122.37333333	950	1003.4147619
ENSG00000010610	12	5	3	14	3	11
ENSG00000010626	261.5	246	260.333333333	285.476190476	276.909090909	244
ENSG00000010671	6	9	7	5	2	10
ENSG00000010704	1334.65166667	1200.72172957	1124.61111111	1486.39125	1315.5	1353.625
ENSG00000010803	2518	2319	2400.5	2505.76315789	2166.53333333	2174.72222222
ENSG00000010810	3600.76	3272.5	3414.83333333	2029.75	1967	1770
ENSG00000010818	5096.2	4616	4609.33333333	8156.44444444	6963.94444444	6540.625
ENSG00000010932	1	0	0	1	0	0
ENSG00000011007	6964.83333333	6274	6689.45	8260.30882353	6958.36781609	6740.1
ENSG00000011009	5821.79166667	4922.33333333	5431.83333333	8462.08228022	7577.28333333	6654.28333333
ENSG00000011021	1894.03272727	1616.51470588	1738.51	1914.51	1715	1580.02272727
ENSG00000011028	14340.8333333	12662.625	13450.8666667	12367.1666667	10689.3333333	9592.58333333
ENSG00000011052	29967.068476	27593.7001526	28380.0864552	36058.5979853	31701.240293	30083.4015937
ENSG00000011083	2	0	2	1	2	0
ENSG00000011105	4933.95	4332.01515152	4724.5	4506.25	4055	3801.80952381
ENSG00000011114	3576.86507937	3228.2	3168.6547619	3935.41666667	3324.25	3466.63550136
ENSG00000011132	903.333333333	706.5	834	1083.5	907	779
ENSG00000011143	968.2	932	937.5	1007.01	844.03	829
ENSG00000011198	1070	993.02	986	1150	965	949.5
ENSG00000011201	508.5	471.5	443.5	418.5	350	358.5
ENSG00000011243	2652.5	2415.5	2536.5	2955.83333333	2511	2364.53333333
ENSG00000011258	617	538	561	740	691	721
ENSG00000011260	3242	2901.5	2971.78571429	3043	2597	2704
ENSG00000011275	3787.24619048	3517.41224138	3391.81326797	3968.44772727	3386.42	3244.65333333
ENSG00000011295	1885.01	1685.17668017	1703.51	2371.15254386	2140.01162791	2168.59090909
ENSG00000011304	27169.25	23405.975	24684.5833333	28235.1611111	24157.325	22294.1678571
ENSG00000011332	240	213	219	199	151	158
ENSG00000011347	3048	2827.5	3096.5	1210	1093	984.333333333
ENSG00000011376	4728.5	4211	4304.5	5045.06666667	4372.8	4224
ENSG00000011405	6654.54407051	6137.81158607	6397.77056877	8711.34908111	7092.60507246	8559.67916667
ENSG00000011422	2566	2250	2382.5	3312.25	2815.125	2704.5
ENSG00000011426	11360	10706.75	10973.2857143	6079.33333333	5218.33333333	5723.1
ENSG00000011451	5087.63552632	4162.625	4523.5	5358.09090909	4767.41666667	4283.7
ENSG00000011454	5071	4633.11111111	4768.95833333	4782.75757576	4032	4202.5
ENSG00000011465	32	25	19	46.0131578947	18.01	21
ENSG00000011478	1000.33333333	825.833333333	894	960.5	952	837.5
ENSG00000011485	5871	5213.58333333	5527.45833333	5946	5177.33333333	4554
ENSG00000011523	1246.34750777	1116.2554902	1247	1208.2	1046.02	1039.45972678
ENSG00000011566	1622	1439	1480	1998.66666667	1598	1794.5
ENSG00000011590	0	0	0	0	0	0
ENSG00000011600	0	0	0	0	0	0
ENSG00000011638	1570	1495.125	1523	2302.07692308	1962.25	2018.25
ENSG00000011677	36	23	32	1	0	0
ENSG00000012048	2760.25	2537	2590.45	1833	1529.83333333	1606.125
ENSG00000012061	15331.8171569	13497.2619231	14401.6688235	17918.6266667	15877.8974133	14270.56
ENSG00000012124	1.02	3	3	2	1.5	0.0178571428571
ENSG00000012171	191	151	130	215	197	159
ENSG00000012174	1522	1407	1359.53333333	1648.5	1503	1711
ENSG00000012211	1441	1239	1383.5	1611	1417.5	1252
ENSG00000012223	0	0	0	1	1	0
ENSG00000012232	12817.0333333	11486.4783333	11798.7561905	12988.875	11672.15	10793.6666667
ENSG00000012504	0	0	0	0	0	0
ENSG00000012660	7095.01612903	6601	6642.55952381	8326.25	7111.83333333	7955.66666667
ENSG00000012779	0	1	0	1	0.5	0.5
ENSG00000012817	0	0	0	0	0	0
ENSG00000012822	4408.7	4057	4212	4982.25	4569.25	4139.33333333
ENSG00000012963	1261.2	1151.5	1188.08333333	998.666666667	816.666666667	861.833333333
ENSG00000012983	3530.33333333	3258	3364	4357.75	3707	4400.14285714
ENSG00000013016	1587.01	1398	1448.16666667	1013.5	875.333333333	764.5
ENSG00000013275	6253	5688.75	5985.25	6696.83333333	5798.25	5371
ENSG00000013288	4200.5	3714	3887.5	4382.63256113	3877.06363636	3544.5
ENSG00000013293	0	0.0140845070423	0	0	0	3
ENSG00000013297	51	37.0769230769	27	34	13.1952380952	29.171460892
ENSG00000013306	12098.1666667	10905.5333333	11583.3333333	12990.7575758	11267.6666667	10073.8083333
ENSG00000013364	20565.635	18161.1666667	19588.900565	25617.2083333	22483.3666667	20891.9861905
ENSG00000013374	3672.5	3356	3439	5000.03333333	4238.5	4221.08333333
ENSG00000013375	4587	4341.5	4425	6807.0625	5756	6070
ENSG00000013392	249	240.2	227	319	261	281
ENSG00000013441	2489.5	2271	2313	3031.79166667	2485.5	2677
ENSG00000013503	1685.83333333	1631	1701.53333333	2187.83333333	1871.5	1836.5
ENSG00000013523	1970.5	1730.83333333	1786	1933.83333333	1732	1652
ENSG00000013561	4662.03333333	4439.63554113	4419.36833333	5608.95	4786.01666667	5080.85
ENSG00000013563	2432.16666667	2196.5	2281	3193	2847.5	2609.5
ENSG00000013573	1564.54814815	1485.73962288	1499.55017278	1146.15	1013.15588772	983.467735043
ENSG00000013583	1441.5	1245.33333333	1314.83333333	1828.5	1769.2	1683.5
ENSG00000013588	387.011111111	350.7	364.1	975	891.02	829
ENSG00000013619	208.5	180	226	107	82	68
ENSG00000013725	15	21	10	25	10	27
ENSG00000013810	5341	4714.5	4697.66666667	2758	2374	2130
ENSG00000014123	2809	2630	2716.6	3430.83333333	2764.5	3165.02564103
ENSG00000014138	2249.47619048	2007.14285714	2119.05333333	1730.49285714	1530.58229345	1446.21428571
ENSG00000014164	1566.5	1271.5	1458	1504	1251.5	1132.5
ENSG00000014216	32667.6666667	28176.2405914	30329.6952381	35348.8777778	30846.1666667	27989.2830342
ENSG00000014257	16	14	17	11	9	16
ENSG00000014641	9235.5	8566.16666667	8670.65277778	9414.79166667	8074.16666667	8056.75
ENSG00000014824	4258.5	3783	3902.73809524	4547.56666667	3833.5	4537.75
ENSG00000014914	1415	1436	1428	1867.33333333	1685	1643
ENSG00000014919	2449.5	2217.33333333	2156	2986	2427.33333333	2536.59090909
ENSG00000015133	278	275	279.5	641.5	593	572
ENSG00000015153	488	484	439	540	469	530
ENSG00000015171	3702.01	3236.5	3434.83333333	3728	3196.16666667	3489.5
ENSG00000015285	8	13.3333333333	2	15.02	9	12
ENSG00000015413	3	1	3	5	2	2
ENSG00000015475	1478.5	1269	1334.08333333	2941	2431.30555556	2491.11111111
ENSG00000015479	15127.5159783	14241.9596491	14165.1766667	17051.1233333	14390.5438235	15126.2673887
ENSG00000015520	3	1	0	2	2	0
ENSG00000015532	5419	4695.83333333	5232.5	5742.83333333	5211	4677.44444444
ENSG00000015568	1114.10635476	1057.1854105	1069.50846268	1596.72173937	1274.73048896	1388.81543975
ENSG00000015592	0	1	1	0	0	0
ENSG00000015676	9346.86666667	8322.17857143	8664.9	9213.73376623	7851	7570.5
ENSG00000016082	137	121	108	211	190	183.333333333
ENSG00000016391	1	1.04761904762	1.01	5.01492537313	2.01538461538	2.015625
ENSG00000016402	48	69	56	78	66	50
ENSG00000016490	1	3	0	1	4	0
ENSG00000016602	11	4	4	9	7	3
ENSG00000016864	3428	3163	3245	3510.25	3026.95238095	3091
ENSG00000017260	10816.3333333	9935.33333333	9998.95757576	14044.654304	11746.0833333	13039.9083333
ENSG00000017427	0	0	0	0	0	0
ENSG00000017483	12496.5	11048.5	11876.2119231	12915.3333333	11162.7769231	10795.5333333
ENSG00000017797	7534.33333333	7102.58333333	7217.78333333	7929.7	6864.16666667	6898.7
ENSG00000018189	1151.5	1086.5	1106.5	1224	1091.5	1127
ENSG00000018236	802.5	773.52	808.5	364	366	354
ENSG00000018280	64	54.0606060606	56	51	31	28
ENSG00000018408	3372.86666667	2976.66666667	3123.16666667	3039.33333333	2758.66666667	2756.73333333
ENSG00000018510	4013.41666667	3767.39194139	3768.66666667	5778.5	4757.73611111	5571.33333333
ENSG00000018607	0.666666666667	0	0.333333333333	0	0.5	0.333333333333
ENSG00000018610	1116.07407407	1054.64069264	1059.64086265	1190.63882083	1018.72083333	1020.06986354
ENSG00000018625	2	0	1	1	2	0
ENSG00000018699	2553.33333333	2362.5	2314	2929.5	2561.01	2622
ENSG00000018869	182	171	178.5	147	131	141
ENSG00000019102	3	0	0	1	0	1
ENSG00000019144	9427.89596491	8515.33333333	9045.49368687	9014.12564103	7684.35555556	7125.02857143
ENSG00000019169	9	7	5	10	6	12
ENSG00000019186	3	3	0	5	5	4
ENSG00000019485	631	577	650	692	628	593.125
ENSG00000019505	2	0	1	1	3	0
ENSG00000019549	15692.625	14573.75	14886.6242424	15796.5595238	13773.6666667	14054.4666667
ENSG00000019582	165.5	147	133	270.833333333	221	225
ENSG00000019991	0	0	0	0	0	0
ENSG00000019995	1778.5	1648	1726.83333333	2144.5	1864.5	1957.66666667
ENSG00000020129	2759.51886792	2267.5	2509.25	3515.16666667	3098	2849
ENSG00000020181	36	33	50	13	23	16
ENSG00000020219	0	0	0	0	0	0
ENSG00000020256	2569	2375.5	2498.75776398	3093	2662.5105042	2495.5625
ENSG00000020426	2017.75	1830.16666667	1935.09333333	2070	1889.91666667	1983.66666667
ENSG00000020577	2929.5	2640.125	2810.11111111	3869.83333333	3466.11111111	3461.1
ENSG00000020633	10	13	7	5	8	1
ENSG00000020922	1748.41666667	1611.25	1700.9	1887.62	1660.5	1674.89285714
ENSG00000021300	2	8	2	4	2	4
ENSG00000021355	2363.6	2040	2093.64285714	1467.33333333	1343	1304.33333333
ENSG00000021461	0	1	0	0	0	0
ENSG00000021488	2	1	5	5	3	2
ENSG00000021574	729.624099884	663.911356209	669.876666667	823.816967419	657.27	722.400074156
ENSG00000021645	27.03	23.1766666667	31.04	13.04	20.03	17.0826315789
ENSG00000021762	1982	1837	2057.5	1846	1596	1442.5
ENSG00000021776	5673.60119048	5291.02083333	5210.5	6491	5466.33333333	5793.5
ENSG00000021826	2859.16666667	2682.02	2607.02	3577.9452381	2967.42320346	2947.32272727
ENSG00000021852	0	0	0	0	0	0
ENSG00000022267	17777.9166667	16001.7322581	16774.6111111	11004.25	9618.83333333	10102.2
ENSG00000022277	4711.16666667	4359.21515152	4520	5275.625	4674.61666667	4474.11111111
ENSG00000022355	0	0	0	2	1	1
ENSG00000022556	714.833333333	630.05	652.416666667	2774.88333333	2439.71666667	2365.35833333
ENSG00000022567	856	651	720.5	970	803	814
ENSG00000022840	8579.27710163	7745.59659181	7788.8338936	10165.8598202	8826.83878788	8265.06613301
ENSG00000022976	938	854.7	900	1136.58333333	1001.41666667	993.166666667
ENSG00000023041	2406	2285.5	2242	2551.47619048	2262.66666667	2215.875
ENSG00000023171	20	6	8	20	16	15
ENSG00000023191	8043.07797619	6845.60595238	7325.84880952	7535.18333333	6858.42380952	6011.14047619
ENSG00000023228	6478.56666667	6096.9363354	6161.88619048	7643.02619863	6654.87188432	6610.67619048
ENSG00000023287	2744.5	2485	2554	3266.5	2816	3447.5
ENSG00000023318	6440	5825.5	5886	8999.33333333	7610	8298.88888889
ENSG00000023330	5476.5	5019.08333333	5162.5	6688.25	5747.41666667	5608
ENSG00000023445	305	302	283.5	630	516	703
ENSG00000023516	3626.5	3313	3459.16666667	4762	3930.63095238	4463
ENSG00000023572	379	352	347.2	397	404.333333333	412
ENSG00000023608	912.5	848.5	868	1195	1010.5	1131.85
ENSG00000023697	2081.14285714	1864.5	1848.5	1918	1716	1877.5
ENSG00000023734	12418.4166667	11371.3333333	11537	14753.1666667	12665.1666667	13808.6166667
ENSG00000023839	212	191	216	214	181	207
ENSG00000023892	1890	1687	1763.5	1804.5	1587	1347
ENSG00000023902	784	656	741.5	446.333333333	388	407
ENSG00000023909	2304.16666667	2279.125	2196.45526316	3406.4754902	2751.94444444	3054.57539683
ENSG00000024048	3776	3397	3517.03333333	4375.33333333	3771.5	3911.25
ENSG00000024422	24208.1897123	20298.7	21918.5433333	22232.2559524	19470	18057.5833333
ENSG00000024526	1320.33333333	1247	1198	913.166666667	752.277777778	1008.16666667
ENSG00000024862	393	365	375	497.5	436	443.5
ENSG00000025039	9	4	4	6	2	7.5
ENSG00000025156	694.833333333	665	667.5	733.5	589	654.5
ENSG00000025293	3655.72	3380.875	3383.68992248	4430.635	3850.08333333	3878.03
ENSG00000025423	24.2857142857	19	26	30	27	19
ENSG00000025434	324	310	310	329	315	253.090909091
ENSG00000025708	6910.5	5876.25	6120.2	12223.5039683	11440.5909091	10056.8666667
ENSG00000025770	2577	2316	2411.5	1685.5	1472.83333333	1478.5
ENSG00000025772	4862.5	4572	4593.51538462	5919	5051.95833333	4770.2
ENSG00000025796	10474.5	9628.5	9820.53333333	12256.231746	10813.75	12100.3333333
ENSG00000025800	9219.82278719	8724.75607726	8854.23375017	10738.4686526	9122.54460484	9032.78631426
ENSG00000026025	74797.6527778	65879.8527778	67941.1416667	32183.7777778	27914.25	26994.2516667
ENSG00000026036	8338.51666667	6854.2	7638.38511905	5813.70714286	5365.53333333	4462.10784457
ENSG00000026103	1807.5	1766	1700.2	2469	2078.33333333	2327.51388889
ENSG00000026297	669.5	665	666.392857143	857.5	817.25	689.25
ENSG00000026508	123050.458333	114077.00127	116238.533725	128583.12627	108645.616667	111540.677778
ENSG00000026559	1075	850	912	587.333333333	563	524.015873016
ENSG00000026652	1269.33333333	1244	1238.83333333	1606.75	1406	1367
ENSG00000026751	1650.5	1455.83333333	1599	1894.7	1478	1621
ENSG00000026950	1094.78333333	1037.07738095	1006.72777778	1396.95238095	1260.86666667	1139.32467532
ENSG00000027001	1861	1588	1682.5	1882.33333333	1588	1584.5
ENSG00000027075	1006	903	982	1027.625	844	826
ENSG00000027644	1	1	1	2	3	2
ENSG00000027697	4131	3882.33333333	4051	5186.14444444	4493	4777.5
ENSG00000027847	1809	1551	1671.5	2239.25	1991.5	1846
ENSG00000027869	1004	939	953	1251	1024	1002.5
ENSG00000028116	1706	1678	1689	2113	1712.14285714	1939
ENSG00000028137	8	7	6	6	7	5
ENSG00000028203	8549.2	8024.625	8095.375	9882.79090909	8760.5	9117.25
ENSG00000028277	4930.83333333	4219	4482.33333333	934	832.333333333	786.5
ENSG00000028310	3997	3612.5	3868.38235294	4410.5	3826.97619048	3599.15
ENSG00000028528	8450.33333333	7675.64285714	7945.91037037	8941	7661.87037037	7807.12866097
ENSG00000028839	950.5	763.5	832.5	1181	957.5	1148
ENSG00000029153	7174.67226054	6656.86644258	6753.3577354	8828.62406015	7522.60119048	8389.5984127
ENSG00000029363	7474.07291667	7086.85	7222.19152047	9118.3875	7354.66666667	8683.96666667
ENSG00000029364	4493.83333333	4140	4130.83333333	5209	4521.33333333	4840.5
ENSG00000029534	46	27	33	15	13	14
ENSG00000029559	0	0	1	0	0	0
ENSG00000029639	1050.33333333	1006	979.5	1084	954.833333333	990
ENSG00000029725	5362.16666667	5005.25	5217.7	6111.09090909	4914.59333333	5160.33333333
ENSG00000029993	19062.8416667	16986.8019231	17521.7	24760.0333333	21463.0095238	22215.3595238
ENSG00000030066	4247	3872.78571429	3889.2	4499.83333333	3837.5	3902.76388889
ENSG00000030110	5835	5091.33333333	5287.83333333	7560.83333333	6841.75	6286.83333333
ENSG00000030304	1	0	1	2	3	0
ENSG00000030419	285	313	322	620	510	729
ENSG00000030582	37034.3525641	32468.9195238	35211.9592204	46473.4125	41644.7095238	37076.85
ENSG00000031003	1310.2	1397	1363	2317	1812	2174.75
ENSG00000031081	1808	1620	1622	2473.125	2073.5	1990.125
ENSG00000031691	361	334	356	304.5	230	316
ENSG00000031698	15005.9166667	13314.3508772	13886.9777778	15104.7291667	13168.96	12170.0175439
ENSG00000031823	4275.51	3766.58333333	4027	4197	3691.48631579	3320.08333333
ENSG00000032219	846	895	860	1035	933	1051.5
ENSG00000032389	2232	1953.59090909	2165.16666667	2469	2310	2021.25
ENSG00000032444	7171.37261905	6182.5	6615.2	9228.33333333	7998.15833333	6864
ENSG00000032742	848	836.333333333	789.5	853	748	805
ENSG00000033011	2324.66071429	2039.95396825	2198.25079365	2176.08730159	1889.17978525	1859.78142136
ENSG00000033030	1346.24628118	1137.05227053	1136	1467.32040134	1284.54898551	1331.6873499
ENSG00000033050	8763	7969.66666667	8192.2	10099.1111111	8787.14285714	8323.125
ENSG00000033100	7416	6591.03703704	7256.31111111	8640.17063492	7610.33333333	7057.35
ENSG00000033122	0	0	0	0	0	3
ENSG00000033170	1509.01062951	1359.38955182	1409.91358974	1860.69416667	1597.1410084	1716.45066618
ENSG00000033178	10494.9444444	9546	9584.83333333	10246.1111111	8535.11666667	10541.0263158
ENSG00000033327	57	59	77	82	57	88
ENSG00000033627	3329.03601815	2905.28448276	2876.9	3996.5	3662.19791667	3561.58125
ENSG00000033800	2568.0106383	2397	2379.5	2602.66666667	2260.5	2336
ENSG00000033867	4200	3944	3995.28571429	6350.03333333	5121.5	6412.75
ENSG00000034053	639.183333333	587.458333333	604.25	1764.9	1514.05	1332.37222222
ENSG00000034152	5350.06666667	4561	4985.03333333	6378.45833333	5752.14285714	5273.25
ENSG00000034239	160	134	139	61	54	64
ENSG00000034510	107205.561111	95525.5333333	99195.7146825	105835.767857	93453.5057143	83487.4608333
ENSG00000034533	462.25	453	422	515	408	456
ENSG00000034677	2422.25	2377	2432	3828.53333333	3349	4053.75
ENSG00000034693	1381	1292.33333333	1341	1779.83333333	1435.64285714	1566
ENSG00000034713	3161.635	2995.14285714	3010	3639.83333333	3049.95833333	3385.5
ENSG00000034971	0	0	0	0	0	0
ENSG00000035115	1471	1307.5	1367	1772.5	1445	1552.33333333
ENSG00000035141	3003	2688.5	2755.16666667	4886.77777778	4242.22619048	4358.04166667
ENSG00000035403	38613.8557602	34765.2006543	35617.4183333	39212.25	33864.7083333	33901.4166667
ENSG00000035499	1301.33333333	1191.5	1233	878.2	775.5	832
ENSG00000035664	257.010638298	193	238	163	135	139.5
ENSG00000035681	2428.02222222	2260.5	2329.11111111	3089.66666667	2470.5	2647.02222222
ENSG00000035687	4149	3767.33333333	3796.66666667	4692.5	4103.83333333	4448.7
ENSG00000035720	0	0	0	0	0	1
ENSG00000035862	794.75	711.75	771.25	1761	1554.63333333	1478.21666667
ENSG00000035928	4844.95	4434.84920635	4486.33333333	4561	3911	3936.7
ENSG00000036054	3144.125	3052	3004.51	3611.83333333	3124.5	3673.66666667
ENSG00000036257	5469.5	5016.5	5207.45833333	6457	5376	5999.97619048
ENSG00000036448	13.5	21.3333333333	21.5	15.5	13.8333333333	9
ENSG00000036473	0	0	0	0	0	1
ENSG00000036530	5	5.3	6	3.04761904762	7.35057471264	5.05
ENSG00000036549	3070	2821.25	2910.82322244	3977.45833333	3310	3668.83333333
ENSG00000036565	0	0	0	1	0	1
ENSG00000036672	68	43	41	94	85	52
ENSG00000036828	1	1	1	1	0	0
ENSG00000037042	2034.73333333	1764.11111111	1846.41666667	1813.525	1688	1501.03333333
ENSG00000037241	981.707142857	906.7	943.233333333	1071.19047619	943.766666667	896.180555556
ENSG00000037280	5.5	5	16	10	3.5	4
ENSG00000037474	10180.5333333	9204.66666667	9374.83333333	12527.9269231	10841.3111111	11083.6428571
ENSG00000037637	2213.5	2075.02149425	2150.51	2649.16666667	2251.625	2112.03
ENSG00000037749	2316.5	2236.83333333	2242.5	3429.5	2860.70952381	3221.16666667
ENSG00000037757	2519.2	2263.84570707	2489.89835165	2516.59965201	2259.56706529	2071.29177489
ENSG00000037897	762	723.625	688	787	727	612.5
ENSG00000037965	411	391	412	389.25	341	324
ENSG00000038002	866	837	845.576923077	907	816	855
ENSG00000038210	1979.1	1762	1829	2333.33333333	1951.5	2373.5
ENSG00000038219	6724.16666667	6200.625	6198.45833333	7495.33333333	6367.61111111	6374
ENSG00000038274	3258.5	2983.53333333	3050.5	3879.72619048	3367.25	3578.25
ENSG00000038295	681	658	620	214	195	202
ENSG00000038358	4047.16666667	3600.16666667	3879.75	4525.5	4068.5	3685.625
ENSG00000038382	13989.0333333	12639.2	12605.6428571	14776.5144928	12534.8833333	11979.6047619
ENSG00000038427	405	360	345.5	47	46	38
ENSG00000038532	3510	3149.75	3209	3707.83333333	3212	2976.25
ENSG00000038945	0	0	0	0	0	0
ENSG00000039068	34295.7083333	31550.4583333	32218.7583333	39672.625	34446.5779738	34119.4928571
ENSG00000039123	5683.5	5247.04448276	5228.01	6197.08552189	5405.99179825	5796.97202556
ENSG00000039139	210	211	193.5	185.25	157	148
ENSG00000039319	2099.51	2079.51	2099	3118.01	2500.25	3141.04
ENSG00000039523	6474.5	5654.25	6106.83333333	8764.625	7702	6925.83333333
ENSG00000039537	0	0	0	0	0	0
ENSG00000039560	7617.5	7109.33333333	7127.66666667	13006.575	11218.85	11062.2916667
ENSG00000039600	1	1	2	11	9	6
ENSG00000039650	2422.5	2139.5	2412	2164	1983.5	1757.61111111
ENSG00000039987	0	0	3	0	0	0
ENSG00000040199	1678.25	1544.5	1558.5	1977.7	1733	1758
ENSG00000040275	1886.5	1713	1691.625	1982	1532	1717
ENSG00000040341	1188.95	1124.08333333	1097.83333333	1757.35833333	1393.75	1506.75
ENSG00000040487	953.2	823.5	1009.09285714	1036.2	956.733333333	863.7
ENSG00000040531	1535	1356.5	1500	1564	1381.5	1317.83333333
ENSG00000040608	976	873	917	727	658	575
ENSG00000040633	4118.5	3771.625	3869.5	4779.5	4152.5	4072.5
ENSG00000040731	8	3	7	8	3	4
ENSG00000040933	2523	2382.33333333	2261	2877.33333333	2414	2363.64285714
ENSG00000041353	296	279	273	247.333333333	181	248
ENSG00000041357	8079.53125	7615.64285714	7654.08333333	10163.8888889	8710.72222222	9095.625
ENSG00000041515	12	4	10	15	12	22
ENSG00000041802	4505.16666667	4242.83333333	4271.95	5129.28333333	4648.825	4403.75
ENSG00000041880	676.5	682	675	1235	1061	1027
ENSG00000041982	65548.1883117	58993.9583333	60970.8361111	92312.1770024	79637.7123016	75092.9361111
ENSG00000041988	580.5	493.5	491.333333333	528	475.5	418.5
ENSG00000042062	17.2777777778	18.0655555556	21	2.01086956522	6	1
ENSG00000042088	2267.33333333	2037	2087	2121	1916.5	1800.33333333
ENSG00000042286	346	295	330	365	318	336
ENSG00000042304	0	1	0	0	0	0
ENSG00000042317	389	311	316.5	420	323	352
ENSG00000042429	2449.53857143	2101.51	2216.51	3199.54030303	2730.09692308	2972.01
ENSG00000042445	6977.5	6633.58333333	6678.45833333	8638.64285714	7398.36666667	7127.16666667
ENSG00000042493	13552	12010.5	12843.5	11931	10640.6666667	10014.6784314
ENSG00000042753	7915	6646.5	7239.25	8870.83333333	7836.86111111	6958.2
ENSG00000042781	2	1	1	0	0	0
ENSG00000042813	0	0	0	0	0	0
ENSG00000042832	13	9	13	16	20	11
ENSG00000042980	0	0	0	4	4	1
ENSG00000043039	304.666666667	263.839285714	262.622239422	164	142.522222222	159.066666667
ENSG00000043093	1471.17666667	1297.48619048	1368.16666667	1934.57142857	1731	2307.1
ENSG00000043143	4114.5	3629.5	3780.7	3958.33333333	3478	3341.08333333
ENSG00000043355	0	3	0	0	0	0
ENSG00000043462	2	1	1	0	0	0
ENSG00000043514	1698	1576	1579	1971	1788.5	1683.5
ENSG00000043591	6	14	3	20	12	20
ENSG00000044012	0	0	0	0	0	0
ENSG00000044090	2971.0106383	2602.5	2877	3037.0625	2715.01612903	2464.66666667
ENSG00000044115	35908.0833333	32566.1666667	33484.4461251	38714.6606227	33721.1706349	32461.4944444
ENSG00000044446	3107.16666667	2686.5	2708.5	2768.5	2376.83333333	2266
ENSG00000044459	462	393.333333333	390	431	437	408.576923077
ENSG00000044524	0	1	0	0	0	0
ENSG00000044574	166370.547792	150083.179167	154095.150395	277160.984291	244987.387368	235843.614762
ENSG00000046604	27296.0325754	25199.8129996	25615.4359712	33778.9268381	28318.1382564	30737.1799258
ENSG00000046647	865.73172619	713	772.333333333	250	201	228
ENSG00000046651	1907.5	1770	1772.33333333	2267.33333333	1902	2085
ENSG00000046653	11	14	3	4	6	3
ENSG00000046774	0	0	0	0	0	1
ENSG00000046889	1	0	1	0	3	0
ENSG00000047056	2589	2304.25	2406.91666667	2871.5	2435	2390
ENSG00000047188	3433.2	3300.75	3367.6	4300.60460993	3753	4320.66666667
ENSG00000047230	1836.33333333	1714	1776.5	2355.83333333	1981	1970
ENSG00000047249	4415	3832.21212121	4058.5	4620.33333333	4060.54761905	4102.5
ENSG00000047315	11411.3333333	10297.5	10398.5833333	12949.0833333	11019.25	11846.1766667
ENSG00000047346	757.333333333	722	790	1285	995	1193
ENSG00000047365	1430	1316.33333333	1385	1683	1354	1602.5
ENSG00000047410	13844.0892857	12612.4861111	13094.2472222	14418.75	12305.5833333	12546.6910569
ENSG00000047457	0.5	0	0	2	0	0.5
ENSG00000047578	2602	2488	2515	3023.16666667	2584.83333333	2334.875
ENSG00000047579	567	556	583	606.5	494	463
ENSG00000047597	10	8	12	23	11	18
ENSG00000047617	10	3	12	9	13	17
ENSG00000047621	1854.89408602	1630.3755914	1702.58833333	2059.94830908	1840.535625	1968.73333333
ENSG00000047634	697	657	655.666666667	719.5	625.5	662
ENSG00000047644	2142.7	1838	1922.5	2316	2038.7	1953
ENSG00000047648	4	3	3	0	0	2
ENSG00000047662	2	0	1	1	2	1
ENSG00000047849	58367.9659091	52645.0568182	54338.1738095	58915.7057143	49915.9083333	47524.8833333
ENSG00000047932	3089	2936.16666667	2873.16666667	4498.84090909	3749.16666667	4650.33333333
ENSG00000047936	51	60	63	203.5	158	172
ENSG00000048028	2737.5	2493	2572.33333333	2750.01	2218.83333333	2318
ENSG00000048052	2074.52	1957.01	1947.66376623	2502.01	2157.15954819	2361.08333333
ENSG00000048140	7684	6509.16666667	6985.10119048	8740.33333333	7515.1	7116.58333333
ENSG00000048162	4006.63333333	3524.5	3612.16666667	4376	3756	3464.5
ENSG00000048342	973	966	1028.26	1344.01	1086	1088.84285714
ENSG00000048392	1895.5	1827.33333333	1781.83333333	2244	2002.33333333	2248.5
ENSG00000048405	1199	1072.5	1052	1612.5	1375.5	1582.5
ENSG00000048462	1	0	0	1	6	7
ENSG00000048471	5804.41666667	5322.08333333	5519.07575758	4139.84333333	3487.25	3329.52380952
ENSG00000048540	0	0	1	0	0	0
ENSG00000048544	4118.4707058	3821.55661574	3840.6113298	4625.21388343	3896.58078429	4373.18606856
ENSG00000048545	5	1	5	0	0	0
ENSG00000048649	3667.5	3546.34848485	3368.92063492	4511.32692308	3684.5	3993
ENSG00000048707	11047.5166667	9944.5	10084.5	11944.9583333	10148.3333333	9953.10119048
ENSG00000048740	1270	1186	1183	781	684.5	770
ENSG00000048828	15911.4166667	14258.5833333	14909.4880952	17870.6886088	15519.95	15137.5
ENSG00000048991	4688.38666667	4335.04	4226.05	4177.34333333	3390.06410256	3524.21
ENSG00000049089	486	437	474	124	159	131
ENSG00000049130	1286	1231.5	1183.11111111	914	889	948.333333333
ENSG00000049167	578	565	617.333333333	758.583333333	668	693
ENSG00000049192	2818.38452381	2524	2610	3873	3203.16666667	3594.51515152
ENSG00000049239	3788.33333333	3372.81111111	3479.88495277	4144.8899729	3899.63611111	3491.66666667
ENSG00000049245	10205.5269231	9245.25	9619.67666667	12603.5	11121.825	12098.8666667
ENSG00000049246	1034	924	977	897.5	767	771
ENSG00000049247	0	0	1	0	0	2
ENSG00000049249	10	4	6	11	7	9
ENSG00000049283	27602.6736111	23733.5434783	25176.25	10385.3666667	8895.83333333	8159.45833333
ENSG00000049323	3997	3817.25	3765	4972.34782609	4509	4356.5
ENSG00000049449	4744.85	4416.59090909	4434.18333333	6662.36666667	5672.58333333	6097.83333333
ENSG00000049540	0	0	0	1	0	0
ENSG00000049541	2294.76666667	1987.55540936	2186.91635101	1643.72916667	1498.75	1439.21239496
ENSG00000049618	3858.25	3345	3488	4097.5	3463.75	3240.5
ENSG00000049656	6440.89333333	5656.22142857	5988.66547619	7898.16666667	6903.22936508	6473.97857843
ENSG00000049759	9337.0106383	8279.83333333	8514.63888889	11381.8269231	9449.7	9438.47619048
ENSG00000049768	11	8	7	21	11	15
ENSG00000049769	61.5	52	57.75	102	53	71
ENSG00000049860	6442.5	6120	6240.5	6714.15263158	5815.83333333	6568.83333333
ENSG00000049883	677	559.5	575	711	600	621
ENSG00000050030	2	0	0	3	0	0
ENSG00000050130	2747.54391405	2520.66478844	2594.5878685	3631.155	3115.67065691	3579.2101634
ENSG00000050165	26370.8928571	23509.8333333	24477.5	24736.6666667	21244.25	20093.8095238
ENSG00000050327	6815.46666667	6184.6	6231.43333333	7780.70863679	6731.44621212	6228.86114082
ENSG00000050344	1272.91666667	1168.66666667	1187.5	1988.66666667	1823.16666667	1938.16666667
ENSG00000050393	2238.51517274	2078.075	2040.23809524	2720.95367521	2386.93803419	2572.03063365
ENSG00000050405	71712.3944444	66222.7456349	67249.1966792	72709.6428571	61991.1547009	65660.5433333
ENSG00000050426	1681	1521	1594.33333333	1985.5	1804.88333333	1719.7
ENSG00000050438	246.968333333	220.686666667	231.361553724	187.01	190.35839599	214.343333333
ENSG00000050555	4	6	4	9	1	3
ENSG00000050628	1	0	1	1	2	1
ENSG00000050730	40	22	28	115	107	105
ENSG00000050748	2659.64285714	2496	2533.5	3130	2834	2816.83333333
ENSG00000050767	10	1	1	2	5	6
ENSG00000050820	7762.5	6374.16666667	7017.83333333	8714.67666667	7892.78525641	6924.33333333
ENSG00000051009	1966.5	1694	1840.16666667	1927	1764.05	1521.5
ENSG00000051108	15123.25	13240.1428571	14089.7833333	21994.5333333	19613.7261905	18609.4345238
ENSG00000051128	7619.13888889	6528.83333333	7112.58333333	7625.58333333	7172.91666667	6032.83333333
ENSG00000051180	926	807.5	892.142857143	551	452	493.25
ENSG00000051341	1227	1122	1257	787.5	689	688.5
ENSG00000051382	2604.02272727	2475	2606.2	3222.11111111	2935.5	2992.58333333
ENSG00000051523	70	59	72	38	31	32
ENSG00000051596	2178.6968254	2021.85793651	2069.20833333	2206.08769841	2006.40396825	1931.27264957
ENSG00000051620	3953.25	3570	3668.83333333	4483.83333333	3904.66666667	3895.58333333
ENSG00000051825	1141.5	1082.5	1114	1126	899.5	973.166666667
ENSG00000052126	2443.01	2299.01	2392.5	2322.8567954	2002.53408451	2203.05
ENSG00000052344	4354	3806.5	4000.28333333	4407.5	3936.69166667	3668.36666667
ENSG00000052723	1836	1801.07692308	1865.16666667	2348.5	1998.125	2380.33333333
ENSG00000052749	4832.54	4083.68507689	4397.23206653	5788.55367555	4938.53052632	4581.40222262
ENSG00000052795	1009	970	899	1001	894.5	991.029411765
ENSG00000052802	21582.3439337	19151.1923001	20405.3573963	29001.2573152	25822.2248806	33748.1402449
ENSG00000052841	3972	3800.51886792	3737	4933.83333333	4063.18939394	3962.53333333
ENSG00000052850	4	5	2	0	2	1
ENSG00000053108	422.060526316	377.09	366.02	162.04	127.03	120.04
ENSG00000053254	1881.08333333	1785	1849.16666667	2205.91666667	1856.58333333	1884.16666667
ENSG00000053328	0	0	0	0	0	0
ENSG00000053371	2565	2263.83333333	2351.16666667	2355.7	2023.46428571	1783.73333333
ENSG00000053372	5566.70185185	5221.46491656	5309.65747863	5832.33290598	4862.02745726	4729.36904762
ENSG00000053438	6	7	6	0	2	0
ENSG00000053501	715.333333333	630	693	661	581.01	486
ENSG00000053524	12.1633333333	8.41333333333	13.1317391304	21.0988235294	8.02	9.12333333333
ENSG00000053702	0	0	0	0.0434782608696	1	0.0434782608696
ENSG00000053747	713591.176493	648520.31033	659091.204805	637621.790114	541093.374663	533045.923244
ENSG00000053770	2568.5	2457	2400	3479.5	2925.16666667	3415.5
ENSG00000053900	1822.33333333	1713.14285714	1743.47619048	2064.5	1938	2194.11111111
ENSG00000053918	2	1	1	0	0	1
ENSG00000054116	6405.75	5730	5823.33333333	7656.91666667	6678.83333333	6312.5
ENSG00000054118	13156.8333333	12239.5833333	12235.8690476	14448.75	12375	12016.3333333
ENSG00000054148	3098	2624	2807.47619048	3119.33333333	2752.25	2305.5
ENSG00000054179	218	207.5	204	228	265	226
ENSG00000054219	1161.51	1033.5	1075.95833333	729.168478261	608.317226891	697.395104895
ENSG00000054267	4208.33333333	3976.48523881	3878.47916667	5702.12025641	4515.51020408	5263.79472826
ENSG00000054277	2306.5	2273	2189	2038	1757	1883.625
ENSG00000054282	1048.82392473	941.264492754	958.542207792	1258.84446444	1046.175	1102.76989864
ENSG00000054356	1	1	1	0	0	0
ENSG00000054392	594	447	499	506	418.25	448
ENSG00000054523	5305.65679825	4890.09333333	4818.80555556	5822.17787115	4777.71929825	5207.70620915
ENSG00000054598	493	454.166666667	451	443.5	403.5	377
ENSG00000054611	2395.04166667	2096	2129.5	2425.5	2148	1840
ENSG00000054654	5209.71475806	4900.66886792	4423.08538462	2704.79871486	2206.17	2252.11
ENSG00000054690	454.662857143	424.05	471.03	553.071724138	469.03	453.353333333
ENSG00000054793	1533	1358	1329.0725	2637	2269.25	2275.5
ENSG00000054796	0	0	0	0	0	0
ENSG00000054803	0	0	0	0	0	0
ENSG00000054938	0	0	0	0	0	0
ENSG00000054965	4794.53333333	4395.33333333	4413.58333333	4992.5	4305	4306.5
ENSG00000054967	1127.2	1081	1136.5	1315.5	1142	1026
ENSG00000054983	930	842	884.5	1082.5	937	1079
ENSG00000055044	7844.21590909	7339	7458.5	9260.91666667	7857.66666667	8299.58333333
ENSG00000055070	13066.5928571	11714.25	12427.4345238	13043.0526316	11391.0833333	10734.6761905
ENSG00000055118	0	0	0	0	1	0
ENSG00000055130	6682.64285714	6235.66666667	6326.47619048	7198.41666667	6370.2	6411.16666667
ENSG00000055147	1600	1617.02941176	1512	1549	1286	1404.41666667
ENSG00000055163	147	144	111	235	198	159.333333333
ENSG00000055208	6009.83333333	5441.5	5507	7090.16666667	6027.85460993	6209
ENSG00000055211	2397.44839455	2332.01923077	2422.29444444	1856.83371201	1570.56309524	1692.00757576
ENSG00000055332	14475.9051696	13535.3097629	13509.7659343	19414.6290971	15927.2349581	20061.6447209
ENSG00000055483	5110.66666667	4330.5	4865	6139.25	5242.59090909	5059.27040816
ENSG00000055609	5231.52857143	4772.64642857	4788.47142857	5787.61785714	4915.24920635	4510.05024155
ENSG00000055732	669	612	622	859.25	801	954
ENSG00000055813	0	1	0	1	1	0
ENSG00000055917	5956.59090909	5396.30952381	5590	6603.64285714	5697.16666667	5879.83333333
ENSG00000055950	2551.5	2340	2394.5	2553.61111111	2265.125	2148
ENSG00000055955	68.6666666667	74	63	113	92	92
ENSG00000055957	0	0	0	0	2	0
ENSG00000056050	914.5	789	763	821.5	685.5	830
ENSG00000056097	6552.325	5995.125	6174.39285714	7640.47619048	6504.19444444	6836.46666667
ENSG00000056277	318	309.01	309.51	469.238095238	398.2	444.25
ENSG00000056291	0	0	0	1	0	0
ENSG00000056487	1	0	3	5	4	2
ENSG00000056558	422	383.5	415.5	1501.5	1386.85714286	1221.83333333
ENSG00000056586	4623.2106383	4267.66666667	4414.83333333	6318.01	5379.5	6373.5
ENSG00000056678	1.5	1	0.5	0	0	0
ENSG00000056736	1	0	1	2	2	0
ENSG00000056972	6791.33881579	6162.88329315	6307.53172788	6846.02	5926.39445488	5517.22142857
ENSG00000056998	2	1	4	4	4	7
ENSG00000057019	42901.9832155	38780.6169567	40744.8981585	45864.0690865	38496.2868852	42895.9121871
ENSG00000057149	137.916666667	149.166666667	121.333333333	79	85.6666666667	70.5
ENSG00000057252	4871.61289363	4563.72181818	4613.06604137	5792.05303137	4950.48952991	5413.48768473
ENSG00000057294	7485.01	7109.77757576	7260.68666667	7463.10090909	6623.36666667	6317
ENSG00000057468	3	2	2	2	2	1
ENSG00000057593	0	0	0	1	0	0
ENSG00000057608	20668.8333333	19314.1666667	19209.7833333	23310.325	19610.3333333	20858.7
ENSG00000057657	1112.83333333	954	1086	805	669	699
ENSG00000057663	3213.66666667	3013	2902.33333333	3975.01	3490.5	3804
ENSG00000057704	2070	1924	1877	1663	1412.66666667	1490
ENSG00000057757	2344.5	2213	2273.16666667	2389.11111111	2118.7	2042
ENSG00000057935	2062.07142857	1865	1990.5	2187.33333333	1815	1755.52631579
ENSG00000058056	922	804	839	850	699	701
ENSG00000058063	4678.33333333	4502.5	4480.5	5850.25	4815.41025641	5626.16666667
ENSG00000058085	1391202.99951	1255249.53838	1292361.56207	1348609.93458	1163834.54063	1137379.47444
ENSG00000058091	618.5	594	573	478	364	456
ENSG00000058262	44366.3916667	39442.3333333	41761.6670635	52129.2440476	45753.0833333	43500.2464286
ENSG00000058272	4817.5	4603.5	4729.5	5314.16666667	4389.5	4814
ENSG00000058335	54	40	43	66	57	39
ENSG00000058404	47	42	38	34	16	21
ENSG00000058453	2399.33333333	2165.66666667	2208.66666667	1743.52777778	1610.5	1440.66666667
ENSG00000058600	3117	2824.33333333	2940.16666667	3837	3114	3101.58333333
ENSG00000058668	23370.575	21563.5	22026.125	22784.8935897	19597.2916667	19576.7833333
ENSG00000058673	9407.34946237	8960.15833333	8977.41558442	11906.3333333	10109.5864469	10628.4166667
ENSG00000058729	1739	1731	1601	2250	1802.16666667	2021.5
ENSG00000058799	1362.25	1309	1327	1619.5	1471.5	1381.33333333
ENSG00000058804	3464.33333333	3169	3295.83333333	3243.16666667	2776	3251.5
ENSG00000058866	79.6	67.7583333333	85.6666666667	77.1	59.2	71.3
ENSG00000059122	5170.33140191	4387.30594548	4834.2346716	5259.91576776	4963.66300627	4436.97127041
ENSG00000059145	457	364.0625	396.03	599.415	506.095144928	503.057037037
ENSG00000059377	43	49.5	54	45	33	43
ENSG00000059378	7017.75	6523.5	6647	10174.0333333	8954.33333333	8624.57692308
ENSG00000059573	8006	7314.51612903	7313.04166667	10303.5	8759.16666667	8460.92424242
ENSG00000059588	1390.56428571	1273.28010101	1451.55204819	1528.26	1317.27396825	1345.04
ENSG00000059691	1924.53222222	1803	1840	1937.01	1648.15285714	1593.02222222
ENSG00000059728	1155.28571429	994.5	1046.56666667	1776.5	1524.5	1570.16666667
ENSG00000059758	4530.33333333	4316.5	4309	5617.83333333	4717.75	5173.03225806
ENSG00000059769	429.75	447	409	580	499	569
ENSG00000059804	2969.5	2760.33333333	2873.25	1933.16666667	1745.5	1731.66666667
ENSG00000059915	14	15	12	21	16	20
ENSG00000060069	2220	1984	2087	2545.5	2151.5	2008.16666667
ENSG00000060138	16376.6238095	14797.3003927	15254.1190476	17952.5380952	15666.7142857	14989.3095238
ENSG00000060140	391	316	346	624	514.111111111	584
ENSG00000060237	16136.7	14658.15	14486.8409091	16055.0357143	12987.1838235	12844.3135714
ENSG00000060303	6	4.75	6.45	7.5	7.75	7
ENSG00000060339	7585.17916667	6990.90694444	6920.53605186	8796.00674603	7511.97768136	8232.47915309
ENSG00000060491	4961	4297.2	4609.5	5411.06666667	4561	4284.5483871
ENSG00000060558	8801.76	7656.2	8037.5	8895.36036036	8142.2	7386.2
ENSG00000060566	0	2	0	0	2	2
ENSG00000060642	1096.5	985	950.5	1190	966	928
ENSG00000060656	3538.2	3099	3472	2043.11111111	1876.64285714	1582.5
ENSG00000060688	3130	2915	3000.53125	3034.83333333	2509.53333333	2496.5
ENSG00000060709	14	8	10	2	7	1
ENSG00000060718	38	33	33	49	28	46
ENSG00000060749	2985	2788	2704	3763.5	3035	3575.5
ENSG00000060762	633	570	517	467.5	419	424
ENSG00000060971	5212.66666667	4679	4975.6	6263.33333333	5502	5249
ENSG00000060982	1861.32692308	1675	1724	1681	1412	1681.2
ENSG00000061273	6196.08333333	5488.5	5786.25	6090.5	5408.4	4993.83333333
ENSG00000061337	208	162	180	65	48	41
ENSG00000061455	2	1	3	3	3	5
ENSG00000061492	0	0	0	0	0	0
ENSG00000061656	67	59	81	40	31	44
ENSG00000061676	19708.9861905	18207.2557143	18508.8766667	23251.6595238	19937.5455346	22923.68
ENSG00000061794	3587.83333333	3278	3269.5	4054.25	3412.83333333	3688.66666667
ENSG00000061918	4	4	4	0	5	2
ENSG00000061936	3329.33333333	2978.5	3043.5	3821.5	3352.5	3104
ENSG00000061938	4273.65440163	3846.71419128	4137.59352418	3338.22709549	3022.29951172	2703.36320443
ENSG00000061987	2851	2712.1	2757	3400	2779.5	3192
ENSG00000062038	54441.0413862	49251.3131353	51656.7822227	59270.1042812	51566.321066	48224.8571846
ENSG00000062096	0	1	0	0	0	0
ENSG00000062194	3547	3113.33333333	3282	4536.41666667	4046	4462
ENSG00000062282	297	331	316	784	625	632
ENSG00000062370	466	469	457	547	471	464
ENSG00000062485	15176.1130952	14015.8636364	14264.857619	16529.5404762	14099.3322944	13735.2277778
ENSG00000062524	2	0	0	0	0	0
ENSG00000062582	2716.15	2454.15714286	2573.48571429	2720.4952381	2408.62619048	2156.90714286
ENSG00000062598	3645.33333333	3301.16666667	3388.66666667	3732.5	3204.29166667	3085.83333333
ENSG00000062650	5222	4877.2	4897	6718.03333333	5418.5	5999
ENSG00000062716	9357.44478844	8702.64285714	8894.5527451	11366.5833333	10088.5273345	11312.8333333
ENSG00000062725	1766	1662	1649.2	2369.5	1965.7	2278.25
ENSG00000062822	2985.57142857	2502	2735.66666667	2133	1979.83333333	1705.5
ENSG00000063015	0	0	0	0	0	0
ENSG00000063046	23938.4790043	22064.1142857	22313.8611111	27754.1947802	23865.6111722	23301.6285714
ENSG00000063127	5	3	2	9	4	8
ENSG00000063169	630	536	563	693	653	534
ENSG00000063176	822.5	706.185185185	691	717.666666667	691	594.25
ENSG00000063177	32358.8690476	28489.4935897	29960.7516667	34405.8666667	30914.6944444	27479.3333333
ENSG00000063180	268	276.5	263	297	245	275
ENSG00000063241	3254.5	2681	2965.5	3774.5	3454.5	3110
ENSG00000063244	14212.6483516	12557.5	13307.8194444	15271.45	13266.1261905	11927
ENSG00000063245	10038.2758288	8591.075	8955.10236111	8332.12202406	7376.45808081	6831.59333333
ENSG00000063322	2774.8974359	2615.37105811	2600.26631702	2786.61227661	2379.12381043	2292.85576923
ENSG00000063438	218	223	227	287	297	269
ENSG00000063515	2	0	0	1	3	2
ENSG00000063587	1512	1388	1423	1610.25	1335.25	1389.125
ENSG00000063601	4179	3818.33333333	3769.5	4755.5	4126.45	4045.5
ENSG00000063660	15048.625	12731.9595238	13580.4626263	13568.1666667	11906.9861111	10676.6111111
ENSG00000063761	514	468	483	508	436	469
ENSG00000063854	956.121111111	875.027027027	910.558823529	1161.51	991.111111111	965
ENSG00000063978	6457.25	5669.04166667	5805.16666667	7152.66666667	6330.5	5963.75
ENSG00000064012	2423.06821523	2385.90725908	2303.91380961	3581.58095153	3149.18524248	3122.60524149
ENSG00000064042	24	21.0454545455	16	66	76	61
ENSG00000064102	2791	2434	2622	2990	2513.11666667	2696
ENSG00000064115	8241.16666667	7925.83333333	7629.53333333	9348.45	7678.9	7718.03333333
ENSG00000064195	326	305	305	485.333333333	431	329
ENSG00000064199	1002.05263158	918	899	1015	843	878.5
ENSG00000064201	0	0	0	0	0	0
ENSG00000064205	0	0	0	0	0	0
ENSG00000064218	0	0	0	0	0	0
ENSG00000064225	156	145	150	129.025	106	108
ENSG00000064270	71	71	71	157	137.5	119
ENSG00000064300	1212	1026	1136	1602.5	1456.5	1316.5
ENSG00000064309	219	171.01	176	145.5	116	126.01
ENSG00000064313	3287.83333333	3028	3124.2	4218.91666667	3387.01388889	3582.33333333
ENSG00000064393	5813.2	5208.5	5501.30952381	6192.43333333	5519.43333333	5496.08333333
ENSG00000064419	6896.58333333	6497.83333333	6381.84285714	7703.03333333	6368.5	6261.17619048
ENSG00000064489	424.033333333	365.5	384.8	467.333333333	397.233333333	351.4
ENSG00000064490	2547.33333333	2217	2456	2719.87792208	2369.75	2148
ENSG00000064545	1843	1630.5	1676.55555556	1774	1683	1475.16666667
ENSG00000064547	975	815	912	1270.11111111	1147	1037
ENSG00000064601	2958	2710	2731.83333333	2181	1884	1748
ENSG00000064607	7057.52768581	6745.60952251	6897.52051336	7982.48461978	6931.79182543	6725.29848417
ENSG00000064651	1997.54347826	1816.86363636	1819.61666667	2046.45833333	1759.25347222	1851.22619048
ENSG00000064652	1089	969	1012	1335.75	1159	1282
ENSG00000064655	1	0	0	2	0	0
ENSG00000064666	26189.0549827	22570.2581169	24847.4281494	30231.0748704	26832.9048872	24394.239172
ENSG00000064687	2118.5	1831.33333333	2013.33333333	3439.69444444	3307	2885.03030303
ENSG00000064692	2	0	3	1	0	0
ENSG00000064703	2277	2196	2189.83333333	2628	2260	2393.66666667
ENSG00000064726	4209.16666667	3917.45	3975.66666667	5352.2	4439.5	5079.73222222
ENSG00000064763	993	878	860.5	1007.625	902.5	945.5
ENSG00000064787	0	1	0.01	1.2	0	0
ENSG00000064835	0	0	0	0	0	0
ENSG00000064886	54	55	59	60.025	72	69
ENSG00000064932	3001.53835808	2625.71204678	2754.81952381	3161.5327381	3019.6952381	2568.75555556
ENSG00000064933	977	996.545454545	978	1171	1027	1266.5
ENSG00000064961	3454.58333333	2824	3176.66666667	2811.75	2600.5	2299.2
ENSG00000064989	255	190	213	187	179	193
ENSG00000064995	1225.33333333	1103	1129.5	1630	1403	1496.5
ENSG00000064999	3981	3725	3696.95	4344	3914.25	3652.25
ENSG00000065000	18023.25	15981.3928571	17175.8055556	21103.9166667	18245.4166667	16591.7533333
ENSG00000065029	1040	945	1015	986	824.333333333	728
ENSG00000065054	856	776	802	1014.5	919	812.2
ENSG00000065057	644	565	631	523	475	395
ENSG00000065060	1144	1088	1112.25	1377.2	1246	1231.2
ENSG00000065135	9813.33333333	8810.83333333	9108.49444444	11256.8511905	9672.41666667	11289.95
ENSG00000065150	19233.4261905	17463.2777778	17569.2916667	22960.9416667	19460.65	20400.7916667
ENSG00000065154	19799.6166667	18304.7166667	18724.65	21658.460014	18725.4916667	18759.8444444
ENSG00000065183	5195.75	4826	4790.2	5818.83333333	4814	4907
ENSG00000065243	4164.75	3839.83333333	4113.36666667	4766.83333333	3779.33333333	4617.57692308
ENSG00000065268	3619.5	2975.33333333	3169.5	3155.7	2846.2	2544
ENSG00000065308	11431.93	9936.13333333	10402.5933333	11763.0091713	10060.204689	9743.43063492
ENSG00000065320	250	196	227	72	63	44
ENSG00000065325	1	0	0	0	2	0
ENSG00000065328	1549	1418	1448.16666667	822.25	734.2	816
ENSG00000065357	20458.6666667	18931.1666667	19513.8333333	19706.035014	17172.4575758	16676.3016667
ENSG00000065361	1229.01	1140.25	1217	1278	1241	1098.12519562
ENSG00000065371	0.5	0.5	0.5	1	0	0
ENSG00000065413	76.0434782609	57	70	70	70.0384615385	64
ENSG00000065427	15437.0833333	14359.5	14620	16555.1166667	14253.5095238	13740.65
ENSG00000065457	1680.67916667	1482	1522.42857143	1903.16666667	1516.33333333	1650.33333333
ENSG00000065485	3495.98619048	3167.01	3247.57458221	4427.53396825	3788.86333333	3754
ENSG00000065491	1395	1208	1276.5	1659.5	1428	1272
ENSG00000065518	3749.58333333	3469.25	3648.91666667	4189.83333333	3569.1	3599.41666667
ENSG00000065526	11121.1666667	10076.6111111	10244.1166667	11066.1666667	9094.26785714	8577.33333333
ENSG00000065534	1235.3197619	1196.51190476	1299.02818182	175.021904762	135.520752688	140.054533216
ENSG00000065548	5761.6	5511.875	5308.75	6956.69545455	5951.66666667	6589.83333333
ENSG00000065559	4034.66666667	3593.66666667	3731.26	3859.83333333	3594.20707483	3681.25333333
ENSG00000065600	935	780	902	1104	988	923
ENSG00000065609	0	0	0	1	0	0
ENSG00000065613	10044	9266.25555556	9640.14285714	11106.0595238	9416	10335.6345238
ENSG00000065615	1270	1138.53333333	1184.5748538	1673.5	1414.45047619	1592.58333333
ENSG00000065618	418117.05547	372793.966148	393202.888864	316029.885137	276911.70803	259292.99238
ENSG00000065621	1997	1792	1810	2075.4	1815	1741
ENSG00000065665	541	521	544	708	601	644
ENSG00000065675	831	833	828.5	762	681.833333333	654.342857143
ENSG00000065717	115	115	111.024540801	219.5	203.075206199	210
ENSG00000065802	4196.74358974	3842	4078.83333333	7305.25	6298.79166667	5922.16666667
ENSG00000065809	945	915	868	1122	996.5	1047
ENSG00000065833	3736.5	3460.97619048	3422.83333333	4521.5	3897.83333333	4218
ENSG00000065882	4858.16666667	4336.47619048	4557.625	4850	4177.33333333	4048.71590909
ENSG00000065883	3551.66666667	3229.04545455	3209.5	3902.5	3530	3361.5
ENSG00000065911	5885.17941225	5429.5	5551.87449847	7103.12403994	6139.5424229	6537.86858974
ENSG00000065923	790	760	736	768.333333333	628	657
ENSG00000065970	2135	1938	2092	2174.83333333	1863.66666667	1781
ENSG00000065978	40646.3833333	35882.25	37396.8416667	42999.1027778	37180.0884615	34960.2121951
ENSG00000065989	197	185	212	271	218	175
ENSG00000066027	1632	1552.5	1526.66666667	1821.75	1649	1756
ENSG00000066032	0	3	0	0	0	0
ENSG00000066044	6011.2	5325.01204819	5429.4754902	6303	5599.73380952	5467.87666667
ENSG00000066056	0.02	0	0.01	1.04265822785	0.01	1
ENSG00000066084	7541	7177.71544715	6894.5	7403.16666667	6273.5	6391.25
ENSG00000066117	9100.11111111	8425.25	8582.83333333	9162.01488095	7989.51666667	7532.33333333
ENSG00000066135	5505.5	4929.5	5113	7808.5	6547.45	6255.75
ENSG00000066136	2153.0206383	1962.5	2021.5	2047	1990.5	1773.16666667
ENSG00000066185	5	16	12	16	20	18
ENSG00000066230	0	2	0	0	1	0
ENSG00000066248	11	11	6	11	4	5
ENSG00000066279	2708	2415.33333333	2406.58333333	1798.25	1442.2	2013.5
ENSG00000066294	1	0	0	0	0	0
ENSG00000066322	12457.5	11086.8928571	11759.5	14639.7	12530.8333333	11983.8666667
ENSG00000066336	0	2	0	0	0	0
ENSG00000066379	564.1	510.15	494.55	647.466666667	617.016666667	580.630952381
ENSG00000066382	0.35649122807	0.02	0.01	0.0123456790123	0	0.09174291939
ENSG00000066405	0	1	1	0	0	2
ENSG00000066422	2504	2266	2338.33333333	3350	2795.29545455	3050
ENSG00000066427	1196.18119048	1102.27	1188.85825871	1468.30818182	1130.78	1334.73750092
ENSG00000066455	4330	3958.83333333	4007.5	5392.2	4642.2	4780.75
ENSG00000066468	3616.5	3334.11111111	3405	2495.33333333	2070	2110.5
ENSG00000066557	1483.83333333	1366.33333333	1310.5	1696	1428	1827.5
ENSG00000066583	1189	1079.07692308	1162.16666667	1067	927.5	883.058823529
ENSG00000066629	973	900	991	735	664	647
ENSG00000066651	953	949.5	891.5	1287	1036	1176
ENSG00000066654	2826	2726.33333333	2575	3486.5	3109.64285714	3422.83333333
ENSG00000066697	4618.94444444	4142.25	4119.16666667	5882.22777778	4840.5	4807.64285714
ENSG00000066735	89	82	93	37	29	26
ENSG00000066739	2956.33333333	2662	2632.5	3450.66666667	2834.1	3069.25
ENSG00000066777	5330.75	5196	5268.5	7047.5	5555.5	6357
ENSG00000066813	0	0.0243902439024	0	0.096393442623	0.0400793650794	0
ENSG00000066827	765	668	706	854.5	681	715
ENSG00000066855	2379.03846154	2195.5	2074.5106383	2762.34333333	2353.26	2486.51010101
ENSG00000066923	125.666666667	131.75	129.966666667	152.75	142.5	135.416666667
ENSG00000066926	1897	1697	1823.5	2626.33333333	2268.5	2329
ENSG00000066933	2617.11111111	2462.16666667	2273	2721.2	2107	2359
ENSG00000067048	3	2	1.5	4.5	4	4.5
ENSG00000067057	16228.1666667	13804.3333333	14704.6011905	15810.3269231	14040.4583333	12550.7416667
ENSG00000067064	9206.33333333	8434.97619048	8781.33333333	13004.4761905	11373.8333333	13506.5
ENSG00000067066	14613.9583333	13335.25	13416.1940476	18776.4	15916.7261905	16609.8333333
ENSG00000067082	25525.3596491	22453.4345238	24205.8166667	38402.3369048	33593.825	35998.5753968
ENSG00000067113	562	574.5	619.333333333	807.5	691	677.5
ENSG00000067141	1688.53	1654.01	1689.5	958.01	782.01	798.353333333
ENSG00000067167	8406.5	7624	8049.16666667	14979.9761905	12659.3928571	16239.95
ENSG00000067177	1567.95833333	1426	1445.5	1898.84333333	1587	1569.83333333
ENSG00000067182	8469.39285714	7578.36666667	7969.93333333	9428.33333333	8402	7581.86111111
ENSG00000067191	950	868	953.333333333	1334.5	1199	1081
ENSG00000067208	2824	2705.75	2804.58333333	3310.33333333	2874.02619048	3203.89215686
ENSG00000067221	1312	1145	1110	1544.5	1436.5	1280.08333333
ENSG00000067225	277022.418968	246496.157003	259347.367701	283198.450526	244601.993299	229295.742942
ENSG00000067248	5135	4762.33333333	4842.75	6330.1547619	5207.5	5703.36666667
ENSG00000067334	6964	6453.66666667	6400.33333333	7926.16277778	6493.33333333	6900.83333333
ENSG00000067365	984.381701589	887.96574873	899.5725	1068.27501601	948.244952581	855.06
ENSG00000067369	6363.34895833	5954.025	5937.31308992	7554	6497.2	6348.58333333
ENSG00000067445	168	165.5	164	215	196	165
ENSG00000067533	2371.2848538	2174.52219512	2177.66285024	2726.04846154	2244.04	2478.78190476
ENSG00000067560	37241.9166667	33792.325	34278.3777778	38746.1592564	34719.3611111	33965.52
ENSG00000067596	6229.25	5566	5672	6586.5	5684.45	5635.16666667
ENSG00000067601	85.1647963148	82.4712879226	65.9656870907	83.3807914308	95.4193140193	83.1734459984
ENSG00000067606	3148.33333333	2744	2906.5	3889	3385.75	3099.83333333
ENSG00000067646	9.5	4	9	17	10.5	7.5
ENSG00000067704	14470.9583333	12995.5212766	13357.375	15664.1166667	13676.5	14035.9595238
ENSG00000067715	498.5	426	471	996	889	980.5
ENSG00000067798	3585.635	3331.33333333	3276.88544106	3404.75333333	2695.58478632	2891.30166667
ENSG00000067829	3369.44444444	2836	3041	3231.51923077	2782.83333333	2534.5
ENSG00000067836	1004.5	929	1023.33333333	1026	945	803.5
ENSG00000067840	16	14	13	25	26	21
ENSG00000067842	0	1	0	0	0	2
ENSG00000067900	6991.59285714	6572.5	6676.16666667	9156.36666667	7564	8326.10215054
ENSG00000067955	2020	1738.41666667	1784.53333333	2482	1997.5	2513.2
ENSG00000067992	382	413	378	363.5	328	322
ENSG00000068001	3480.975	3042.10357143	3360.70833333	3418.35714286	3077.625	2663.64285714
ENSG00000068024	1031	896.166666667	873.25	899.02173913	876.018867925	776.04805492
ENSG00000068028	1985	1707.5	1877	2318.5	2105	1911.83333333
ENSG00000068078	12400.5769231	11089.0909091	11735.7	9189.66666667	8583.33333333	7807.5
ENSG00000068079	3901.08333333	3408	3640.55882353	5678.5	5089.5	4505
ENSG00000068097	1802	1678.33333333	1616.25	2078.525	1785.2	1581
ENSG00000068120	4829	4240.75	4570.25	5395.5	4567.5	4332.33333333
ENSG00000068137	780.262195122	742.52	681.901066172	857	775.022820513	687.618039216
ENSG00000068305	2526	2410.83333333	2377	3335.5	2876.5	3244
ENSG00000068308	4055.5	3370.5	3673.2	4463.625	3878.5	3601.5
ENSG00000068323	6517	5774.5	6188.5	7650.66666667	6770.57692308	6318.16666667
ENSG00000068354	1570	1475.66666667	1474.5	1751.83333333	1521.11111111	1441.14285714
ENSG00000068366	12327.3928571	11522	11553.2678571	17096.0833333	14569.8333333	15858.5
ENSG00000068383	1293	1227	1325	1664	1494	1468
ENSG00000068394	1278.5	1170	1333.33333333	1332	1217	1096.5
ENSG00000068400	2564.04351351	2287.22	2445.61116883	2918.35034188	2555.12722222	2393.06
ENSG00000068438	5989	5316	5654.66666667	6277.5	5604.14285714	5311.5
ENSG00000068489	3424.85254636	3195.4517775	3243.47682234	2224.34382014	1813.97386158	1924.94752631
ENSG00000068615	4	8	4	8	7	13
ENSG00000068650	6779	5962	6265.66666667	9446.63942308	8447.25	8007.16666667
ENSG00000068654	11127.8034091	9900.84443277	10268.0836158	11586.4583333	9479.83458949	9131.53651515
ENSG00000068697	10615.5	9117	9626.515625	12656.9583333	11369.6666667	12040.8166667
ENSG00000068724	3436.5	3053	3270.29166667	3274.83333333	2933	2693.52857143
ENSG00000068745	4225.5	3864.5	4010.25	5543.2	4719.75	4340
ENSG00000068781	118	112.933333333	112	98	75	91.0392156863
ENSG00000068784	1759	1681.5	1595.01449275	1851	1667.03333333	1695.14285714
ENSG00000068796	2951.84333333	2926.5	2810.375	3295	2888	3198.5
ENSG00000068831	47	38	52	107	109	97.2
ENSG00000068878	13290.7261905	12136.8214286	12581.1692982	14276.3333333	11839.8333333	12496.2916667
ENSG00000068885	1887.25	1700.4	1673.7	1970.5	1685.5	2132.5
ENSG00000068903	3834.58333333	3562	3578.5	4114.01	3472.625	3375.08116883
ENSG00000068912	3181.83333333	2883.5	2939.5	4078.5	3516.125	3812
ENSG00000068971	2595.66666667	2383	2320	3075	2772	2495.5
ENSG00000068976	4	6	3	6	6	2
ENSG00000068985	0	0	0	0	0	0
ENSG00000069011	277	229	253	289	266	219
ENSG00000069018	1	0	0	0	0	0
ENSG00000069020	6303	5806.1	5827.01	6145.625	5341.30952381	5237.83333333
ENSG00000069122	7	8	12	3	6	8
ENSG00000069188	4764	4267.5	4645.125	2924.75	2630.14285714	2319
ENSG00000069206	0	0	0	0	0	0
ENSG00000069248	4573.5	4304	4203.5	4837.5	4253.33333333	4226.58333333
ENSG00000069275	15504.75	14267.2083333	14546.9583333	18051.7833333	15557.3333333	17975.2
ENSG00000069329	12950.4761905	12251.2142857	12413.3833333	14619.83	12419.6071429	13359.85
ENSG00000069345	5255.21	4860.83333333	4834.33333333	6521.5	5564.75	5905.23611111
ENSG00000069399	777.125	737	763	1068.5	937.625	816
ENSG00000069424	219.5	192	207	174	133	119
ENSG00000069431	0.8325	0.942611264378	0.964536340852	2.16075396825	2.16298701299	6.06464778419
ENSG00000069482	119	106	118	242	235	189
ENSG00000069493	889.402380952	845.077020202	835.249603175	1040.3531746	880.759126984	892.963167388
ENSG00000069509	1150	1177	1157	1497.33333333	1350.5	1266.16666667
ENSG00000069535	15	10	11	2	2	3
ENSG00000069667	252	264	257.5	298	258	284
ENSG00000069696	0.5	2	0.5	0	0.5	0
ENSG00000069702	253.032222222	233.02	253	123.02	126.032222222	122
ENSG00000069712	207.166666667	220	193	327	279.111111111	310
ENSG00000069764	2.20666666667	7.64285714286	1.54	3.66333333333	5.708997669	3.5677830941
ENSG00000069812	2739.93354139	2427.50263972	2699.55371648	2829.96780756	2427.94782609	2463.09592133
ENSG00000069849	12126.1	11105	11180.9127451	11575.3333333	9859.66666667	10747.5333333
ENSG00000069869	4557.84315789	4073.83111111	4200.44176471	4842.99666667	3930.94588374	4360.96200193
ENSG00000069943	684	629	642	949	809	1013.53333333
ENSG00000069956	10790	10218.3533333	10068.5166667	12522.8166667	10537.7261905	12137.3433333
ENSG00000069966	3090.82031793	2859.41683649	3026.25729349	3884.86013392	3386.33232439	3174.82257983
ENSG00000069974	672.413246592	679.527581375	681.610369674	829.036053867	697.697294211	733.713895891
ENSG00000069998	2483	2154	2393.5	2341.66666667	1947	1784
ENSG00000070010	5324	4751.5	4826.36666667	5589.97619048	4778.5	4532.66666667
ENSG00000070018	2337	2174.5	2173	3227	2606.975	2800.80952381
ENSG00000070019	92.0166666667	91.3333333333	86	121	138	100
ENSG00000070031	0	0	0	0	0	0
ENSG00000070047	3059.83333333	2562.16666667	2843.55882353	2870.75	2565.33333333	2236.55555556
ENSG00000070061	6677.33333333	6213.33333333	6218.47619048	6795.83333333	5871.7	5797
ENSG00000070081	5083.25	4944.58333333	4823.92666667	7777.42666667	6663.94537037	7096.83333333
ENSG00000070087	8697.95833333	7973.70238095	8154.33333333	11622.9444444	10243.6666667	11914.3333333
ENSG00000070159	4864.5	4343	4395.5	5018.49166667	4302	4281.83333333
ENSG00000070182	87	67	75.01	53.1125272331	53.1966666667	29
ENSG00000070190	5694.063812	5276.17030134	5403.20279182	9673.41415815	8174.09067975	8643.79349205
ENSG00000070193	0	0	0	0	0	0
ENSG00000070214	5655.3125	5211.33333333	5255.5	6901.5	5827.25	6445.2
ENSG00000070269	1012.33333333	982	968	1336.75	1122	1244.5
ENSG00000070366	5847.2	5078.5	5338.08333333	5907.16666667	5159.5	4870.5
ENSG00000070367	3801.42424242	3677.33333333	3639.16666667	4930.33333333	3957.50757576	5207.45833333
ENSG00000070371	2156	1864.5	1885.5	2592.5	2345.5	2062.5
ENSG00000070388	0.0131578947368	0	0	1	1	0.0725879917184
ENSG00000070404	15121.2380952	12846.8611111	13905.9444444	13352.1666667	11786.8666667	10364.5366013
ENSG00000070413	7194.66666667	6162	6738.33333333	7545.15	6766.91666667	6065
ENSG00000070423	3896	3209	3462.75	3635	3340.66666667	2943.66666667
ENSG00000070444	2026.13576169	1779.525	1930.97076023	2187.02289789	1979.41176471	1765.77960784
ENSG00000070476	1688	1653	1660.5	1792	1563.125	1480
ENSG00000070495	1838	1646	1687.5	2174.84333333	1824	1773.2
ENSG00000070501	923.5	895.5	900.5	1175.01075269	993	981.2
ENSG00000070526	74	63	78	162	147	146
ENSG00000070540	2431	2236	2247.03125	2600	2410	2259.53225806
ENSG00000070601	18.0361290323	15	18.0212359551	40.0161290323	19.01	23.0151515152
ENSG00000070610	2960.11111111	2726.01	2898.5	3428.05555556	3049	2824.5
ENSG00000070614	24162.2	21764.2333333	22665.6833333	24293.2895928	20604.7	19566.75
ENSG00000070669	3665.58333333	3186.54166667	3208.11666667	2535.43857143	2165.58333333	2071.41666667
ENSG00000070718	1659.5	1634	1530.25	1729.66666667	1552	1468
ENSG00000070729	103	90	122.5	103	88.25	83
ENSG00000070731	3609.04545455	3321	3318	4283.5	3888.5	3672.5
ENSG00000070748	0	0	0	0	0	0
ENSG00000070756	61429.5194444	56340.7333333	57669.4261905	68285.5166667	59874.806659	57466.1504329
ENSG00000070759	258	234	248	258	205	182
ENSG00000070761	1930.33333333	1622	1706.5	2052.5	1780.28571429	1606.5
ENSG00000070770	5256.41666667	4793.5	4855.625	6311.83333333	5425.5	5483.33333333
ENSG00000070778	3094.9	2673.5	2824	3177	2539.33333333	2667
ENSG00000070785	2255.5	2042	2109	2032.5	1927.83333333	1752.83333333
ENSG00000070808	7	9	1	2	3	4
ENSG00000070814	9667.33333333	8748.83333333	9164.9047619	7673	6498.18229167	5948.52631579
ENSG00000070831	16472.75	15213.75	15388.75	20602.6111905	17693.0666667	18560.0833333
ENSG00000070882	4316	4059	4143	4347.83333333	3737	4143
ENSG00000070886	5	3	7	1	0	3
ENSG00000070915	1	3	3	1	1	0
ENSG00000070950	1801.33333333	1637.61111111	1688.33333333	1591.5	1395	1522.5
ENSG00000070961	4545.5	4241.2	4475.2	5189.5	4325.2	4706.6
ENSG00000070985	0	0	3	0	1	0
ENSG00000071051	6299.5	5615.7	6039.08333333	7436.89285714	6630.5	6079.29166667
ENSG00000071054	25433.3686869	23318.2222222	23617.2384615	26232.1083333	22170.3333333	21932.0650794
ENSG00000071073	6.28063829787	11.1075323149	6.02	11.1366666667	9.06960784314	7.18666666667
ENSG00000071082	30363.4714286	26886.4952381	27255.225	35688.9083333	31427.1016807	30259.6161594
ENSG00000071127	47229.9266667	41469.3011494	43810.4390785	44163.9376316	38520.1166667	36289.4678571
ENSG00000071189	2510	2300.83333333	2402.77777778	2894	2518	2847.5
ENSG00000071203	0	0	0	0	0	0
ENSG00000071205	2013	1757.5	1976	1677	1436	1357.5
ENSG00000071242	4127.33333333	3646	3885	2625	2306	2280.5
ENSG00000071243	425	413	373	502	415	491
ENSG00000071246	66	39	57	56	47	55
ENSG00000071282	283	277	297	136	112	110
ENSG00000071462	3695	3212	3398.33333333	3427	3093.25	2892.75
ENSG00000071537	8464	7653.5	8177.5	12108.8333333	10501.3333333	11870.5333333
ENSG00000071539	2766	2495	2408.5	2006.5	1744.16666667	1695.91666667
ENSG00000071553	6039.5	5279.16666667	5586.7	5960.75	5259.90229885	4758
ENSG00000071564	7275	6464.33333333	6972.33333333	7673.7	6647.27380952	6043.2
ENSG00000071575	1057	1008	951.333333333	1123	978	958.5
ENSG00000071626	9646.25	8361.77692308	8795.15833333	9883.91666667	8688.52142857	8070.66783217
ENSG00000071655	5333.77142857	4730.8	4902.85714286	5190.88095238	4602.97916667	4071.07142857
ENSG00000071677	0	0	0	0	0	0
ENSG00000071794	1550	1443	1436	1547.51	1229.2	1527
ENSG00000071859	2179.33333333	1930.5	2040.86666667	3114	2630	2421
ENSG00000071889	2448.33333333	2128.2	2278	2491.83333333	2128	1895
ENSG00000071894	6739.29166667	5775.5	6163.2	6461.7	5691.6	5037.83333333
ENSG00000071909	364.5	361.25	321	134	112.022222222	102
ENSG00000071967	6234.45833333	5763	5948.51666667	7466.10942761	6515.78730159	7072.11666667
ENSG00000071991	1	0	0	0	0	0
ENSG00000071994	3724.58333333	3522.5	3356.08333333	5368.5	4613.83333333	4795.5
ENSG00000072041	3229.25	3009.5	3079.75	2718	2457	2780.51960784
ENSG00000072042	11626.5095238	10599.6833333	10945.8833333	13396.0833333	11443.6666667	11424.3333333
ENSG00000072062	4812.1	4294.16666667	4390.7	5395	4547.5	4285.5
ENSG00000072071	1356.25	1188.11111111	1266.5	874	775.833333333	723
ENSG00000072080	5	1.02	2.02020408163	2.15	1.03512739334	5.28119047619
ENSG00000072110	117247.698016	102670.747222	108627.852381	118913.143728	102928.994048	95858.5290006
ENSG00000072121	3400.92	3078.125	3163.83333333	4108.75	3518	3319.86111111
ENSG00000072133	339	322.016129032	320	655	550.5	625.031024531
ENSG00000072134	4027	3554.5	3697.33333333	4854.51111111	4264.16666667	4057.83333333
ENSG00000072135	1316	1091.5	1212	1210.4	1117	1018.64285714
ENSG00000072163	11	7.5	5	14	6	4
ENSG00000072182	0	0	0	0	0	0
ENSG00000072195	3453	3085	3288.5	2818	2588.01886792	2453
ENSG00000072201	6	3	4	17	4	8
ENSG00000072210	5669.83333333	4967.64285714	5398.80952381	4270.75	3664	3777
ENSG00000072274	12480.3333333	11408.5833333	12025.4666667	13543.1666667	11434.7301587	12614.5833333
ENSG00000072310	9205.58333333	8068	8739.25	7988.16666667	7211.5	6532.33333333
ENSG00000072315	7	16.5	9	25	17	10
ENSG00000072364	9482.54166667	9023.75	9151.16666667	13013.7261905	10728.2546099	12175.2
ENSG00000072401	604	578	534	810.5	674	906.5
ENSG00000072415	2133.5	1986.01724138	1977.2	2602.03571429	2215.64285714	2402.72222222
ENSG00000072422	751	713	741	782.5	610.236111111	626.25
ENSG00000072501	17129.6111111	15632	15890.7083333	15953.0714286	13465.6666667	13165.6761905
ENSG00000072506	3895.75	3515.39393939	3378.125	4562.11111111	4064.33333333	3634.45
ENSG00000072518	4541.5	4021	4055	5843.03333333	5010.66666667	4606.58730159
ENSG00000072571	1511	1378.5	1352	865	791	974.65
ENSG00000072609	3121.5	2667.25396825	2957.09555556	3573	3167.83381226	2848.10832281
ENSG00000072657	43	45	33	7	6	12
ENSG00000072682	12036.3333333	11254.41	11334.6666667	15857.2666667	13687.8095238	12920.25
ENSG00000072694	0	0	0	0.666666666667	0	0
ENSG00000072736	2391.5	2280	2299.66666667	2277.75	1919.25	1918
ENSG00000072756	856.11	826.122820513	806.883333333	1237.1	1036.11	1282.16
ENSG00000072778	13858.4583333	12854.5	13235.5719298	20707.25	18695.6428571	17481.6666667
ENSG00000072786	6999.08503623	6328.81100271	6838.34333333	8189.19333333	6911.71619048	6451.84952703
ENSG00000072803	4030	3763	3862	4908	4125.41025641	4181.53333333
ENSG00000072818	62	74	51	39	30	28
ENSG00000072832	0	2	6	4	2	1
ENSG00000072840	8474.5	7539	7695.61111111	5357	4789.36666667	4477.35294118
ENSG00000072849	2573	2428	2447	3775	3273.5	3369.125
ENSG00000072858	30	35	19	137.333333333	129	121
ENSG00000072864	3179.46666667	2768.88333333	2917.58333333	3134.75	2806.45192308	2683.88333333
ENSG00000072952	34	30	33	25	30	35
ENSG00000072954	169.333333333	169	175	375.524390244	386.111111111	326
ENSG00000072958	4725.38406699	4146.3927399	4314.97907928	4948.23692308	4195.26151515	3754.26201899
ENSG00000073008	6930.45	6194.33333333	6583.03333333	8091.47619048	6959.5	6522
ENSG00000073050	2241.8	1883.58333333	2089.25	1957.25	1696	1650.75
ENSG00000073060	8759.03333333	7837.5	8381.2	11806.5333333	10522.0666667	9429.08333333
ENSG00000073067	3	0	1	4	6	9
ENSG00000073111	3972.25	3647.25	3771.83333333	2697	2258.14285714	2186
ENSG00000073146	11	9	8	15	7	14
ENSG00000073150	161	158	191	433	358	362
ENSG00000073169	1963	1655.5	1811	1690.125	1601.5	1420
ENSG00000073282	33600.8269231	31168.7992424	31846.6111905	38221.4444444	32672.1651515	34681.4309524
ENSG00000073331	834.5	823.5	868	893	788	812.5
ENSG00000073350	1152.33333333	954.25	1062.91666667	1586	1249.04166667	1201
ENSG00000073417	1879	1744	1745.5	1704.25	1452.5	1445
ENSG00000073464	65	66	72	101	81	72
ENSG00000073536	2254.11111111	1973.5	2157.66666667	2536.7	2298.5	2086.125
ENSG00000073578	22048.1656863	19158.0088235	20376.9838384	24419.6183838	21608.2630952	19961.2475397
ENSG00000073584	8840.91666667	8222.86666667	8234.56666667	9437.33888889	7997.2875	8188.08333333
ENSG00000073598	0	0	0	0	0	1
ENSG00000073605	725.003036034	642.333333333	707.551666667	1198.72197802	1141.25	1062.81989456
ENSG00000073614	5749.33333333	5238.5	5297.5	6769.33333333	5749.25	5759.5
ENSG00000073670	13	10	6	13	10	5
ENSG00000073711	2805	2698.5	2770.5	2726.5	2278	2472
ENSG00000073712	1719.95791537	1605.51156982	1504.19776276	2135.51152672	1845.1811283	1929.33045044
ENSG00000073734	0	0.5	2	0	1	0.5
ENSG00000073737	9	4	3	10	10	13
ENSG00000073754	0	0	0	0	0	0
ENSG00000073756	10804.1666667	9748.08333333	10459.4166667	24270.7678571	21440.570028	23546.1666667
ENSG00000073792	12336.5833333	11092.4666667	11422.7333333	10295.65	9142.71212121	8777.33333333
ENSG00000073803	1177.92186147	1174.66847826	1186.87179487	1843.11752588	1659.06380952	1784.28391608
ENSG00000073849	1734.5	1710	1758.64285714	1818.5	1685.53333333	1552.5
ENSG00000073861	1	0	0	0	0	0
ENSG00000073905	782.083333333	723.616666667	728.083333333	836.2	706.583333333	747.666666667
ENSG00000073910	81	57	62	42	34	56
ENSG00000073921	14754.6666667	13643.5	13739	16536.8166667	14519.1666667	17140.5588235
ENSG00000073969	1246.88333333	1201.9	1203.16666667	1495	1283.69818841	1259.82727273
ENSG00000074047	68	75	59.5	1	4	2
ENSG00000074054	6402.5	5766	6007.58333333	7333.25	6284.75	6152.53333333
ENSG00000074071	3565	3260.5	3366	3202	2949.89285714	2529.5
ENSG00000074181	228	206	225	335	353	262.01
ENSG00000074201	5278	5076	4946.125	6227.83333333	5411.5	5299.75
ENSG00000074211	1484.03333333	1337.546875	1398	1932	1538.53333333	1504.04545455
ENSG00000074219	2063	1806	1951.45	2189	1865	1760.5
ENSG00000074266	1464.5	1385.5	1382.83333333	1555	1313.5	1404
ENSG00000074276	7	9	3	4	8	6
ENSG00000074317	99	98	108	15	21	16
ENSG00000074319	4272	3988.5	4008	4924	4362.5	4322.33333333
ENSG00000074356	2507	2390.5	2295.5	2769	2394.25	2443
ENSG00000074370	99	64	83	83	84	70
ENSG00000074410	22365.4686146	21176.0833333	21546.4891026	19141.6111111	16604.4158333	15961.67846
ENSG00000074416	9254.99976817	8105.26	8628.34333333	9527.84298246	8184.52	8005.54333333
ENSG00000074527	606	538	621.666666667	707	556	588
ENSG00000074582	2554	2340.25	2423	2392	2196	1926.5
ENSG00000074590	9577	8774.5	8983.5	12000.875	10423	10525.6666667
ENSG00000074603	3215	2870.33333333	3080	4302	3710.5	4112.625
ENSG00000074621	1134	1009	1068.5	1240	1081	1196.5
ENSG00000074657	7145.32857143	6610.28596491	6834.24333333	7276.73809524	6402.02857143	5945.94333333
ENSG00000074660	6.62761904762	6.15	1.63142857143	11.6714285714	17.2414285714	14.1693650794
ENSG00000074695	9079.33333333	8242.83333333	8579.83333333	11748.5833333	10023.5416667	11680.3333333
ENSG00000074696	7491.5	6872.5	6923.75	9152.875	7715.18333333	8394.08333333
ENSG00000074706	0	1	0	0	1	1
ENSG00000074755	5667.02006324	5107.28552401	5312.765611	6233.46621831	5122.8241992	4966.73990648
ENSG00000074771	0	0	0	0	0	0
ENSG00000074800	173704.236544	153638.102799	161101.847956	179301.728198	158314.866667	145609.145635
ENSG00000074803	0	0	0	0	0	0
ENSG00000074842	6625.5	5686.5	6083.83333333	6450.01111111	6030	5244.86666667
ENSG00000074855	365	330	344.5	423.25	381.5	342
ENSG00000074935	447	477	452.5	525	392	447
ENSG00000074964	768	631.5	737	987	901	777
ENSG00000074966	0	0	1	1	1	1
ENSG00000075035	5	2.01515151515	6	0	1	2
ENSG00000075043	0	1	1	3	0	0
ENSG00000075073	2	0	0	1	1	2
ENSG00000075089	1076	945.0625	1068	1174	970.5	1203.25
ENSG00000075131	1443.83452381	1291.46984127	1309.79047619	1573.99087302	1342.85555556	1385.20793651
ENSG00000075142	5637.5	5045.7	5088.03981107	5924.5	5154.125	5083
ENSG00000075151	10865.5	10301.3333333	10101.8159091	12482.5769231	10529.7	10141.9178571
ENSG00000075188	2414.25	2285	2325	2480.83333333	2125	2214
ENSG00000075213	237.333333333	253	233	1614.83333333	1550.2	1684.57142857
ENSG00000075218	1548.5	1435	1486.03846154	791	706	716
ENSG00000075223	27369.1428571	25089	26338.8166667	31844.055839	27074.4623016	29432.9777778
ENSG00000075234	1334	1248	1320	1622.7	1506.5	1407.5
ENSG00000075239	3476.66666667	3251.15530303	3354.25	4171.64285714	3574	3554
ENSG00000075240	1507	1375.5	1463.5	1201.16666667	1084.25	938
ENSG00000075275	15123.9444444	13436.5	13783.1666667	10264.6111111	9450.57333333	8182.44152047
ENSG00000075290	0	1	0	0	1	0
ENSG00000075292	5846.75	5643.625	5781.44444444	7832.45833333	6446.21	7092.2
ENSG00000075303	533.25	452.5	521.333333333	511.333333333	452	620.333333333
ENSG00000075336	1659	1528	1518.83333333	1546	1340	1382.5
ENSG00000075340	393.514925373	385.048880814	373	49.0945905172	58.054834308	54.1288677657
ENSG00000075388	0	0	0	0	0	0
ENSG00000075391	6689.62333333	6199.28333333	6341.2	5382.26	4503	4717.66666667
ENSG00000075399	417	386	428.5	576.520752688	528	489
ENSG00000075407	2616.73809524	2508.5	2547	3481	2822.37878788	3128.85333333
ENSG00000075413	7861.52439024	7361.53030303	7348.7020202	8144.5	7165.18452381	7283.20833333
ENSG00000075415	28882.8019751	26482.6487179	27496.1799288	34061.7872915	30085.5174964	29182.7394928
ENSG00000075420	8819.03333333	7938.45772358	8351.77083333	12083.8684615	10324.1650794	10272.4242424
ENSG00000075426	5663.16666667	5126.11111111	5116	7233.84285714	6403	5848.66666667
ENSG00000075429	0	0	0	0	0	0
ENSG00000075461	5	5	6	2	4	2
ENSG00000075539	9352.03333333	8328.5	8589.37037037	10734.8928571	8807.125	9250.36666667
ENSG00000075568	7771.5	7339.83333333	7266.84825871	7971.97619048	6759	7320.30952381
ENSG00000075618	62115.912381	51450.135	55900.4416667	47016.797619	43478.4457143	37883.1940476
ENSG00000075624	499857.711905	420184.623175	457997.152479	466955.64263	413873.768178	382837.376787
ENSG00000075643	351.198412698	325.558823529	371.011904762	728.566666667	682.5	682
ENSG00000075651	965	933	955.333333333	693.166666667	623.5	577
ENSG00000075673	118	126	125	108	78	82
ENSG00000075702	992.51	842.02	873	519.15865925	452.043787323	433.5
ENSG00000075711	11657.4761905	10730.3333333	11023.71	17366.1666667	14572.1190476	15910.8333333
ENSG00000075785	25420.3690476	22963.25	23503.0055556	28749.9761905	25189.2197802	24441.0312234
ENSG00000075790	3963.85220126	3590.02702703	3709.21159204	4748.01449275	4120.84333333	5010.5
ENSG00000075826	437	437	435	487.166666667	477	453.015873016
ENSG00000075856	4169.33333333	3749.83333333	3899.5	4075.5	3603.33333333	3447.43333333
ENSG00000075884	0	0	0	0	0	0
ENSG00000075886	0	0	0	0	0	0.5
ENSG00000075891	0	0	0	0	1	0
ENSG00000075914	2330.5	2083	2096.75	2317	1930.07692308	1851
ENSG00000075945	2791.66666667	2690.125	2762	3374	2878.33333333	3060.75
ENSG00000075975	2548.5	2227	2437.33333333	2954.47619048	2422.5	2634.79166667
ENSG00000076003	4564.66666667	4463	4430	3158.125	2789.33333333	2815
ENSG00000076043	8128.89583333	7293.20833333	7470.58333333	8929.25595238	7680.75	7633.25
ENSG00000076053	1525.13075117	1426.5	1473.37179487	2085.8	1727.91666667	2011.53333333
ENSG00000076067	8630.88577236	8161.11872694	8537.20419895	14804.1071477	12389.0565219	12782.8746343
ENSG00000076108	14157.6666667	12549	13175	15829.45	13815.51	13027.5583333
ENSG00000076201	5524.5	4881	5054.25	5028.5	4295.5	4031
ENSG00000076242	3179.83333333	3030.5	3042.08333333	3271	2775.33333333	2823.5
ENSG00000076248	3017	2777.25	2741.5	2833.83333333	2519	2373.94444444
ENSG00000076258	186	194	180.5	155	160	161
ENSG00000076321	1490	1489	1435.5	1743.5	1479	1610.75
ENSG00000076344	4	2	7	20	19	28
ENSG00000076351	438.5	388	407	651.25	557	505
ENSG00000076356	7232.94358974	6272	6686.125	7094.83333333	6006.5	5646.66666667
ENSG00000076382	2928.08333333	2717.5	2739	1716	1418	1439.5
ENSG00000076513	7546.5	6899	7171.69444444	6952.5	5925.35833333	6309.55952381
ENSG00000076554	1451.07	1247.26	1317.57	1392.24666667	1227.04	1462.28666667
ENSG00000076555	331	269	303	270	274.016949153	251
ENSG00000076604	4298	3948.5	4025.16666667	6022.5	5202.625	4781.5
ENSG00000076641	907.533333333	825.833333333	818	371	306.833333333	373
ENSG00000076650	696.5	598	648.436725067	639.026289683	583.035480859	532.277777778
ENSG00000076662	154.333333333	124	147	280	245	211
ENSG00000076685	6941.05833333	6537.22222222	6691.3254902	10157.7790616	8431.59333333	8993.81666667
ENSG00000076706	6033	5185.83333333	5663.16666667	6701.7	5728	5475.66666667
ENSG00000076716	1448	1322	1384	336.666666667	257	268
ENSG00000076770	628	598	589.5	722	581.5	727
ENSG00000076826	1414	1215	1282	1477	1307	1164.83333333
ENSG00000076864	214	212.5	182	280	231	221
ENSG00000076924	2872.75	2573	2771.83333333	2802.5	2477.5	2236.16666667
ENSG00000076928	9785	8600.5	9077.37	9352.42619048	8428.04166667	7552.25
ENSG00000076944	4494.5	4018.11538462	4122.25	4309.44444444	4145.5	3567.61904762
ENSG00000076984	2637.08333333	2230	2458.5	2669	2428.375	2198
ENSG00000077009	0	0	0	0	0	0
ENSG00000077044	1174	965	1074	1083	1004.14285714	921
ENSG00000077063	5	3	6	1	2	5
ENSG00000077080	0	0	0	0	0	0
ENSG00000077092	0	0	0	1	2	0
ENSG00000077097	9725.33333333	9095.5	9501.66666667	11793.25	10104.4285714	11728.9880952
ENSG00000077147	11598.1666667	10591.5	11361.25	15530.1929825	13504	16970.8333333
ENSG00000077150	5075.29150433	4526.5	4757.58333333	8048.54090909	7065.16666667	6621.65285714
ENSG00000077152	1271	1218	1206	962	819	796
ENSG00000077157	835.893333333	859.5	784.676666667	996.272613636	933.186666667	947.53
ENSG00000077232	15685.1428571	14292.5695238	14738.3277778	24505.6363636	20765.982906	23929.4583333
ENSG00000077235	11466.1428571	10373.8333333	10868.3333333	12899.01	10928.75	10269.4761905
ENSG00000077238	14818.75	13429	14290.2777778	17507.0039683	15525.8844828	14288
ENSG00000077254	3947.97909646	3590.22406878	3602.72878788	4016.34385965	3304.96944444	3789.71952381
ENSG00000077264	37	29	21.01	395.121315193	339	334
ENSG00000077274	19	14	19	50	34	38
ENSG00000077279	0	0	0	0	0	0
ENSG00000077312	4026.7	3505.5	3561.83333333	4580.99869161	3987.33333333	3811.25
ENSG00000077327	0	1	0	0	0	0
ENSG00000077348	642	576.25	585	612.111111111	506	519
ENSG00000077380	10691.375	9971.28156566	9916.06944444	12678.5	10850.9833333	11153.9166667
ENSG00000077420	0	0	0	0	1	0
ENSG00000077454	1487	1320.95666667	1479.36333333	1766.97567901	1584.94333333	1367.59333333
ENSG00000077458	544.5	567	489	608	541	613
ENSG00000077463	1540	1320	1480.5	1723.33333333	1598.5	1395.5
ENSG00000077498	0	0	0	0	0	0
ENSG00000077514	1854	1640.5	1747	1430	1147.2	1288.08333333
ENSG00000077522	2	1	0	0	0.5	0
ENSG00000077549	16455.5	14628.125	15263.9333333	16900.9102041	14642.3666667	14042.5
ENSG00000077585	922	854	880	1001.5	934.5	893.5
ENSG00000077616	0	3	1	0	0	0
ENSG00000077684	337.333333333	322	289	273	220	231
ENSG00000077713	2694.83333333	2390	2482.33333333	3278.33333333	2937	3066.25
ENSG00000077721	4545.75	4028	4363.93333333	5715.27222222	4798	5324.95833333
ENSG00000077782	408.25	408.01	407.5	198.5	194	180
ENSG00000077800	0	1.66666666667	0	0.358333333333	1	1.33333333333
ENSG00000077935	0	0	0	0	1	0
ENSG00000077942	1738	1581.5	1654	560	475	458.666666667
ENSG00000077943	0	1	0	0	0.0416666666667	0
ENSG00000077984	0	0	0	0	0	1
ENSG00000078018	427	396	434	243	246	206
ENSG00000078043	882	869	898	1093.5	895	1053.2
ENSG00000078053	1	1	0	3	1	3
ENSG00000078061	3229.5	2846.16666667	3138.33111111	3157.64285714	2821.5	2464
ENSG00000078070	944.5	932.5	927	1053.5	866	912
ENSG00000078081	685	709.066666667	668	1110.05882353	892.5	993.606589147
ENSG00000078098	587	577	486	1293.5	1109	1257.83333333
ENSG00000078114	31	20	29	14	9	9
ENSG00000078124	3760.81238095	3571.80017677	3730.0679902	4530.53168563	3777.86515681	4571.01500274
ENSG00000078140	5396.08333333	4845.91666667	5088.33333333	7111.66666667	6011.33333333	7215.75
ENSG00000078142	3142.75	2944.11111111	2950.15833333	3789.5	3211.4	3290
ENSG00000078177	1007.5	922.7	945.333333333	1230.33333333	1030.05882353	1170
ENSG00000078237	3259.5	3132	3058.5	4519	3700.33333333	3916.5
ENSG00000078246	2718.78571429	2427.5	2503.33333333	2818	2467	2352.51
ENSG00000078269	2635.5	2452.5	2467	2721	2320.33333333	2357.75
ENSG00000078295	20.01	3.04	15.01	61	64.01	46.01
ENSG00000078304	5552.07333333	5167.41666667	5289.87730496	5928.97896931	5065.79702703	5549.45666667
ENSG00000078319	291.686266511	258.695000759	265.073279498	279.916702742	243.273856699	208.611832612
ENSG00000078328	1	0	0	1	0	0
ENSG00000078369	37689	33008.7	34620.1884921	42388.3583333	37159.9873016	36012.1468254
ENSG00000078399	2235.9	2022.58333333	1929.55	2883.2	2536.93333333	2811.96666667
ENSG00000078401	1204	955	1043.5	3248.5	2965.71666667	2919.33333333
ENSG00000078403	2140	2046	2086.5	2737.75	2329.5	2319.61111111
ENSG00000078487	140	116	102	160	183	149
ENSG00000078549	1	0	0	1	0	0
ENSG00000078579	0	0	0	0	3	0
ENSG00000078589	0	0	0	0	0	0
ENSG00000078596	697	691	712.5	443.02	401	370
ENSG00000078618	15696.5833333	14540.4166667	14878.2	16744.7083333	14587.7083333	14747.1444444
ENSG00000078668	6642	6311.5	6342.25	7116.70833333	6098	6160
ENSG00000078674	5832.7	5523.83333333	5485.26408451	6092	5042.54166667	5412.75
ENSG00000078687	325	282	311	336	281	285
ENSG00000078699	1623.23727273	1610.21	1536.61119048	1915.66666667	1590.58904762	1556.23333333
ENSG00000078725	52	40	66	8	10	4
ENSG00000078747	7994.83333333	7489	7665.03333333	10397	8615.79166667	9649.7
ENSG00000078795	0	2	0.12955465587	2	1.03225806452	1
ENSG00000078804	708	601	685	1416	1139	1113
ENSG00000078808	9999.5	8600.64052288	8941.83333333	10209.5	9009.525	8101.08333333
ENSG00000078814	4.02631578947	5.08333333333	15	5.22222222222	6.75053418803	2.18803418803
ENSG00000078898	0	0	0	0	0	0
ENSG00000078900	107	118.5	110	63	70	43
ENSG00000078902	6439	5291.83333333	5958.83333333	6607.5	5764.5	5253.83333333
ENSG00000078967	357.046810109	278.010638298	285.049230769	381.049607843	336.531505376	349.6
ENSG00000079101	5	6	5	2	4	0
ENSG00000079102	4	1	1	8	6	2.10606060606
ENSG00000079112	0	1	0	0	0	0
ENSG00000079134	1544.5	1427.5	1377.78333333	1592.5	1318	1471
ENSG00000079150	95	84	79	128	92	99
ENSG00000079156	1913.08333333	1753	1865.25	1526	1236.08333333	1364
ENSG00000079215	1553	1458	1604.5	1996	1612.53571429	1721
ENSG00000079246	33022.275	30614.625	30906.7575758	36913.4306349	31189.4783333	31545.9095238
ENSG00000079257	343	328	320	356	320	336
ENSG00000079263	79.5238095238	70.5	55.5	123.888888889	130.833333333	119.833333333
ENSG00000079277	3131.25347826	2734.35772358	2941.5	3568.58333333	3190.61279178	2939.64285714
ENSG00000079308	3259	2918	3061.48809524	2762.0625	2331.33333333	2124.72222222
ENSG00000079313	2997.25	2571	2631.44444444	2769.5	2401	2156.83333333
ENSG00000079332	8408.28131519	7661.81545707	7922.98333333	10211.1361905	8726.31666667	9351.47803571
ENSG00000079335	167.012987013	129	141	186.5	168	147
ENSG00000079337	1543.5	1395	1510	1142.5	1056.5	960
ENSG00000079385	690.843333333	635.227272727	629.5	813.25	700.01	684.518867925
ENSG00000079387	2122	1978	1977.08333333	2261	1869.5	1947.83333333
ENSG00000079393	4	4	3	6	2	0
ENSG00000079432	8747.55882353	7317.77777778	8105.27777778	9552	8368.70833333	7309.5
ENSG00000079435	836	646.5	761.166666667	867	766.53707483	693.333333333
ENSG00000079459	41302.8100053	37596.5433333	38280.5041021	47733.2743665	41386.8633333	39375.8009587
ENSG00000079462	2026.5	1657	1976.5	2046	1902	1603.5
ENSG00000079482	698.496993403	640.54	645.508996147	544.920909091	437.423191095	459.788888889
ENSG00000079557	3	0	1	1	0	4
ENSG00000079616	3772.33333333	3243.33333333	3522	2492.5	2364	2191
ENSG00000079689	1	0	0	0	3	0
ENSG00000079691	2533.33333333	2387.5	2455	2689.5	2317	2313
ENSG00000079739	5611.2	5049.86666667	5222.5	6391.2	5701.03333333	5284.91071429
ENSG00000079785	12259.1111111	11618.3333333	11585.5916667	13842.0583333	11627.5333333	11828.9761905
ENSG00000079805	13441.9583333	11891.0833333	12592	13323.0357143	11794.5	11018.8928571
ENSG00000079819	5139	4819.02272727	4785.22222222	6438	5524.5	5378.41666667
ENSG00000079841	7	7	8	4	5	13
ENSG00000079931	358	281	292	182	169	162
ENSG00000079950	3164.75	2865	2928.33333333	3763.33333333	3150.33333333	3627.3
ENSG00000079974	1435.43452381	1385.79018018	1346.42571429	1684.4910114	1391.02877847	1313.3890931
ENSG00000079999	3254.5	2856.5	3123.25	3383.25	2950.33333333	2585.58333333
ENSG00000080007	40	64	42	2	3	0
ENSG00000080031	5	10	8	6	5	2
ENSG00000080166	1	1	0	0	2	1
ENSG00000080189	3481.25	3124	3490.5	4241.47142857	3781.2	3378.5
ENSG00000080200	2711.5	2658	2615	3178	2636	2709
ENSG00000080224	0	0	1	0	0	0
ENSG00000080293	0	0	0	0	0	0
ENSG00000080298	303	260	240	399	328	433
ENSG00000080345	3581.02564103	3350.1	3489.83333333	4637.73846154	3734.7712766	4567.91666667
ENSG00000080371	2026.96645028	1968.47337001	1877.11261905	2810.98609319	2353.93581193	2647.97220446
ENSG00000080493	28	26	31	11	14	14
ENSG00000080503	3658	3396.36666667	3522.58333333	3715.83333333	3089.5	3218.5
ENSG00000080511	0	0	0	1	0	0
ENSG00000080546	865	797	764	948.5	766	852.333333333
ENSG00000080561	816.5	779	860.5	1203	1028	962
ENSG00000080572	1	1	0	0	0	0
ENSG00000080573	1564	1352	1466	851	745	649
ENSG00000080603	12337.75	10761.8333333	11472.9956349	13372.5	11292.4242424	10455.6
ENSG00000080608	4954.83333333	4624.5	4491.16666667	5586.33333333	4879.33333333	4927.5
ENSG00000080618	0	3	2	5	2	2
ENSG00000080644	1	0	3	0	0	0
ENSG00000080709	0	0	0	1.01	0	0
ENSG00000080802	1759.32432234	1629.6146127	1653.13211344	2007.85837174	1615.04587302	1765.4769246
ENSG00000080815	6122.5	5426	5786.75	8330.08333333	7210.19444444	7766
ENSG00000080819	2220.58333333	1988.5	2156.58333333	2319.83333333	2081.5	2012.5
ENSG00000080822	2728.5106383	2577	2569.08333333	3332.33333333	2870	3224
ENSG00000080823	1449.5106383	1311	1362.5	923	854	773
ENSG00000080824	103063.485714	97591.2299784	93739.5356766	121793.133741	100417.4	102805.565079
ENSG00000080839	1204.08712716	1105.13424242	1059.85728629	786.451516823	613.76	709.032108844
ENSG00000080845	6501.4	5710.25	5862.5	7996.45	7146.44444444	6445.86666667
ENSG00000080854	25	25	27	11	5	12
ENSG00000080910	0	0	0	0	0	0
ENSG00000080947	229.5	197	185.833333333	200.555555556	212.533333333	167.666666667
ENSG00000080986	1209.5	1055	1114	598	498	544.5
ENSG00000081014	1868.97142857	1699.23737374	1824.26666667	1937.05555556	1673.01944444	1966.01
ENSG00000081019	856	848.333333333	782	1006.33333333	880	925
ENSG00000081026	798	747.5	760.125	892	742.5	747.333333333
ENSG00000081041	71.5	69.5	82.5	340.833333333	321.5	284.5
ENSG00000081051	13	6	23	36	28	20
ENSG00000081052	5	6	6	4	4	3
ENSG00000081059	189	179	191	299	261	228
ENSG00000081087	2806.5	2508.83333333	2587.25	3608.25	3193	3492.4
ENSG00000081138	0	0	0.01	0	0	0.2
ENSG00000081148	18	19	12	32	28	34
ENSG00000081154	5699.58333333	5390.83333333	5404	6507.58333333	5458.33333333	6084.25
ENSG00000081177	2602.33333333	2301	2378.69444444	3459	2950.5	3045.5
ENSG00000081181	679.166666667	655	663.166666667	806.5	761.142857143	712
ENSG00000081189	3.5	3	3	1.5	0.5	2.5
ENSG00000081237	0.5	0	0	2	0	1
ENSG00000081248	2	1	3	1	1	1
ENSG00000081277	61424.0444444	54746.8958333	57262.2801587	49401.4144444	43364.0548942	39876.6683333
ENSG00000081307	2415.52564103	2123.5	2188	2859.5	2439.5	2754.83333333
ENSG00000081320	1531.7	1333.125	1438.28333333	1941.45833333	1643.79090909	1998
ENSG00000081377	1424.91666667	1360	1376.16666667	1776.67666667	1572.84333333	1712.76666667
ENSG00000081386	632	687	592	703.5	549	611.25
ENSG00000081479	0	1	1	3	1	0
ENSG00000081665	477.526190476	397.712301587	402.048514655	140.552631579	163.747810566	153.038461538
ENSG00000081692	1658.5	1517	1621	1833.5	1701	1479
ENSG00000081721	1082.11111111	1065.5	1026.5	1580.75	1350.11111111	1496.5
ENSG00000081760	6124.36666667	5665.88888889	6031.5	8671.83333333	7518.16666667	6974
ENSG00000081791	2694	2490	2605	3517	3077	2966.14285714
ENSG00000081800	0.0824815724816	0.060641025641	0.0363157894737	0.0243902439024	0.01	0.01
ENSG00000081803	14	13	32	29	23	14
ENSG00000081818	6.06025641026	3.29444444444	7.01111111111	0.83253968254	0.829004329004	2.36783216783
ENSG00000081842	250	230.117647059	207.25	281	235.611111111	303
ENSG00000081853	5441.15143939	5004.73878699	5165.01989008	3898.35963041	3522.56126794	3148.41695896
ENSG00000081870	1479	1359	1365	1617.14285714	1288.2	1392.4
ENSG00000081913	1683.05	1460.33333333	1532.38333333	1197.55	1010.04	1012.16912281
ENSG00000081923	1092	972	1009.5	1211	1024	1027.5
ENSG00000081985	92	73	84	75	68	70
ENSG00000082014	494.5	416	494	685.25	540	533
ENSG00000082068	2029.66666667	1860.91666667	1850.58333333	2250	1890.79166667	1842.25
ENSG00000082074	11	9	19	64	57	48
ENSG00000082126	70.1537484253	46.2888235294	45.0536986301	43.2002212531	30.2301766628	33.0925879917
ENSG00000082146	1076.46666667	977.416666667	1025.83333333	1342.41666667	1103.66666667	1122
ENSG00000082153	19150.8928571	17782.4833333	17719.6916667	21859.0583333	18888.1845238	21112.0933333
ENSG00000082175	0	1	0	0	0	0
ENSG00000082196	18.8	22.5	20	37	22	22
ENSG00000082212	3282.04	2984.51	2913.52	4526.83333333	3709.62	3891.53
ENSG00000082213	1409	1330	1321.5	1448	1331.125	1568
ENSG00000082258	2099.33333333	2021	2138	2782	2333.83333333	2595
ENSG00000082269	1269.06	1196.02	1216.27	1518.03	1225.02	1513.01
ENSG00000082293	0	0	0	0	0	0
ENSG00000082397	50	45	53	4	1	1
ENSG00000082438	1905	1876	1763.5	2006.5	1651	1770
ENSG00000082458	996	933	995.333333333	1319	1097	1082
ENSG00000082482	8	4	7	4	8	4
ENSG00000082497	486	467	444	243	195	265
ENSG00000082512	464	432	408	588	522	504
ENSG00000082515	1601	1539	1601.5	1697	1478	1357
ENSG00000082516	4083	3844.2	3764.5	4643.5	3998.75	3824.83333333
ENSG00000082556	1	0	0	0	0	0
ENSG00000082641	32569.0595238	29277.8333333	30638.8194444	36205.2690476	31571.3916667	29737
ENSG00000082684	2	4	5	1	2	1
ENSG00000082701	10829.5	9970.75	10056.8333333	13263.3333333	11262.4049169	11953.9266667
ENSG00000082781	10165.8333333	8931.97619048	9365.70952381	8125.5	7038.5	6713.66666667
ENSG00000082805	11179.25	10203.2	10033.5833333	13289.8088235	11328.0333333	11238.25
ENSG00000082898	12676.5	11637	12180.7083333	14015.2916667	11987	15198.797619
ENSG00000082929	0	0	0	0	0	0
ENSG00000082996	2137	1940	2057	2568.4	2239	2511.33333333
ENSG00000083067	3.26757575758	4.35223184223	1.20340909091	1.50294612795	2.01492537313	2
ENSG00000083093	1852	1703	1744	2220.16666667	1991.25	1970
ENSG00000083097	1563.33333333	1617	1622	2446.5	1961	2265.83333333
ENSG00000083099	2463.16124198	2449.35992503	2313.930859	3224.67081197	2871.37222222	3141.18380383
ENSG00000083123	845.03030303	855.5	759.5	913.5	858	832.7
ENSG00000083168	5474.33333333	4898.625	5151.5	5319.5	4560.125	4463.07692308
ENSG00000083223	3895.5	3833.5	3777.25	4247.5	3645.5	3912.5
ENSG00000083290	2623.02	2439.02439024	2630.01	3600.33333333	3174.5	3160.51
ENSG00000083307	3335.21014493	3059	3140.83333333	3650.95833333	2977	2896
ENSG00000083312	10379.8666667	9687.5	10091.5595238	14711.2261905	12151	14392.7333333
ENSG00000083444	13840.75	12270.5	12969.5	14008.5597056	12076.6488889	10933.5766667
ENSG00000083454	116	93	98	369.8125	317.333333333	275
ENSG00000083457	815	660	736	1002	922.01	896
ENSG00000083520	5749.26	5228.35848485	5430.6827957	6964.12106782	5733.23201844	6571.94794721
ENSG00000083535	906	847.041666667	809.333333333	1044.5	916	1042.5
ENSG00000083544	936	872	879	924	758	788.5
ENSG00000083622	0	0	0	0	0	0
ENSG00000083635	713.333333333	650.333333333	706.5	801.833333333	645	776
ENSG00000083642	1713	1675.5	1734	1872.75	1494.83333333	1725.02083333
ENSG00000083720	3828	3613	3774.71428571	3555.91	3065.1	3211.01
ENSG00000083750	449	423	435	517	457	468
ENSG00000083782	0	0	0	0	0	1
ENSG00000083799	4180	3795	3808.125	5589	4717.28333333	5205.5
ENSG00000083807	225.366666667	178	218	246	237	201.51
ENSG00000083812	1165	1045	1073	1507	1303.5	1243.5
ENSG00000083814	444.5	421	418	568	433	434
ENSG00000083817	596	558	587.5	699	573	615
ENSG00000083828	411.5	383	396.071428571	397.7	336.166666667	348
ENSG00000083838	468	435.5	478	457	405.5	355
ENSG00000083844	1212.87390075	1149.53419053	1107.07886179	1714.04182957	1385.01754386	1533.625
ENSG00000083845	31658.9166667	27052.3944444	29515.4166667	36264.4666667	32384.1361111	28865.0666667
ENSG00000083857	93839.1166667	86048.7384615	86037.2597194	145255.760065	119838.759123	117605.288608
ENSG00000083896	2900.91666667	2598.91666667	2795.78619048	3218.83333333	2827.2	2989.17777778
ENSG00000083937	3220	2934.5	2875.5	3527.25	2923.33333333	3514.5
ENSG00000084070	2331.5	2036.5	2153.5	2769	2140.9	2131
ENSG00000084072	2811.5	2662.5	2645.14285714	2888.5	2515.8	2377
ENSG00000084073	4977.89555556	4545.44230769	4607.17666667	6778.21	5821	7138.70247863
ENSG00000084090	8126.66666667	7420.33333333	7611.5	9161	8186.64285714	8258.66666667
ENSG00000084092	1862.02040816	1672.52	1657.5	2120.01449275	1934.75	1842
ENSG00000084093	3103.5	2797.5	2888	3733.80952381	3154.83333333	3542.5
ENSG00000084110	13	20	32	32	33	28
ENSG00000084112	9447.55952381	8393.33333333	8683.86666667	12498.1810606	10997.8666667	10547.1666667
ENSG00000084207	58705.0659091	51888.1583333	55425.9186937	69726.3960678	61701.4178571	56425.9867647
ENSG00000084234	72349.8822605	65441.6463004	67616.8153604	87592.9544988	76890.7915939	74948.1511538
ENSG00000084444	581	525	470	495	429	433
ENSG00000084453	0.03	0.241363636364	0.04	0.01	0	0
ENSG00000084463	5333.25	4798	4972.08333333	4797.75	4243.83333333	4269.41666667
ENSG00000084623	18346.4984111	16304.6918735	16764.8990008	20571.6005685	17715.5982403	16735.6769264
ENSG00000084628	0	1	2	0	0	1
ENSG00000084636	16963.8333333	15669.0333333	16114.3690476	16840.55	14722.5178571	13378.6428571
ENSG00000084652	6734.75	6182.2	6478.85	7365	6206.16666667	5741.08333333
ENSG00000084674	0	0	0	0	1	0
ENSG00000084676	1375	1244	1189	1096.5	969	961.5
ENSG00000084693	2226.03125	1993.14285714	2149	1818.53571429	1795.25	1569.5
ENSG00000084710	271	232	239	459	400	390
ENSG00000084731	3482.5	3218	3208.83333333	3608.80952381	3126	2950
ENSG00000084733	11586.825	10401.3333333	10538.902381	13937.5166667	12126.0333333	13641.1428571
ENSG00000084734	3	6	6	4	7	6
ENSG00000084754	23533.4047619	21491.6666667	22453.3011905	27511.6111111	23761.8944444	22924.3333333
ENSG00000084764	1116	943	977.5	1381.33333333	1239.25	1076
ENSG00000084774	12290.8333333	10946.1666667	11299	12700	11101	10330.9345238
ENSG00000085063	54484.0833333	50531.8730769	51479.4468254	56920.3634921	48473.8333333	49832.3956349
ENSG00000085117	12754.3927915	11382.2960282	11887.3716755	9933.48736455	8628.50447346	8265.40447453
ENSG00000085185	1174	973	1065	1383	1228	1121.5
ENSG00000085224	4281.75	3978	4275	5839.625	4584.5	5596.33333333
ENSG00000085231	636.119047619	584.682539683	562.952380952	713.822222222	627.952380952	656.634920635
ENSG00000085265	0	0	0	0	0	0
ENSG00000085274	1284	1121	1210	1483	1200	1400
ENSG00000085276	478	453	427.142857143	603	513.5	536.333333333
ENSG00000085365	2076	1969	1991.5	2833.55	2411.06666667	3018.5
ENSG00000085377	7153.16666667	6593.58333333	6766.76785714	8888.83333333	7875.25	7772.5
ENSG00000085382	703	639.5	676	852	670	798
ENSG00000085415	2932.23111111	2623.02351351	2749.12712916	3247.54381654	2682.03351351	2927.10435708
ENSG00000085433	3171	2768.5	2856	4141.7	3601	3777.33333333
ENSG00000085449	4418	4018.16666667	4146	5084.83333333	4155.5	4731
ENSG00000085465	37	40	47	43	35	46
ENSG00000085491	5827.33333333	5269.5	5350.5	7203.83333333	6094.25	7227.08333333
ENSG00000085511	2104	2094	2032	2119	1765.04166667	1694.09090909
ENSG00000085514	31.5	32	33.5	30	33.5	26.5526315789
ENSG00000085552	2490.5	2244	2366.5	2465	2086.5	1979.83333333
ENSG00000085563	6	7	3	2	5	10
ENSG00000085644	1073	822.5	970	1094.5	928	916.642857143
ENSG00000085662	5828.2558653	5446.8634108	5686.49686371	6490.63790301	5788.17705314	5420.14411306
ENSG00000085719	8669.28333333	7788.63949275	8175.35	10107.7	8572.5	9988.32142857
ENSG00000085721	1940.64166667	1783.83333333	1811.4	2760.57619048	2358.36666667	2504.38977591
ENSG00000085733	31944.3183333	28575.25	29937.2285714	36592.7357143	32378.8555556	29909.5055556
ENSG00000085741	20	17	19	23	28	23
ENSG00000085760	3489	3256.5	3189.83333333	4193.5	3438.33333333	3755
ENSG00000085788	3656	3356.625	3534.21428571	4034.83333333	3626.07142857	4219.51388889
ENSG00000085831	10	9	16	16	18	9
ENSG00000085832	4311.77142857	4095.83333333	4048.89285714	4828.5	4043	4381
ENSG00000085840	907	824	853	535	455	464
ENSG00000085871	1387	1203.25	1218	1657.5	1395	1329.53333333
ENSG00000085872	4365.5	3708.5	3906	4111.26923077	3774.66666667	3279.5
ENSG00000085978	2594.5	2392	2552.125	2767	2440	2314
ENSG00000085982	5500.58333333	5098.5	5251.7	6916.75757576	5857.34444444	5918.27692308
ENSG00000085998	8298.68494046	7392.96499668	7997.21270408	8956.50555044	7713.27	7166.15016328
ENSG00000085999	925	917	868.5	507	520.25	485
ENSG00000086015	4382.80457736	3684.065935	3918.78622921	4346.60237028	3837.88795263	3605.78796414
ENSG00000086061	15254	14122.0192308	14161.5833333	18512.1666667	15735.5833333	16488.6166667
ENSG00000086062	26873.0766667	23695.0166667	25091.5595238	37464.2825758	32437.7039683	31942.3833333
ENSG00000086065	4869	4511.33333333	4518.5	6408.04166667	5736	5856.25
ENSG00000086102	3867	3697.5	3658.5	4339.25757576	3679	3659.92424242
ENSG00000086159	83	83	61	25	32	27
ENSG00000086189	1897	1688.83333333	1764.33333333	2326	2004.6	2114.53333333
ENSG00000086200	3040.34333333	2864.5	2790	3181	2736.83333333	3130
ENSG00000086205	18	19.5	9.5	77.5	57	49.5
ENSG00000086232	9985.5	8967.83333333	9012.70833333	10441.0833333	8931.75	8774.16666667
ENSG00000086288	0	0	0	0	0	0
ENSG00000086289	2	0	2	7	1	5
ENSG00000086300	490	525	513	718	618	701.5
ENSG00000086475	2990.11666667	2728.2	2883.7	3506.01666667	3040.7	2986.45
ENSG00000086504	4887.5	4327	4690.17666667	4768.58333333	4292.5	3774.03571429
ENSG00000086506	1	2	3	6	4	2
ENSG00000086544	4191.65505226	3799	3965.5	4753	4352.03125	3818.54166667
ENSG00000086548	3.83333333333	6.16666666667	6.5	8.66666666667	4.5	5
ENSG00000086570	24287.1893939	22378.6666667	22214.8095238	18203.7909091	15619.3343669	14257.2833333
ENSG00000086589	3461.83333333	3236.5	3424.5	3788.5	3297.5	3241
ENSG00000086598	17447.7833333	15831.3333333	16289.6666667	22323.6269231	19246.2777778	21790.0095238
ENSG00000086619	485.5	491.222222222	493	897	832	952.5
ENSG00000086666	2426	2191.66666667	2314	3076	2727.4	2909.3
ENSG00000086696	74	88	80	119	94	88
ENSG00000086712	4158.58333333	3739.2	3713.33333333	5024.33333333	4128.5	4695.89973262
ENSG00000086717	4	0	0	2	1	1
ENSG00000086730	48	30	33	71.5	58	59
ENSG00000086758	36789.125	33137.5294118	33755.1777778	38723.0333333	33043.8602564	30883.6080087
ENSG00000086827	2390.5	2252.83333333	2298.5	2726.5	2272	2361.25
ENSG00000086848	2167.25	1999.75	2099.33333333	2397.07142857	2103.5	2195.58333333
ENSG00000086967	0	0	0	0	1	0
ENSG00000086991	4	2	2	0.5	3	1.5
ENSG00000087008	1946	1763	1877.5	2177.16666667	1852.5	1772.5
ENSG00000087053	3972.61111111	3706	3586.88888889	5054.61666667	4127.75	4538.25
ENSG00000087074	3534	2963	3168.64285714	3587.7	3147.33333333	2939.83333333
ENSG00000087076	57	45	30	18	24	30
ENSG00000087077	9215.25	7956.08333333	8459.44444444	9940.14285714	8957.625	7875.83333333
ENSG00000087085	28	27	24	24	17	28
ENSG00000087086	50884.85	44394.2272348	46696.4720561	53621.3469089	50045.9123016	44128.1027778
ENSG00000087087	7308.83333333	6741.79	6879.5	7718	6586.53452381	6044.5
ENSG00000087088	4544	4079.16666667	4333.83333333	4804.33333333	4247.5	3799.16666667
ENSG00000087095	1711	1525	1546.33333333	2314.48333333	1991	2148
ENSG00000087111	4271.33333333	3692.91666667	3955.14285714	4340.5	3843.5	3654.75
ENSG00000087116	0	0	0	0	0	1
ENSG00000087128	6	4	9.83333333333	11.5	12	12
ENSG00000087152	5590	4936.5	5261.83333333	6491.7	5726.32051282	5403.84285714
ENSG00000087157	1483	1375.5	1353.5	1513.33333333	1370	1248
ENSG00000087191	7797.25	6920.86666667	7249.33333333	8013.11111111	7093.33333333	6434.33333333
ENSG00000087206	2522.09090909	2345.5	2328	2549.33333333	2204.44444444	2090.5
ENSG00000087237	0	0	0	1	1	2
ENSG00000087245	7695.25	7252.97619048	7229.2	7104.5	6160.5	5731
ENSG00000087250	0	0	0	0	0	0
ENSG00000087253	3926.34333333	3490.58095238	3552.81709957	4005.625	3484.02325581	3667.41505406
ENSG00000087258	39	35	27	31	26	30
ENSG00000087263	6479.92402466	6128.72180643	6173.85435749	7650.47248776	6427.05251474	6678.25132049
ENSG00000087266	1874.08	1700.35439024	1734.02041667	2012.87679748	1767.46	1695.56030303
ENSG00000087269	5751.35114296	5031.11900585	5344.19039869	5828.27122132	4906.31666667	4547.12916667
ENSG00000087274	17500.45	15501.9166667	16184.375	18156.3333333	15612.9583333	15045.25
ENSG00000087299	573.98684586	511.805572823	581.750065459	715.6956451	593.270467424	697.819811003
ENSG00000087301	211	198	237	212	153	185
ENSG00000087302	6184.16305428	5511.77981366	5640.50376812	7016.17842601	5948.88543478	6235.3135069
ENSG00000087303	3	2	0	1	2	3
ENSG00000087338	777	638	720	817.5	673.5	834.5
ENSG00000087365	18620.4444444	16864	17232.3333333	18347.25	16218.9464286	14825.702381
ENSG00000087448	3393.33333333	3033.5	3217.5	3634	3114	3499
ENSG00000087460	48611.0333333	43284.9761905	45546.2526316	48014.3935897	41629.8428571	39039.0577957
ENSG00000087470	11171.7949226	10410.0378788	10611.8624042	11423.8380952	9839.25733243	10783.1083333
ENSG00000087494	31620.1833333	27548	29073.1111111	48050.8411477	42871.4166667	44500.3083333
ENSG00000087495	248	204.5	202	91	92	110
ENSG00000087502	2588.5731383	2384.37037037	2330.5	3203.33333333	2525.33333333	3312.33333333
ENSG00000087510	1618.5	1506	1560	1973	1790	1717.25
ENSG00000087586	2897	2642	2752.33333333	1982.36111111	1638	1733.25
ENSG00000087589	2.33333333333	1	2	1	3	2
ENSG00000087842	254.010638298	260.333333333	262	445	382	311
ENSG00000087884	487.54077381	470.824675325	477.090909091	530.568060109	533.333333333	446.5
ENSG00000087903	967	827.5	876	887	722.5	683
ENSG00000087995	1672.28936734	1500.91663283	1495.72557471	1557.24333333	1292.78959627	1289.38142857
ENSG00000088002	102	81	79.1666666667	73	74	60
ENSG00000088035	585	466	536	615	549.5	748
ENSG00000088038	1950.45396825	1676.48333333	1846.16666667	2018.41666667	1830.475	1574.91666667
ENSG00000088053	0.5	1.5	1	0	0.5	0.5
ENSG00000088179	1348.5	1198	1301.5	1455	1242.5	1337.33333333
ENSG00000088205	7416.53030303	6982.2037037	7098.05	9073.71833333	7416.45	8304.41666667
ENSG00000088247	13150.5833333	11627.0285714	12303.5	12583.3666667	10961.7	10041.4761905
ENSG00000088256	6314.5	5373.14285714	5917.775	5517.25	5005.0625	4391
ENSG00000088280	1412	1335.5	1422	892	759.916666667	703
ENSG00000088298	1777	1753	1834.5	1879	1703	1690.5
ENSG00000088305	407	360	383	300	301	259
ENSG00000088320	1	0	0	0	0	0
ENSG00000088325	8384.95833333	7603.5	7819.66666667	5338.5	4549	4475.125
ENSG00000088340	38	43	31	56	57	49.5
ENSG00000088356	1225.5	1088	1202.33333333	1367.66666667	1263	1229.5
ENSG00000088367	479	433	479	822.333333333	721	668.125
ENSG00000088386	2.01	1	2	7	2	0
ENSG00000088387	13328.9583333	12203.1666667	12032.25	8044.25	6631.36666667	6727.51
ENSG00000088448	1204.375	1161.83333333	1180.5	1469	1198	1316.25
ENSG00000088451	544	467	515.5	734	671	850.5
ENSG00000088538	20	10	11	18	15	12
ENSG00000088543	348	329	341	474	362	424
ENSG00000088682	2313	2115.14285714	2074.33333333	2205.75	2080.83333333	1815
ENSG00000088726	18146.1	16283.0833333	16866.4345238	27162.2944678	23601.5833333	23310.55
ENSG00000088727	273	254	238	313	272	252.5
ENSG00000088756	37	28	28	7	8	1
ENSG00000088766	1671.5	1518	1488.5	1846.5	1504.5	1845.5
ENSG00000088782	0	0	0	0	0	0
ENSG00000088808	1733.5	1537	1562	1919.85	1636.07692308	1510.5
ENSG00000088812	9166.41666667	8376	8495.38253968	9050.66666667	7840.02	7831.75
ENSG00000088826	807	645.333333333	719	982.5	818	719
ENSG00000088827	0	0	0	1	0	0
ENSG00000088832	34698.1305556	30376.1111111	32952.1706349	45728.9794733	40264.9198413	42453.7527993
ENSG00000088833	6306	5480.5	5911.91666667	6450.79166667	5658.75	5240.08333333
ENSG00000088836	1097.5	919	1064	1286.5	1106	1068.66666667
ENSG00000088854	2175.5	1962.25	1978.5	2468.83333333	2053.45	2035.25
ENSG00000088876	1383.46666667	1211.6	1274.8	1692.8	1439	1391.8
ENSG00000088881	43	29	30	41	27	26
ENSG00000088882	0	0	0	0	0	0
ENSG00000088888	11863.2858108	10811.8770853	11182.0038805	15027.8064583	13323.8889431	12820.671465
ENSG00000088899	637	506	558	862	778.75	626
ENSG00000088926	0	0	0	0	0	1
ENSG00000088930	11593.5	10594.2916667	10625.1666667	13100.05	11207.8333333	11295.6666667
ENSG00000088970	1475	1267.5	1260	1564.5	1314	1303
ENSG00000088986	15425.1925397	14330.1549206	14587.6405556	16071.4042424	13966.5925	13375.2809447
ENSG00000088992	1	1	2	4	1	3
ENSG00000089006	8494.1577702	7828.33670567	7945.72216196	10200.648092	8485.22102814	9230.48421929
ENSG00000089009	32601.8193134	29837.7551587	30202.6088095	37995.6244526	33373.6230519	31367.9790043
ENSG00000089012	2.5	3	2.5	2.83333333333	1.75	2
ENSG00000089022	2093.5	1874	1990.5	2111.25	1979.41666667	1832
ENSG00000089041	49	47.0261449077	76.01	28.0219047619	20.03	23.02
ENSG00000089048	2142	2040	1943	2620	2137.5	2342
ENSG00000089050	1477.70138947	1484.0692931	1517.94724151	1727.85333333	1528.46988389	1747.56703704
ENSG00000089053	8139.79520924	7466.28086957	7598.77012484	8278.03111111	7314.89918972	7256.03630952
ENSG00000089057	3549	3169	3282.5	3782.5	3360.5	3310.25
ENSG00000089060	1544	1287	1429	1825.5	1763.5	1564.33333333
ENSG00000089063	4440.66666667	4107.16666667	4120.16666667	4905.53333333	4272.83333333	4529.91666667
ENSG00000089091	215	177	231.833333333	261.5	206	233
ENSG00000089094	2382	2077	2349.56666667	2251.47619048	1929	2024.02818182
ENSG00000089101	3	2	4	9	5	6
ENSG00000089116	48	25	56	45	54	40
ENSG00000089123	983.833333333	944.75	1031	1131	1004	1037.5
ENSG00000089127	11041.7	10373.7	10361	15554.875	13592	13113.5833333
ENSG00000089154	21028.3428571	18379.6583333	19333.625	23208.0466667	19888.1458333	18678.3820238
ENSG00000089157	76882.0222222	69476.8642857	72580.6213542	92833.9197497	81985.4321429	76481.9921429
ENSG00000089159	48467.4916667	42414.1428571	45269.1242424	45589.8511905	39893.4261905	37201.075
ENSG00000089163	36	37	40	51	49	27
ENSG00000089169	1	0	0	3	2	1
ENSG00000089177	2533	2385	2397.2	3091.5	2629	2510.83333333
ENSG00000089195	2164.16666667	2112.5	2061.5	2712.83333333	2245.83333333	2477
ENSG00000089199	88	70	91	131	119	135
ENSG00000089220	12345.1666667	11298	11458.5	14047.9678571	12199.3333333	12278.9861111
ENSG00000089225	0	0	0	0	0	0
ENSG00000089234	1983.5	1817.5	1883.5	2487	2195	2295.5
ENSG00000089248	7150.5	6539.33333333	6515.26587302	6759.59166667	5770.16666667	5477.33333333
ENSG00000089250	2735.53333333	2460.6	2536.83333333	1904.5	1709.5	1689.5
ENSG00000089280	25101.625	22680.325	23097.2777778	25409.8428571	21477.7916667	21256
ENSG00000089289	2652.25	2291.6	2414.38888889	3111.33333333	2741.7	2728
ENSG00000089327	7980.5	7080.325	7478.18181818	8509.2	7459.66666667	6952.7
ENSG00000089335	1012.66666667	908.166666667	869.666666667	1253.41666667	1069.66666667	1291.16666667
ENSG00000089351	2263	1918	2112	2682	2439.5	2151
ENSG00000089356	8915.93452381	7996.5	8682.25	10649.3433333	9306.11111111	8689.25
ENSG00000089472	156	123	161	17	13	18
ENSG00000089486	2735.52380952	2375.05	2412.96547619	1249.64285714	1066	949.416666667
ENSG00000089505	40	35	37	55	39	40
ENSG00000089558	1	0	1	3	2	0
ENSG00000089597	38058.4110476	34431.1318903	35766.1055556	39523.4927003	34954.8423034	33650.630303
ENSG00000089639	1583	1325.25	1328.5	2320.33333333	1917.75	1847
ENSG00000089682	1006	996	1017	1250	1013	1190.5
ENSG00000089685	2876.81500063	2500.04953015	2666.42344828	1672.69793103	1428.72650246	1461.44353038
ENSG00000089692	16	15	19	12	12	16
ENSG00000089693	16918.5	15106.3333333	15922.645	18683.7373016	16431.3611111	14859.1428571
ENSG00000089723	444.666666667	404.833333333	438	666.5	547.5	550
ENSG00000089737	6305.11111111	5823.5	5904.79166667	6914.2	5945.45833333	5783.25
ENSG00000089775	510.3	488.01	471.606666667	627.75	580.356363636	631.353333333
ENSG00000089818	1905.5	1645	1750.5	2199	1847	2039.75
ENSG00000089820	2193.58409646	1867.90909091	2001.9	2722.64837607	2328.84615385	2237.10472527
ENSG00000089847	15	17	9	18	15	15
ENSG00000089876	3656	3323.5	3478.75	4519.5	3943	3986.83333333
ENSG00000089902	4545.75	4127	4313.5	5430.09090909	4584.5	4754.1
ENSG00000089916	4337.7	3970	3969	6036.91666667	5204.16666667	5505.41666667
ENSG00000090006	7405.08207934	6298.02325581	6653.35687578	7049.60664502	6558.17439394	5809.55686275
ENSG00000090013	2149.5	1786	1935.5	1870.4	1727.5	1635
ENSG00000090020	11382.7222222	9902.33333333	10415.1111111	12250.02	10833.4916667	9388.29166667
ENSG00000090054	5239.7523199	4732.23650794	4949.3968254	6136.375	5340.19206349	5564.97391775
ENSG00000090060	12966.9444444	12058.75	12041.7833333	15948.5690476	13367.7678571	15595.6011905
ENSG00000090061	5040.5	4498.16666667	4778.47619048	5597.25	4842	4858.2
ENSG00000090097	4119.78333333	3674.96666667	3992.16666667	4754.08333333	4166.66666667	3888.66666667
ENSG00000090104	0	0	0	0	0	0
ENSG00000090238	943.676666667	827	887.176666667	1021	893.02	733.75
ENSG00000090263	2174	2062.25	2138.75	2475.5	2130	2095.53333333
ENSG00000090266	3773.83333333	3581	3512.33333333	4363.5	3544.7	3305.14285714
ENSG00000090273	8949.88003603	7864.68308532	8374.95699666	9476.08283977	7958.90634921	7379.37301587
ENSG00000090316	9583.89095238	8268.22212031	9101.02040816	10549.2291667	9337.90241913	8853.49618257
ENSG00000090339	427	382	386	2782.83333333	2522.25	2284.5
ENSG00000090372	6639.97619048	5487	5848.12318841	6773	5993.16666667	5416.53525641
ENSG00000090376	20	16	16	25.5	24	31.2
ENSG00000090382	0.0261290322581	2.02	0.02	0.0428205128205	1	0.20115942029
ENSG00000090402	0	0	0	0	0	0
ENSG00000090432	3894	3424.5	3680	3865.97619048	3381.5	3174.83333333
ENSG00000090447	960.5	816	926	825	752	697.5
ENSG00000090470	1751.5	1553.5	1560.1	1610.1875	1379.61111111	1410.94444444
ENSG00000090487	4305.22040816	3914.75	3950.04081633	4284.16666667	3770.25	3759.71111111
ENSG00000090512	8	5	7	10	11	8
ENSG00000090520	8561.78333333	7815.83333333	8110.35	11897.8583333	10195.4833333	10149.7
ENSG00000090530	10064.4761905	9455	9267.91666667	5861	5114.33333333	5119.00757576
ENSG00000090534	0	0.0151515151515	0	0	0	0
ENSG00000090539	2	0	0	1	0	0
ENSG00000090554	171.666666667	163.543255814	167.857142857	199.757619048	198.857142857	145.5
ENSG00000090565	1462.58333333	1300.33333333	1467.16666667	1801.65909091	1634.5	1494
ENSG00000090581	1598.25846154	1376.04702703	1491.83333333	1647.41815851	1553.02702703	1411.54761905
ENSG00000090612	1496.75916667	1400.12965861	1483.17719298	1801.91666667	1594.51	1768.6743514
ENSG00000090615	7431	6688.5	6725.39285714	8465.67040816	7038.66666667	7102.7
ENSG00000090621	13036.9963598	11953.0503663	12338.2616667	14805.2134804	12784.4822581	12621.5277778
ENSG00000090659	0	0	0	1	0	0
ENSG00000090661	614	598	605	279	249	206
ENSG00000090674	827	794	856.666666667	944.5	879.5	774.5
ENSG00000090686	4808.5	4490.5	4345.33333333	5223.03361582	4456.5	4685.7254902
ENSG00000090776	31301.235	27041.8333333	29089.8333333	30644.1678571	27154.8057512	24601.5416667
ENSG00000090857	6248.02265512	5669.64090909	5659.39285714	6857.50606061	5798.30059524	5953.76944444
ENSG00000090861	12256.6428571	11146.25	11579.3333333	12779.8333333	11360.625	10256.1428571
ENSG00000090863	16794.3910569	15519.6111111	16017.5	16126.5416667	13449.4754902	13158.9761905
ENSG00000090889	2215.5	1986.5	2002.1	1162.5	1010	1016.85
ENSG00000090905	7124.58695652	6406.39393939	6595.1	7672.81136053	6654.59322493	6666.61904762
ENSG00000090924	3383.64285714	3009.34333333	3345.72222222	3607.61111111	3050.30772727	2740.60989011
ENSG00000090932	160	169	132	136	128	125.5
ENSG00000090971	1026	879	903.666666667	942	829	747
ENSG00000090975	1025	871.5	933.333333333	1089.33333333	978	793
ENSG00000090989	3258.5	2920	3063	3801.33333333	3276.79166667	3674
ENSG00000091009	3572	3342	3246.91666667	4066.5	3253.3	3503.16666667
ENSG00000091010	4	1	2	4	1	2
ENSG00000091039	4371	3984	4267.5	5645.33333333	4628.2	5561.33333333
ENSG00000091073	2847.55416667	2435.91666667	2550.81568627	3899.53711485	3569.89940476	3134.15414781
ENSG00000091106	0	1	0	3	0	0
ENSG00000091127	2818.25	2621	2614.5	3388.83333333	2928	3115.5
ENSG00000091128	26.0869230769	28	27.01	28.0422580645	21	19.02
ENSG00000091129	214	198	216	64	63	83
ENSG00000091136	26690.75	24523.1666667	25511.2666667	34949.3529734	29735.8037415	29217.6167819
ENSG00000091137	24.03	30.0969230769	29.0407526882	17.0931578947	23.0235135135	18.0544827586
ENSG00000091138	0	0	0	0	0	0
ENSG00000091140	6215.5	5908.45833333	5936.33333333	8604.75	7477.33333333	8154.7
ENSG00000091157	1410.44444444	1370	1361	1513.33333333	1310	1396
ENSG00000091164	3297.15384615	3092.33333333	3079.16666667	3922.5	3395	3798.33333333
ENSG00000091181	0	0	0	1	1	0
ENSG00000091262	1	0	1.66666666667	1.91666666667	1.5	0
ENSG00000091317	6956	6622.7	6767.41666667	9196	7779.83333333	9573.94444444
ENSG00000091409	224440.358135	205008.981046	211718.219243	214605.581624	179965.505495	194717.302016
ENSG00000091428	230	186	245	209	180	196
ENSG00000091436	8326.76142191	7910.44894328	8113.62804839	9810.75444965	8516.1520202	9259.43351648
ENSG00000091482	0	0	0	0	0	0
ENSG00000091483	7268	6621.1	6694.66666667	6470.45833333	5487.78571429	5447.33333333
ENSG00000091490	8822.16666667	8038.33333333	8093.85119048	10741.5526316	9341.25	8951.75
ENSG00000091513	2	3.02083333333	3	2	2	7
ENSG00000091527	18355.6666667	16928.6666667	17374.0833333	23896.2916667	19995.25	22006.8333333
ENSG00000091536	48.23125	39	38	62	37	37.0769230769
ENSG00000091542	4995.33333333	4404.5	4799.95833333	5011.05	4362.7	4248.83333333
ENSG00000091583	0	0	0	0	0	0
ENSG00000091592	10366.0212766	9519.76785714	9926.22619048	14601.2638889	12635.5588235	12003.25
ENSG00000091622	2877.5	2509.5	2761.04090909	1928	1590	1572
ENSG00000091640	2629	2462	2595.5	2631.5	2377	2100.25
ENSG00000091651	977.716868829	870.731562489	960.166407359	666.678854017	560.293991774	608.031955112
ENSG00000091656	112	91	111	100	88	81
ENSG00000091664	1	0	0	0	1	0
ENSG00000091704	0	0	0	0	1	0
ENSG00000091732	1613	1526	1534	1680.14285714	1499	1410
ENSG00000091831	39	46	47	66	63	82
ENSG00000091844	18	28.5	19	27	16	26
ENSG00000091879	0	0	1	0	0	1
ENSG00000091947	1267.22222222	1063	1089.5	1119	988.5	907.022222222
ENSG00000091972	4.01	7	1.47619047619	4	0.51	1
ENSG00000091986	2613.39285714	2280	2567.16666667	2613.5	2127.41666667	2134.5
ENSG00000092009	0	0	1	0	0	0
ENSG00000092010	7709.875	6915.83333333	7047.33333333	9142	7996.59444444	7687.66666667
ENSG00000092020	692	631	707.5	826	665	794
ENSG00000092036	1564.66666667	1391.33333333	1464.5	1192	1089	1047.83333333
ENSG00000092051	7	10	11	4	1	2
ENSG00000092054	0	0	0	0	1	0
ENSG00000092067	1	1	1	1	1	2
ENSG00000092068	12140.8333333	11016.0095238	11502.8333333	5472.97619048	4777.01	4303.5
ENSG00000092094	1330.16208791	1224.57630568	1244.39583333	1116.52903091	977.5	976.5
ENSG00000092096	464	417	464	206	206	187
ENSG00000092098	3417.77777778	3017.92995169	3167.52777778	3500.83333333	3012.56746032	2831.90079365
ENSG00000092108	4327.57142857	3976.25	4068	4685.53571429	3993.1	4427.24611111
ENSG00000092140	1288.25	1260.33333333	1273.83333333	1397.0625	1206	1513.5
ENSG00000092148	11285.6666667	10639.5666667	10541.3928571	13710.4588235	11226.3511905	11854.6666667
ENSG00000092199	29230.8943032	27029.6	26579.9595238	36229.7766667	31037.0241132	31167.9528571
ENSG00000092200	1	0	0	0	0	0
ENSG00000092201	14222.3333333	13156.2261905	13190.8928571	14742.0333333	12725.2	12727.7916667
ENSG00000092203	5734.5625	5166	5382.83333333	6357	5439.33333333	5448.61294118
ENSG00000092208	598	506.5	557.5	726.625	566.5	592
ENSG00000092295	362	387	380	596.5	543.5	490.5
ENSG00000092330	2557.36333333	2430.01	2348.16666667	2555.9088219	2363.01	2208.5
ENSG00000092345	1	0	1	0	2	0
ENSG00000092377	0.5	0.5	1.5	0	0.5	1
ENSG00000092421	164	170	200	85	51	73
ENSG00000092439	4596.74611111	4195.60035674	4465.14294361	6178.19808442	5120.41006447	6097.8
ENSG00000092445	1368.14604571	1166.55662005	1174.45846297	1393.31986925	1206.0566462	1072.75724138
ENSG00000092470	995.5	928.037037037	925.1	498.576923077	484.090909091	463.052631579
ENSG00000092529	730.041666667	718	836.5	879.954545455	854.833333333	857.927272727
ENSG00000092531	4629.03333333	4367.2	4478.80952381	6051.5	5179.25	5644.5
ENSG00000092607	4	1	3	5	2	3
ENSG00000092621	4789.33333333	4199.825	4546.2	2013.5	1837.5	1617
ENSG00000092758	274	219	247	356	342.5	316
ENSG00000092820	27427.5333333	25111.3435897	25714.6761905	26785.452381	23497.9345238	22646.5833333
ENSG00000092841	53168.1484127	47539.6	49208.1164332	60657.6549486	52695.4537582	49797.875
ENSG00000092847	2552	2301	2317	2524.75	2184.75	2105.16666667
ENSG00000092850	6	4	6	2	1	1.5
ENSG00000092853	1540	1520.5	1430	898.5	741.034482759	706.044444444
ENSG00000092871	1572.50872572	1379.77007689	1473.57232263	1667.14109731	1487.85599156	1487.29484568
ENSG00000092929	128.51	99	92.08	141.016666667	159.01	116.014492754
ENSG00000092931	976.83125	865.714285714	894.37797619	1161.69992248	1010.58712716	988.357142857
ENSG00000092964	3674.5	3320	3503.75	2904	2339	2347
ENSG00000092969	727	727.5	714	62	66	65
ENSG00000092978	1197	1025	1048	1272	1118	1212.25
ENSG00000093000	6502.08333333	5874	6128.03333333	6872.25	6029.33333333	6010.9
ENSG00000093009	1251.625	1096.01960784	1145.83333333	646	638.5	649.5
ENSG00000093010	6693.22222222	5684.83333333	6333	8016.59215686	7345.66666667	6455.83333333
ENSG00000093072	67	58	62	85	71	55
ENSG00000093100	4946.16666667	4306.38095238	4499.9	4554.30952381	3709	3531.16666667
ENSG00000093134	0	0	3	3	2	3
[truncated: 62,254 more rows]
