# Supplementary material for: IRF2 is a master regulator of human keratinocyte stem cell fate
Source: Nat Commun. 2019 Oct 14;10:4676. doi: 10.1038/s41467-019-12559-x (PMC6791852; doi:10.1038/s41467-019-12559-x)
Supplement: Supplementary file 10 — Supplementary Data 6 [file 41467_2019_12559_MOESM10_ESM.txt]

ENSEMBL_ID	IRF2_KD_OLD_1	IRF2_KD_OLD_2	IRF2_KD_OLD_3	CT_CRISPR_OLD_1	CT_CRISPR_OLD_2	CT_CRISPR_OLD_3	IRF2_KD_YOUNG_1	IRF2_KD_YOUNG_2	IRF2_KD_YOUNG_3	CT_CRISPR_YOUNG_1	CT_CRISPR_YOUNG_2	CT_CRISPR_YOUNG_3
ENSG00000000003	695	1139.26666667	1261.90833333	918.380952381	478	654.55	872	864.2	692	699	627.5	883
ENSG00000000005	0	0	0	0	0	0	0	0	0	0	0	0
ENSG00000000419	1160.125	2302.375	2368.71785714	1620.20188492	979.958333333	1285.625	2016.73611111	2123.75	1590.125	1692.83333333	1602.5	2009.41666667
ENSG00000000457	422.522727273	737	841.5	647	358.333333333	459.272020569	526	554.516129032	433.111111111	447	459.5	601.048222357
ENSG00000000460	400.590909091	755.738316327	807.523072197	318.148513514	201.012345679	228.530618557	896.222805874	949.287587519	728.815555556	516.241073067	577.047894031	665.04
ENSG00000000938	8	14	6	9	11	9	0	3	1	0	5	0
ENSG00000000971	2553.91666667	5176.60119048	5512.36890681	5120.36833333	2713.44603175	3962.10833333	2265.51612903	2395.15	1758.37684332	2429.33333333	2441.5	3199.03851541
ENSG00000001036	756	1445.51612903	1389.44358974	1237	665.5	985.5	1176.66666667	1253.61111111	889.78	1166.25	1044.1	1403.36590909
ENSG00000001084	1741.5	3784.33277962	3801.86666667	2584.74404762	1490.345	2021.42113985	3356.3327957	3681.20833333	2850.825	2921.9047619	2944.81590909	3692.35377302
ENSG00000001167	1356.64285714	2979.98557348	3105.84722222	2400.5	1327	1744.875	2278.10119048	2380.58333333	1799.26612903	1991.25	2022.625	2539.33730159
ENSG00000001460	725.031904762	1544.04830181	1570.54847042	1341.71587302	815.405833333	1060.51408451	1333.49059841	1328.43956044	1038.89236111	1146.05125	1183.9337013	1514.22949519
ENSG00000001461	2133	4253.975	4335.06876061	3783.39285714	2163.5	2809.83333333	3366.3077957	3455.09285714	2818.125	3526.01612903	3501.77777778	4500.60119048
ENSG00000001497	2280.15285714	4719.6	4868.92136752	3675.125	2140.52692308	3047.8655914	4282.63095238	4535.19642857	3296	3579.50224014	3562.29166667	4776.22406554
ENSG00000001561	3	4	7	4	6	1	4	3	4	2	7	5
ENSG00000001617	9441.44166667	18492.0746354	19263.2966136	17829.1423195	10732.6603535	14358.1940476	14073.0928571	14080.7107143	10586.6572581	13641.1335151	13701.7533256	18166.0988456
ENSG00000001626	0	0	0	0	0	0	0	0	0	0	0	0
ENSG00000001629	2573.83333333	5302.48611111	5286.95	4348.95	2310.625	3279.99801587	3762.5	3936.39285714	2917.76612903	3319.5	3269.27612903	4411.76176395
ENSG00000001630	7266.52344835	14121.9826415	14691.9494724	11731.567359	6366.89574731	8823.87914336	12771.2325723	13084.5491054	9720.45176886	12033.1559778	11622.1158595	14107.4612232
ENSG00000001631	893.5	1808.16666667	1924.03846154	1294.11309524	707.7	891	1463.18333333	1739.25	1239.08333333	1117.01612903	1183.53333333	1574.69892473
ENSG00000002016	305.166666667	679	665.75	469.2	302	403.25	536	576	481	466	430.5	541.016129032
ENSG00000002079	149	267	324	230.556060606	152	191	150	187	111.5	196	245	272
ENSG00000002330	2463.5	4896.8830825	4890.04166667	3734.21785714	2288	3037.38296703	4243.96612903	4121.91666667	2958.2	3569.77777778	3599.13333333	4639.78892496
ENSG00000002549	4310.16666667	8926.46136713	9084.02208141	6576.97843062	4056.03125943	5411.625	5975.05833333	6142.11442455	4696.73452381	5184	5185.10119048	6683.02148618
ENSG00000002586	6479.2718254	12664.6767094	13286.7887427	9464.05674603	5670.26984927	7679.36988417	10759.2278354	10584.7694444	8363.25	8826.66666667	8981.12565284	11300.4312746
ENSG00000002587	88	144	170	83	41	69.03	176.01	189.052631579	143	139	174.125	164.5
ENSG00000002726	1	0	0	0	0	0	0	0	1	0	0	0
ENSG00000002745	0	0	0	0	0	0	0	0	0	3	0	0
ENSG00000002746	4	13	4	6	3	2	3	5	5	9	3	14
ENSG00000002822	1312.5	2446.53452381	2487.9494228	2045.99166667	1300.2	1789.375	1948.1	2023.75	1524.70833333	1789.2	1974.66666667	2417.58333333
ENSG00000002834	15262.2351648	30312.772546	31480.3907178	23847.0641377	14161.9786508	19507.0478276	26224.3583333	26204.556746	19945.9097188	22058.9137539	22435.1483516	29023.482471
ENSG00000002919	911.5	1999.75	1965.33333333	1498.80555556	850.285714286	1126.66666667	1624.5	1629.95833333	1193.01612903	1283.08333333	1351.5	1729.83333333
ENSG00000002933	0	0	0	0	0	0	0	0	0	0	0	0
ENSG00000003056	3646.42446237	7444.62446237	7832.95	5976.81263736	3262.33333333	4380.18452381	6433.71785714	6555.16369048	4877.09892473	5150.16071429	5199.26612903	6826.92843062
ENSG00000003096	208	466.5	449.5	220	113	177.75	355.333333333	379.333333333	324.5	237	220.666666667	301.5
ENSG00000003137	310	644.5	718	700.590909091	414	573	319.125	283	267	349	371	400.125
ENSG00000003147	88	181.142857143	167	155	90	125.666666667	70	84	63	73	66	75
ENSG00000003249	843	1637.89112903	1649.26785714	1767.875	1108.56666667	1538	952.5	962.333333333	733.85	1114	1178	1398.3627451
ENSG00000003393	2142.5	4384.12370479	4596.33463902	3621.33333333	1985	2739.27777778	3328.75	3524.125	2669.05952381	3007.125	2996.625	3895.67777778
ENSG00000003400	538	1160.52437945	1199.68203704	938.5	521.333333333	712.791666667	697.657994111	820.223105458	580.520833333	687	687.833333333	825.53030303
ENSG00000003402	2812.59853194	5718.60878153	6055.3908866	5263.8448512	2872.64831348	3975.4159344	3092.08933497	3266.74283764	2549.99176952	3448.05437018	3427.19885698	4449.02268953
ENSG00000003436	6	9.01204819277	7	24	13	16	17.5	19.8333333333	11	34	25	30
ENSG00000003509	347	870.283333333	804.942857143	643.976190476	364.375	518.9	626.55952381	660.79390681	515.926190476	542.45	526.125	683.541666667
ENSG00000003756	2825.485	5538.08850998	5918.44888889	4451.87497076	2434.45833333	3497.35833333	4249.83189731	4492.90166667	3393.585	3654.00090909	3680.17785714	4715.45007937
ENSG00000003987	1	3	0	2	1	1	2	1	1	1	0	0
ENSG00000003989	226	504.666666667	525	330.142857143	157	242	297	321	194	252	264.142857143	332.840909091
ENSG00000004059	4254.20535714	8460.58333333	8815.25952381	6738.06858213	3978.92857143	5374.4327957	6861.89112903	6698.2711067	5014.54166667	5456	5667.2	7458.29747824
ENSG00000004139	322	658	612	528.049462366	344	406.583333333	302.5	290	228	237	258.5	329.391666667
ENSG00000004142	4524.08333333	9378.92428571	9472.60735171	7618.27406554	4352.25	5923.87064292	8621.99000431	8585.7405914	6486.09798535	7312.14112903	7193.83333333	9640.3125576
ENSG00000004399	160	306	298.5	121	71	75.6666666667	215.5	258	161	87	124	156
ENSG00000004455	5489.125	11094.141129	11220.1915127	8227.06666667	4579.84782609	6213.50381376	9416.64285714	9651.16751447	7067.51666667	7767.43137255	7760.28333333	9811.65130568
ENSG00000004468	0	2	4	4	3	5	2	2	0	1	1	5
ENSG00000004478	5338.70833333	11018.2952381	11133.1900794	8523.46176395	5097.08333333	7017.20011521	10963.6487048	10963.8380952	8312.05946237	9474.42446237	9543.61666667	11883.1075397
ENSG00000004487	4619.6337535	9439.49946237	9856.26277778	6876.91349206	3955.58333333	5335.16666667	8493.375	8769.89715705	6658.45833333	6582.5	6529.03452381	8430.13611111
ENSG00000004534	2939.775	5946.53976842	6354.60583683	4438.71020777	2774.55166667	3735.42261905	4705.09349376	4826.05952381	3716.17878788	4021.93333333	3877.39166667	5125.29107143
ENSG00000004660	351.25	770.027972028	820.642795699	450.524925373	318	359.20047619	691.236666667	730.25	503.046175373	504.17989418	470.347798987	682.039938556
ENSG00000004700	2721.5	5194.12303922	5628.57544276	3909.71944444	2036.54166667	2953.83333333	4163.95833333	4526.04358974	3335.12777778	3464.1	3465.41944444	4306.1547619
ENSG00000004766	510.142857143	1056	1051	827.625	452.1	646.347222222	756.166666667	840	616.301666667	763.038961039	681.125	913.458333333
ENSG00000004776	0	0	1	1	0	0	2	1	1	1	0	3
ENSG00000004777	235	408	481.75	217.270408163	148	189	450	491.5	347	248	282.125	346.525
ENSG00000004779	1581.2	3021.49722222	3120.30119048	2460.29890289	1374.61111111	1930.41612903	2772.81944444	2893.23333333	2087.80977983	2309.51612903	2313.91666667	3027.18452381
ENSG00000004799	0	0	0	0	0	0	0	0	0	0	0	0
ENSG00000004809	0	0	0	0	1	0	0	1	0	0	0	1
ENSG00000004838	12	14	9	12	6	4	16	16	11	12	11	15
ENSG00000004846	0.0161290322581	0	0	0	0	0.333333333333	0	0	0	0.0161290322581	0.0121951219512	0.0172413793103
ENSG00000004848	0	0	0	0	0	0	0	0	0	0	0	0
ENSG00000004864	1402.5	2690.66944444	2765.20952381	2079.625	1118.5	1633.33333333	2172.26	2287.58333333	1747.5	1853.14285714	1892.30769231	2419.5
ENSG00000004866	566	1170	1225.325	739.458333333	400.142857143	568.75	1154.06666667	1103.66666667	888.5	812	821.166666667	1106.96590909
ENSG00000004897	2989.93571429	5768.82337632	6120.43373016	4389.85308144	2224.68333333	3241.69166667	4906.83948413	5269.50714286	4016.62857143	3981.76666667	4031.90714286	4994.60739887
ENSG00000004939	0	0	0	1	2	1	0	0	0	0	0.0149253731343	0
ENSG00000004948	0	0	0	0	0	0	0	0	0	0	0	0
ENSG00000004961	1124.5	2237.45	2332.91757576	1849.21612903	1151.84112903	1466.75	1700.78571429	1796.01666667	1312.84285714	1568	1588.38888889	1871.69166667
ENSG00000004975	1414	2832.71612903	2912.53333333	2142.83333333	1251.44470046	1703.83333333	2809.51	2975	2227.16666667	2119.06374808	2314	3027.67777778
ENSG00000005001	27	55	49	101.5	75	110	53	52	28	56	69.25	67
ENSG00000005007	8023.9770202	16283.7684485	16768.8081774	12957.3047492	7604.10343062	10105.2997264	13185.180145	13074.4383513	9754.40882353	10955.6589862	10930.8482452	14242.5334127
ENSG00000005020	970.545454545	1926.97402597	1963.17071429	1999.79805305	1108.12878788	1470.43116883	1439.68672439	1527.49545455	1090.01	1534.11876623	1482.53164502	2030.05631868
ENSG00000005022	10527.75	21430.6715438	22435.8602428	14383.5609363	8376.58329695	11891.6843166	20934.4761905	20646.7772148	16241.5845238	15687.4583333	15798.6202461	20166.9882326
ENSG00000005059	321.111111111	554.182291667	607.333333333	282.93452381	186.5	228	760.125	823.333333333	574.777777778	474	495.333333333	643.766129032
ENSG00000005073	16	41	41	33	29	29	28	16	26	26	22	33
ENSG00000005075	1129.60833333	2518.96587302	2633.70145022	1906.74920635	1094.91071429	1557.58928571	2257.00952381	2368.08618326	1769.53737374	1872.08492063	1836.55422427	2381.3547619
ENSG00000005100	2288.41666667	4540	4802.25592741	3504.39285714	1950.08333333	2554.66666667	4126.24668459	4323.09444444	3319.03333333	3304.84285714	3463.41230159	4401.75595238
ENSG00000005102	0	4	7	3	1	4	3	2	2	2	0	1
ENSG00000005108	0	0	0	0	0	0	0	0	0	0	0	3
ENSG00000005156	1561.14186496	3168.5241182	3109.84804861	2056.22176471	1123.54448276	1601.15166667	3146.25912591	3145.5082925	2380.66666667	2370.28903925	2202.02282051	2884.33614943
ENSG00000005175	798.125	1559	1576.91666667	1061.83333333	580.125	891.5	1298.66666667	1523.11111111	1119.16666667	1096	1067.16666667	1298.49285714
ENSG00000005187	5	0	8	16	12	10	5	8	2	9	13	22
ENSG00000005189	125	273	253	132.333333333	79	115	260	290	224.25	181	197.666666667	218
ENSG00000005194	2608.125	5552.08333333	5488.21834734	4347.94166667	2540.75	3332.39771242	4255.92424242	4186.06904762	3336.9327957	3791.53128055	3712.78398618	4832.28333333
ENSG00000005206	1528.625	3034.46944444	3348.13517665	2693.05952381	1711.16666667	2317.16666667	2281.125	2367.73333333	1722.47619048	1815.01612903	2090.53333333	2562.95833333
ENSG00000005238	2842.17738095	5462.01858974	5434.5655914	5449.03261905	3049.5	4218.08894194	3555.45833333	3611.91666667	2747.53030303	4154.33333333	4182.76715686	5258.36335125
ENSG00000005243	263.5	500	492.666666667	459.7	265	416	538.111111111	581	431	531	494.5	677.5
ENSG00000005249	0	0	1	0	0	0	0	2	0	0	1	1
ENSG00000005302	888.5	1812	1879.46833333	1457	852	1137.5	1354.625	1371.5	1035.5	1257.5	1241	1568.07565284
ENSG00000005339	2796.51785714	5622.125	5975.28974014	4732.23792659	2585.26785714	3397.99760536	4465.4725576	4567.21144689	3563.66666667	3597.15725806	3845.145	4987
ENSG00000005379	11	24	26	11	10	4	56	42.3333333333	34	36	32	50
ENSG00000005381	0	0	0	0	0	3	0	0	0	0	0	0
ENSG00000005421	0	0	0	0	0	0	0	0	0	0	0	0
ENSG00000005436	338.666666667	765.125	798	516.95	298	419	699.090909091	712.5	535	621.5	556.166666667	674.2
ENSG00000005448	966.142857143	2000.80833333	2105.41666667	1379.09722222	885	1163	2030.5	1999.27893567	1493	1360.79166667	1601	1879.86666667
ENSG00000005469	831.2	1620.79166667	1636.5297619	1264.625	678	929.833333333	906	961.333333333	777.2	829.125	857.5	983.083333333
ENSG00000005471	0	6	0	0	0	0	0	1	0	0.5	1	0
ENSG00000005483	2081.56111111	4254.4	4475.13611111	3199.98142857	1757	2356.86363636	3257.92816607	3588.87681159	2704.8327957	2639.625	2685.19607843	3466.13571429
ENSG00000005486	2315.11805556	4616.71428571	4856.35946237	3901.96785714	2305.325	3127.17241784	3088.51612903	3299.375	2428.34848485	2574.1827957	2757.40277778	3606.62222222
ENSG00000005513	3	2	3	7	9	20	3	0	0	0	2	2
ENSG00000005700	1255.72222222	2540.41850998	2590.45833333	1977.85818713	1023.5	1424.01587302	1850.06666667	2067.69946237	1557.14444444	1691.70833333	1691.56666667	2040.97843062
ENSG00000005801	602	1278.75	1268.46785714	1041.41111111	509.5	777.5	817.066666667	972.916666667	699.5	818	756	981.783333333
ENSG00000005810	4168.66666667	8340.33660131	9609.33741679	7122.31849817	3574.75	4585.125	5789.78333333	6536.94012605	4604.15277778	4768.06612903	4745.975	6335.38949275
ENSG00000005812	874	1573.20833333	1806.62207602	1220.23611111	624	839.5	1393.61904762	1512.33333333	1160	1121.33333333	1146.51612903	1347.58333333
ENSG00000005844	0	0	0	0	3	0	0	0	0	1	0	0
ENSG00000005882	283.2	600.25	601	654.5	379	561	463.4	444	259.055555556	358	441	532
ENSG00000005884	98215.5178503	197291.686428	201424.609994	169715.553575	102297.879811	136525.596777	149350.863723	151936.946601	113719.42079	138669.934589	141545.939803	182226.372183
ENSG00000005889	1444.14112903	2722.83333333	2784.66944444	2203.86834734	1148.18181818	1597.14285714	2205.27042484	2306.33333333	1756.83333333	1835.5	1872.5	2319.125
ENSG00000005893	4575.39007937	9275.06032888	9574.22733141	8287.64038462	4391.5	6095.56388889	6214.4802521	6696.43257576	4846.79166667	6232.21944444	6206.91503193	7608.46071429
ENSG00000005961	6	21	21	7	7	7	22	14	10	10	7	25
ENSG00000005981	0	0	0	1	0	0	0	0	0	1	1	0
ENSG00000006007	2439	4867.22222222	4968.91785714	3879.58654401	2284	3103.8077957	4342.81176395	4373.08402778	3367.79563492	3664	3611.56025641	4565.51785714
ENSG00000006015	1380.67666667	2542.21331169	2342.13309524	2111.94666667	1273	1781.41666667	2166.46833333	2007.34333333	1589.29166667	1745.91666667	1786.66666667	2290.78396624
ENSG00000006016	73	116	115.222222222	75.5	52	74	34	47	38	29	46.7	61
ENSG00000006025	621.375	1260.66666667	1273.39285714	1070	695.5	896.75	736	755	566.333333333	568	633	793
ENSG00000006042	1910.11111111	3854.59001783	3880.87352092	3200.66666667	1867.83333333	2516.80952381	2833.31111111	3023.82565284	2261.58333333	2583.33333333	2560.91666667	3223.88849206
ENSG00000006047	24	26	61	12	12	14	57	59	37	36	30	37
ENSG00000006059	2.33333333333	0.333333333333	1.5	5	6.5	1.16666666667	3.83333333333	4.83333333333	3.25	4.83333333333	3.33333333333	6.03333333333
ENSG00000006062	1125	2079.2	2151.03256303	1424.63115942	817.158986175	1178.63970588	1633.68115942	1682.53511405	1272	1397.01219512	1467.52040816	1774.66942473
ENSG00000006071	2	0	0	0	0	0	0	0	1	0	0	0
ENSG00000006116	0	0	0	0	0	0	0	0	0	0	0	0
ENSG00000006118	9013.8655914	18110.7842165	18266.2135823	18139.363481	11078.5227273	14862.469705	9234.57565284	9374.39038462	6843.99206349	10036.9489247	10654.77645	13666.8704856
ENSG00000006125	17588.340421	36199.1027865	37947.852967	29503.0785155	16320.450256	21986.0124168	27751.3077957	29695.0452919	21901.9522092	23640.6905914	23973.844246	31256.4436435
ENSG00000006128	0	0	0	1	0	0	0	0	0	0	0	0
ENSG00000006194	1150.33333333	2093.58333333	2282.54166667	1824.275	1175	1498.75	1751.28525641	1694.5	1305	1610.375	1546.87878788	1989.66666667
ENSG00000006210	105	194	206	99.1111111111	58	68	108	116	98	63	64	59
ENSG00000006282	5558.46785714	11083.8804094	11346.6442951	9571.58247102	5780.97619048	7819.93333333	7124.91666667	7296.725	5535.25	6715.16666667	6754.01313131	8874.66512102
ENSG00000006283	104	210.25	199	182	109	139	98	87	62	96	85.25	141.5
ENSG00000006327	9131.56044691	18267.1466014	17960.2906349	13829.8729584	8610.28452381	12022.9053496	15469.9375937	14661.2901946	11453.4345238	12723.2162442	13180.6981022	16275.7507937
ENSG00000006377	0	0	0	1	0	1	0	1	0	0	0	0
ENSG00000006432	1080.5	2284.24194915	2244.5113354	2147.41527778	1167.36335125	1550.31925419	1684.16666667	1633.415	1262.83333333	1469.94347826	1539.75	2023.27040816
ENSG00000006451	2486.83333333	5097.35556111	5131.53166667	3734.62724014	2081.66666667	2837.26612903	4479.86666667	4579.61374808	3423.8712766	3760.27272727	3679.7	4677.22598283
ENSG00000006453	3360.36666667	6680.56111111	6936.11161616	5616.86190476	3346.40277778	4552.04166667	4957.575	5142.84946237	3643.53571429	4477.5	4643.62179487	5799.58333333
ENSG00000006459	585.542857143	1226	1304.79166667	1398.29166667	709	968.625	752.125	786	620.666666667	820.1	846.125	1037.83333333
ENSG00000006468	120	297.666666667	325	156	73	113.5	436.642857143	481.25	333.458333333	281	270	387.6
ENSG00000006530	1241.25	2620.53174603	2549.22222222	1880.2	1095.7	1383.36130673	2142.625	2225.16666667	1662.31127451	1755	1769.33333333	2301.25
ENSG00000006534	4	16	18	7	5	15.5	2	4	1	4.5	9.5	5
ENSG00000006555	543	1140.64285714	1114.33333333	977.816666667	583	789	793.9	765.777777778	546.640151515	807	725.25	954.444444444
ENSG00000006576	851.285714286	1743.23333333	1752.95833333	1207.26111111	600.5	787	1745.35119048	1753.04166667	1313	1207	1333	1561.5
ENSG00000006606	1	0	1	2	0	1	0	0	0	0	0	1
ENSG00000006607	2208.48359059	4733.21290876	4714.14277495	4012.90724014	2272.5920202	2840.49571429	3338.6447619	3792.1602521	2644.35	3320.45996473	3300.27934058	4194.11063492
ENSG00000006611	0	0	0	0	0	0	0	0	0	0	0	0
ENSG00000006625	1463.36666667	2837.95833333	2916.09390681	1989.04684685	1084.73611111	1549.3077957	2211.95833333	2318.04166667	1795.25	1699.01612903	1800.1468254	2199.56944444
ENSG00000006634	444.833333333	908.758333333	886.125	487.583333333	253.833333333	344.5	1028.16666667	1137.20833333	851.833333333	702.833333333	694.416666667	856.599462366
ENSG00000006638	22	44.5	66.5	35.5	20	43.01	35	40.5	31	36	47	30
ENSG00000006652	571.166666667	1147.325	1218.29166667	805.660984848	473	641.125	1130.77777778	1218	931.333333333	774	703.533333333	1002.5
ENSG00000006659	0	0	0	0	0	0	0	0	0	0	0	0
ENSG00000006695	603	1207	1310.16666667	868.333333333	536.7	726.875	1094.73611111	1129	921.5	965.75	940	1296.73809524
ENSG00000006704	1139.39285714	2226.6952957	2237.36111111	1997.89888889	1200	1630.05555556	1645.8125	1688.28571429	1233.34333333	1573	1514.97619048	2039.78048872
ENSG00000006712	2297.375	4565.47420635	4710.56666667	3670.67619048	2172.73542728	3062.16666667	4033.16666667	3932.26612903	3028.52862903	3452.5	3318.95833333	4395.40995671
ENSG00000006715	1456.16666667	2970.10952381	2995.45	2391.58333333	1425.45833333	1749.83333333	2316.97446237	2509.41666667	1885.25	2065.16666667	2174.89285714	2565.76952381
ENSG00000006740	109	221.2	216	172.5	93	93.3333333333	145	159	101	144	107	160
ENSG00000006744	4660.5	9542.70634921	9939.27826797	7734.49166667	4804.41666667	6254.53525641	7533.66666667	7727.16731951	5851.45833333	6618.59305211	6450.01612903	8555.79628776
ENSG00000006747	0	0	0.015625	0.01	0	0	22	16.01	20	23	21	11
ENSG00000006756	803.5	1815.26612903	1717.125	1842.66666667	1058.97619048	1388	1284.64285714	1300	980	1524.5	1562.16666667	1958.11111111
ENSG00000006757	1089.08333333	2071.34333333	2093.66666667	1728.04166667	991	1295.80793651	1617.125	1562.83333333	1228.2	1257	1347	1680.51190476
ENSG00000006788	0.2	0.5	0	0.2	0	0	0	0	0.533333333333	0.2	0	0.25
ENSG00000006831	4495.83952381	9156.23987734	9531.97063492	7081.28890681	3982.35077381	5401.91722222	7735.05224014	8085.25214286	6083.19619048	6844.900625	6750.62170251	8718.165
ENSG00000006837	11	48	44	31.5	16	46	38	30	31	30	38.0714285714	34.5
ENSG00000007001	0	0	0	0	0	0	0	0	0	0	0	0
ENSG00000007038	0	0	2	3	0	1	292	320	216.611111111	324.5	330	396
ENSG00000007047	3125.83333333	6245.8004902	6445.42777778	5835.57446237	3503.40277778	4745.42565284	4034.85725806	4287.75565268	3314.33333333	4071.08333333	4493.34333333	5477.53796553
ENSG00000007062	1	2	2	4	1	1	0	1	0	2	1	0
ENSG00000007080	2588.34920635	5300.58333333	5275.19668459	4230.85065284	2652.575	3588.76731951	5149.06944444	4725.00952381	3786.33333333	4374.47446237	4463.75	5433.72748366
ENSG00000007129	0	0	0	0	0	0	0	0	0	0	0	0
ENSG00000007168	5561.9077957	11160.9783333	11529.7130952	9171.73604594	5007.84920635	6794.01017665	8795.90628055	9338.86709957	6854.64452381	7709	7798.70703812	9777.08600638
ENSG00000007171	0	0	0	5	1	2	1	3	1	0	1	0
ENSG00000007174	20	49	66	54	25	35	43	58	31	38	47	53.5
ENSG00000007202	11108.4763057	22069.1488371	23581.3029422	18467.8987668	10542.4784306	13864.4774531	18828.1400538	19472.1444331	14309.2077957	16737.7892021	16792.466129	21761.7653625
ENSG00000007216	0	0	0	0	0	0	0	0	0	0	0	0
ENSG00000007237	3	8	13	12	7	8.03703703704	4	8	6	5.33333333333	7	8.14285714286
ENSG00000007255	172	344	323	314.111111111	171.2	267	159	198	122	167.5	155.333333333	242
ENSG00000007264	6	16.3333333333	19	22	16	21	7	7	5	6	3	5
ENSG00000007306	0	0	0	0	0	0	0	0	0	0	0	0
ENSG00000007312	3	8	7	14	6	14	10	11	8	9	15	19
ENSG00000007314	0	2	0	0	0	0	0	1	0	0	0	0
ENSG00000007341	504.566666667	918.098086124	944.333333333	741.25	387.125	574.333333333	692.125	765.267857143	622.01	577.5	585	782.847222222
ENSG00000007350	0	0	0	0	0	0	0	0	0	0	0	0
ENSG00000007372	0	1	1	0	4	1	0	1	0	3	3	0
ENSG00000007376	2411	4803.39285714	4913.52724014	3956.35681818	2419.89285714	3400.52424242	3811.21321045	3695.51595238	2839.33333333	3177.2	3251	4206.2577957
ENSG00000007384	2113.5	4092.51666667	4437.21507937	3826.08409091	2432.41666667	3230.29946237	2850.13452381	2849.16666667	2189.5	2456.83333333	2775.77564103	3427.16666667
ENSG00000007392	1233.58333333	2450.36111111	2455.45833333	1669.11904762	1088	1567.825	2272.64444444	2244.33333333	1631.96031746	1664.33333333	1762.75	2157.36666667
ENSG00000007402	4	8	7	2	1	3	3	6	9	3	8	5
ENSG00000007516	4	14	9	10	1	15	16	7	5	7	7	11
ENSG00000007520	2168.80952381	4321.84924242	4079.5968254	3703.5577957	2179.84946237	2976.4905914	3568.7	3430.0577957	2574.625	3274.5	3352.875	4017.26311355
ENSG00000007541	2321.25	4513.75	4720.36970046	3732.99166667	2142.47446237	3223.95833333	3531.18888889	3322.78214286	2597.62063492	2657	2901.61641152	3847.95
ENSG00000007545	1369	2789.59365079	2886.9164056	2302.75224014	1306	1654.93055556	2101.5	2107.28571429	1534.5	1742.83333333	1915.36666667	2286.38277184
ENSG00000007866	1635.61111111	3287.95757576	3332.35119048	2901.20833333	1762.24166667	2321.125	2168.83333333	2182.25	1693.29166667	1980.5	2070.61111111	2668.2734127
ENSG00000007908	0	0	0	0	0	0	0	0	0	0	0	0
ENSG00000007923	3826.30952381	7620.18460729	8023.60873016	6084.76035354	3725.01279178	4953.29946237	6907.19444444	7037.84946237	5254.06904762	5800.125	5713.36508737	7410.40168067
ENSG00000007933	0	0	1	0	0	0	0	0	0	0	0	0
ENSG00000007944	420	816.708333333	866.366666667	717.833333333	405.5	536.625	478.333333333	457.166666667	342	458.5	475	537.75
ENSG00000007952	0	0	0	0	0	0	0	0	0	0	0	0
ENSG00000007968	44	102	117	36	22	23	155	153.01	83	78	71	92.2
ENSG00000008018	4140.05729167	7991.65238095	8231.66829004	5582.38559995	3374.39015152	4466.65065284	7285.59722222	7704.04722222	6071.54166667	5575.5	5626.80952381	7362.90444444
ENSG00000008056	44	94	92.5	58.125	37.1666666667	48	121	121.666666667	97.5	87	72	96.5
ENSG00000008083	2538.65898618	5078.37648257	5561.890625	4078.86868687	2349.76666667	3196.65	3408.34285714	3439.88574661	2664.5	3042.10703812	3065.83333333	3755.75185185
ENSG00000008086	373	669	718.54125	743.672619048	318.51	500.583333333	468.01	512.168478261	384.5	541.333333333	481	604.208333333
ENSG00000008118	0	1	0	0	0	0	0	0	0	0	0	0
ENSG00000008128	1195.8375	2492.03533335	2675.6797157	1890.99027778	1180.59583333	1661.15245098	2200.69503968	2286.740791	1684.68333333	1893.72012987	1955.72864168	2371.38048613
ENSG00000008130	3187.08333333	6375.95166667	6802.0391678	6220.10238095	3710.09747824	4899.01785714	4549.71929825	4515.71850998	3367.83333333	4475	4608.27222222	5824.2466792
ENSG00000008196	0	0	0	1	0	0	13	15	11	29	25	37
ENSG00000008197	0	0	0	0	0	0	0	0	0	0	0	0
ENSG00000008226	4	5	9	14	3	9	3	2	4	4	1	11
ENSG00000008256	1905.76666667	3710.84386792	3939.66851351	3144.45833333	1849	2448	3505.08333333	3718.38888889	2783.875	3248	3332.375	4003.76612903
ENSG00000008277	4	3	5	2	6	3	15	13	11	12	5	14
ENSG00000008282	4463.86666667	8950.16200919	9272.06709957	6887.75119048	3601.00224014	5119.79166667	6387.72222222	6737.68701997	5136.72446237	5212.25	5210.32619048	6376.44107143
ENSG00000008283	2754.37512774	5398.19272561	5773.29437742	3677.08298683	2190.18666017	2979.35857754	4191.47287582	4241.05866537	3326.0889365	3135.5981279	3504.12295518	4410.80366876
ENSG00000008294	4235.02391775	8531.80088567	9044.52374808	7269.92380952	4032.05216802	5383.15169553	6599.35873016	6969.45833333	5238.15277778	6239.76	6196.18452381	7905.71686147
ENSG00000008300	332	617.325	635.80952381	528.5	294	429	354.333333333	350.071428571	284.216129032	280	302.333333333	379
ENSG00000008311	694.610909091	1402.86434412	1554.89184685	1012.10616342	532.537291667	788.345098039	1345.12666667	1550.89768879	1113.43453634	1302.43325003	1415.65599206	1715.73493994
ENSG00000008323	56	123	114	58	28	45	82	128	67	87	69	114
ENSG00000008324	463	933	832	629.958333333	361	449	760.625	687	550.50952381	567.5	581	715.944444444
ENSG00000008382	323.361111111	649.75	732.347222222	497.25	327.4	401.125	548.333333333	508	394	523	438	555
ENSG00000008394	1459	2882.325	3160.53333333	2628.00595238	1420	1944.66666667	2405.08333333	2357.0625	1806.44444444	2113	2082.14285714	2592.125
ENSG00000008405	574.666666667	1168	1250.51315789	937.675	468.833333333	685.833333333	1022.14285714	1144.78225806	881.743589744	871.5	926.833333333	1212.99166667
ENSG00000008438	0	0	0	0	0	0	1	0	0	0	0	1
ENSG00000008441	813	1635	1823.39285714	3175.8234127	1840.51	2549.79112903	1803.59090909	1742.7	1345	3196.25	3225.07168459	4264.17511521
ENSG00000008513	893.5	1752.16666667	1874.825	1280.75	733	993.933333333	1150.625	1152.47222222	908	968	972.333333333	1270.375
ENSG00000008516	290.5	571.5	545.042857143	560.5	377.5	531.333333333	181.5	193	133	174	228	291.333333333
ENSG00000008517	3404.5	6876.4105042	6803.42446237	8411.49365079	4865.66666667	6400.81388889	1656.61111111	1498.5	1199	2794.83333333	2750.44444444	3236.11111111
ENSG00000008710	5320.99170762	10347.2590084	11075.0464915	9383.36476607	5430.87898886	7344.50091217	9173.18405652	8953.75828826	6995.2569633	7337.70818389	8043.41084799	9831.61263085
ENSG00000008735	1837.16666667	3719.625	3608.64166667	3498.64166667	2290.18095238	2954.52128776	573.333333333	479.833333333	432.111111111	637	644.5	737
ENSG00000008838	3611.57515152	7628.37896825	7866.64606782	5866.23611111	3417.01612903	4735.15833333	6702.32533538	6826.02884112	5109.70833333	5585.125	5646.1984127	7402.93676395
ENSG00000008853	4291.5327957	8763.81944444	8895.77315108	8247.00714286	4941.125	6764.9789272	6425.47446237	6902.1327957	4944.83333333	6660	6820.19166667	8959.69755291
ENSG00000008869	1075.5	2172.275	2445.33333333	2006.5327957	1026	1326.80833333	1603.84333333	1930	1403.625	1473.06666667	1485.14285714	1923.5952381
ENSG00000008952	2367.84946237	4788.16666667	4661.98041475	3795.10970046	2052.86335125	2864.31349206	3819.09946237	4000.97619048	2984.5	3534.66666667	3362.31025641	4218.49333333
ENSG00000008988	18439.3815464	36172.2153099	36762.9359149	28971.8802907	17405.3906647	23406.3927261	27847.4668728	27723.1258476	21247.2060665	24238.5601257	23801.4182587	31027.2437895
ENSG00000009307	17713.6506528	35602.4633237	36736.6962568	28054.7810949	15098.9398338	21595.2296572	29087.3908116	31156.1012488	22870.0916667	25304.1166667	25001.3473374	31691.1905495
ENSG00000009335	7847.28333333	16084.6020381	16520.5449055	13884.8194444	7753.08452381	10221.8510336	12440.4105735	12942.5218254	9427.57738095	11580.25	11587.8766234	14614.7039683
ENSG00000009413	856.02173913	1678.07966874	1742.52480923	1299.07273297	569.200304007	868.132857143	1436.46643519	1563.24442915	1137.54	1067.01	1046.55448276	1411.08472826
ENSG00000009694	0	12	4	1	4	1	0	1	1	3	0	4
ENSG00000009709	0	0	0	0	0	0	0	0	2	0	1	0
ENSG00000009724	1	0	1	1	0	1	2	1	3	2	3	4
ENSG00000009765	0.02	0.04	0.0722580645161	0.02	0.02	0.0422580645161	0.06	0.05	0.03	0	0.03	0.101666666667
ENSG00000009780	353.666666667	705	739.5	523.666666667	297.5	397.166666667	520	556.833333333	433.7	423.5	441	563.944444444
ENSG00000009790	0	0	1	1	0	0	0	0	0	1	0	0
ENSG00000009830	1316.61111111	2653.52777778	2799.83333333	2259.82465278	1447.125	1736.22222222	1976.1	2102.2	1627.33333333	1697.56666667	1771.54946237	2305.3468254
ENSG00000009844	1486.75	3132.81952381	2993.875	2316.41666667	1255.41847826	1773.06666667	2572.84583333	2627.25	1948.33571429	2254.25	2094.36666667	2727.31666667
ENSG00000009950	84.5	120	163.02	117	72	90.02	123.01	117.458333333	97	108	106	133.2
ENSG00000009954	5389.95065284	10950.4416667	11232.4694444	8145.2741453	4374.96775241	5926.26190476	9532.03571429	10121.8042243	7442.16071429	7576.99946237	7390.85	9580.8125576
ENSG00000010017	1317.33333333	2662.125	2674.01785714	2049.89285714	1175.34583333	1709.95833333	2440.625	2701	1947.16666667	2206	2134.83333333	2625.49679487
ENSG00000010030	12	45	60	322.5	191	258	2	2	4	123	100	134
ENSG00000010072	588.125	1195.61111111	1277.16785714	883.125	482.142857143	734.333333333	1070.5	1110.33333333	845.5	886	906.833333333	1143.46666667
ENSG00000010165	2153.825	4223.98159204	4611.33104287	3551.14285714	2143.02	2967.31666667	3813.58333333	3734.6047619	2718.75	3251.26612903	3127.91666667	4186.11994949
ENSG00000010219	558.5	1108.83333333	1123	885.605263158	495.5	712.045454545	971.516666667	955.997670807	690.361111111	792	798.333333333	942.30952381
ENSG00000010244	5572.89920635	11311.7212747	11990.611284	8157.21453515	4622.29166667	6351.36459275	9666.55285714	10180.4792971	7549.58611111	7721.80346154	7605.73436508	9928.62439701
ENSG00000010256	8977.93590925	18048.9468254	18697.9992528	13398.3947087	7944.36731951	10890.1944444	16445.1179724	16701.4507631	12608.2710317	12977.4166667	13387.3744624	17201.9367384
ENSG00000010270	903	1878.41666667	1978.75	1446.36666667	887	1180.36666667	1702.75396825	1630.125	1297.95833333	1414.125	1334.75	1692.70833333
ENSG00000010278	9538.27190476	19631.7252255	19588.1998592	15566.0504329	9255.75765489	12288.4273199	16629.527381	17053.3472222	12836.1142857	15772.5373016	15481.2565442	20062.7013418
ENSG00000010282	0	0	0	1	2	0	2	2	0	1	0	0
ENSG00000010292	4375.76612903	8922.49589094	9417.05946237	4560.01783843	2541	3357.125	10327.3968254	11043.4276316	8264.16283233	7017	6907.89708141	8983.5547363
ENSG00000010295	228	482	402.111111111	328	168	241	342	333.5	303.625	278	351	361.5
ENSG00000010310	158.5	278.25	297.625	255	172.016393443	238.5	165	142.022727273	119	163.018867925	182.055555556	233.773809524
ENSG00000010318	191	454	407.458333333	364	207	268	326.5	354	231.5	326.5	354.4	475.125
ENSG00000010319	32	59	52.3333333333	49	28	30	39	41	22	27	21	28
ENSG00000010322	5398.33333333	10638.0671569	11462.6452812	10062.451999	5867.08333333	8223.39285714	7524.46850998	7563.26374808	5678.41666667	6757.58333333	7317.55184332	8983.32735535
ENSG00000010327	5	5	9	2	2	2	3	4	3	5	3	2
ENSG00000010361	358	653.833333333	644.216129032	415.75	285	354.625	599	554	424.061339286	449	447	593.166666667
ENSG00000010379	0	8	4	5	6	8	1	1	0	5	3	3
ENSG00000010404	5385.65651822	10888.0471747	11254.6701502	9914.10807823	5496.20005497	7501.88291456	7530.77951885	7845.73746011	5903.77722496	6967.61072784	7001.74881513	9122.45356046
ENSG00000010438	2167.22149123	4506.61731951	4501.74166667	2815.22446237	1693.94444444	2233.41666667	4114.55612903	3922.61111111	3102.43333333	2727.16666667	2886.14444444	3630.26468254
ENSG00000010539	428.80952381	846.26	822.91414673	710	377.041666667	546.01	616.21	600.145	533.5	593	540	672.5
ENSG00000010610	4	11	7	12.3333333333	3	19	5	2	1	1	7	8
ENSG00000010626	123.833333333	276.833333333	330.047619048	226.25	136	179.5	246.5	230.666666667	174	199	213.833333333	253.5
ENSG00000010671	1	7	1	6.01612903226	3	2	3	11	2	4	7	7
ENSG00000010704	638.2	1245	1356.03111111	1043.95	583.666666667	749.51	943.361111111	1004.20607843	802	968.810243336	942.972031963	1174.80555556
ENSG00000010803	1407	2936.34946237	2853.325	1983.0702381	1197	1580.86215539	2558.8125	2526.22619048	1916.99358974	2041.14112903	1979.125	2454.25224014
ENSG00000010810	1173	2429.66666667	2415.25224014	1658.66993464	950.766666667	1308	2064.375	2058.55555556	1609.57970046	1761	1756.83333333	2312.15277778
ENSG00000010818	3409.66666667	7010.64112903	7379.71230159	5802.97473262	3188.80952381	4143.39285714	4412.01785714	4656.87063492	3499.2	3879.67619048	3817.45833333	5191.37136752
ENSG00000010932	0	0	0	0	0	0	0	0	0	0	0	0
ENSG00000011007	3520.5	7088.43333333	7265.10119048	5388.86666667	3164.75757576	4287.74166667	6021.575	6434.47777778	5000.86666667	5257.83333333	5380.64285714	6713.62673611
ENSG00000011009	5073.45833333	10080.1100973	10597.824713	8843.23140681	5323.16666667	7193.45	6894.46612903	6781.77075013	5176.43285714	6024.9047619	6412.55952381	8230.74297235
ENSG00000011021	986.01	1908.28764142	2200.79303985	1399.52075976	841.125	1118.36111111	1753.52941176	1839.58045144	1320.90884721	1420	1437.58829457	1853.53876679
ENSG00000011028	9548.46709957	19177.5108697	19889.8978203	15705.9540994	9264.07565284	12740.4062084	12970.25	13029.2666667	9742.29892473	11210.1068182	11796.7509804	15071.2171065
ENSG00000011052	16595.0368333	33568.4841491	33727.9013954	27203.2763774	16543.9181825	21730.8100253	28150.8890651	26801.4004295	20589.9815169	24367.6607293	23892.6220932	31076.5084389
ENSG00000011083	0	0	0	0	0	0	0	0	0	3	0	0
ENSG00000011105	2227.03333333	4691.72619048	4679.86674306	4123.67619048	2461.39509729	3258.90833333	3442.2	3484.89491691	2544.75	3346.1827957	3388.84333333	4208.97868664
ENSG00000011114	2746.45	5509.325	5772.02777778	4882.44424259	2654.1827957	3518.39112903	4555.73333333	4854.70833333	3658.65833333	4261.125	4512.55644258	5561.94285714
ENSG00000011132	751.833333333	1515.73611111	1580.49281609	1389.05119048	802.625	1270.5	1077	1145.25396825	811.991666667	985.5	1003.33333333	1337.25
ENSG00000011143	561.625	1117	1122.22619048	841.253968254	567	649.5	911	1036.95833333	822.333333333	767.642857143	863.611111111	1026.38888889
ENSG00000011198	546	949.583333333	1062.36111111	699.041666667	399.5	531	1091.33333333	1133	870.111111111	844.333333333	774.5	1061.23611111
ENSG00000011201	180.5	340	376	269	149	192	226.5	245.5	149	218.5	217	235.5
ENSG00000011243	2040.66666667	4159.12424242	4263.43452381	3391.94747863	2220.66666667	2940.05555556	2898.16666667	2900.05555556	2264.97619048	2706.51612903	2760.90277778	3554.52777778
ENSG00000011258	264.590909091	574.125	579.611111111	412.291666667	252.2	351.25	379.5	421.5	350	313	339	501.5
ENSG00000011260	1244	2496.19642857	2602.48986634	1779.29166667	1061	1374.58333333	2680.34285714	2800.30465368	2041.28166667	2166.5	2133.75	2632.47619048
ENSG00000011275	1997.73333333	4072.67348485	4265.85653097	3140.62007576	1795.26	2532.30215686	3496.98169053	3627.94404762	2755.71904762	2892.87666667	2916.29583333	3820.44390805
ENSG00000011295	823.5	1556.88452381	1644.99142589	1291.54722222	712.378624518	923.188458636	1280.21	1429.33333333	986.5	1162.17666667	1144.5	1372.13495104
ENSG00000011304	16898.8340188	34225.5335963	34401.576975	23432.9335498	14390.8718254	19245.0735023	32891.2794172	32757.1755918	24738.0817707	25051.7339862	25174.5246032	31948.1392216
ENSG00000011332	172	315.5	281.191666667	167.142857143	114	175	325.5	302.2	221	184	186	232.025641026
ENSG00000011347	737	1496.45833333	1534.08333333	1645.75	899	1279.75	1588.21978022	1580.5	1103.7	1582	1650	2116.08611111
ENSG00000011376	2404.14112903	5177.66666667	5090.26858974	4043	2109.72777778	3016.33333333	4021.14285714	4284.85833333	2930.84946237	3529.59946237	3306.15898618	4479.45238095
ENSG00000011405	2905.97291667	5590.21595238	6079.41351801	4823.32330447	2377.12991221	3220.7084058	4804.93888889	5499.41571237	4035.81829004	4276	4140.03571429	5280.83413397
ENSG00000011422	1399.75	3040.91666667	3106.61666667	2683.07565284	1576.14285714	2096.5	2265.99090909	2466.56666667	1815.125	1840.5	1944.66666667	2415.60119048
ENSG00000011426	4339	8753.78571429	9098.23901099	3103.37811355	1694.08333333	2293.11111111	11410.514591	12396.9872798	9105.7952381	6765.125	6947.22222222	8785.40674603
ENSG00000011451	4221.60119048	8233.7	8542.70555556	7035.11516944	4352.17511521	5744.01666667	6184.5	5994.01612903	4581.375	5163.825	5368.30681818	6720.62191877
ENSG00000011454	2051.375	3931.65833333	4117.98731884	3108.79882155	1744.25	2227.14285714	3401.84946237	3482.01612903	2537.26612903	2864	2871.11111111	3726.28035714
ENSG00000011465	5	2	4	9	6	11	1	3	0	5	4	8
ENSG00000011478	681.527777778	1452.60104853	1524.23333333	1358.08730159	754.012345679	1072.75	1167.08333333	1190	895	1110.625	1154.375	1579.10949821
ENSG00000011485	3379.11111111	7004.0625576	7101.12511521	5110.61432179	3034	4124.28398618	6109.19166667	6226.79166667	4636.48809524	4958.83333333	4987.59487734	6403.06230159
ENSG00000011523	719.833333333	1593.20199554	1547.87711462	1357.53916667	767.152857143	982.066586799	1028.10090909	1073.45760234	798.083333333	986.5	916.857826087	1237.63333333
ENSG00000011566	725.333333333	1376.1	1455.66666667	1070.58333333	523.5	730.166666667	1074.5	1187	894	897	866.7	1150.5
ENSG00000011590	0	0	0	1	1	0	1	0	0	0	0	0
ENSG00000011600	0	0	0	0	0	0	0	0	0	0	0	0
ENSG00000011638	1037.83333333	2050.64166667	2158.70833333	2147.57738095	1233.16666667	1610.5	1229.5	1326.74545455	956.7	1291.33333333	1299.83333333	1585.79166667
ENSG00000011677	1	1	1	0	2	2	10	19	10	15	16	25
ENSG00000012048	1276.5	2564.93452381	2825.74358974	1206.83333333	622.526129032	814.166666667	2957.06666667	3404.375	2539.64285714	1955	1892.625	2450.63471878
ENSG00000012061	10074.0973016	20229.8006039	21328.0149133	17298.4146429	10037.532558	14032.024383	17470.6058599	17516.2796351	13299.7020997	15379.1608918	16066.4906528	20958.5019227
ENSG00000012124	0	1.05315789474	0	0.0125	0	1	1	1	0.0296078431373	3.02797339593	3.01219512195	2.01492537313
ENSG00000012171	262	483.291666667	552.166666667	348.4	215	311	372.833333333	407	265	321	313	397.5
ENSG00000012174	700	1512.5	1443.09946237	1056.69444444	580.333333333	714.880952381	1268.53333333	1261	940.625	1022	1018	1229.5
ENSG00000012211	1275.75	2523.870671	2705.22619048	2136.85833333	1249	1696.075	1740.625	1845.5	1306.72222222	1578	1670.7	1952.41287879
ENSG00000012223	0	0	0	0	0	1	1	0	0	0	0	0
ENSG00000012232	7424.51785714	14656.8417819	15276.9446609	11871.9677163	6719.575	9025.78690476	12162.5224782	12716.7212878	9417.5796211	10260.625	10749.4057727	13864.3220997
ENSG00000012504	0	0	0	0	0	0	0	0	0	0	0	0
ENSG00000012660	3099.80184332	6246.9298574	6300.34112903	3803.73463902	2205.93333333	3143.11217532	5984.51785714	6242.73333333	4671.41666667	4493.39112903	4436.54166667	5337.67916667
ENSG00000012779	0	0	1	6	1	5	0	1	0	3	0	0
ENSG00000012817	0	0	0	0	0	0	0	0	0	0	0	0
ENSG00000012822	2352.515625	4907.19892473	5046.61349206	5837.34671651	3491.33333333	4512.08888889	2778	2805.01612903	2112.93253968	3457.15898618	3707.91666667	4665.92063492
ENSG00000012963	1233.07203196	2607.80192308	2478.36666667	1273.41666667	657	1021.45833333	2654.66666667	2570.125	2085.14112903	1683.25	1701.7	2171.15634921
ENSG00000012983	1603	3311.90277778	3441.325	2461.8984127	1312.02564103	1897.5	2618.66666667	2776.72619048	2143.53333333	2223.25	2167.83333333	2775.8704902
ENSG00000013016	797.75	1399.16111111	1598.6875	853.55952381	485	630.083333333	1436.5	1450.91666667	1040	876	880.015625	1127.95833333
ENSG00000013275	1686.83333333	3543.43452381	3510.51101954	2727.84823232	1589.42222222	2159.60119048	3146.89166667	3065.75033538	2310.80833333	2594.375	2554.75	3302
ENSG00000013288	2539.5	5247.5077957	5377.72785714	4527.21987734	2606.5	3425.46785714	3775.29369369	3839.6827957	2833.66666667	3506.26612903	3675.99166667	4671.48715539
ENSG00000013293	1	2	1.03102453102	0	1	1	1	2.01587301587	0	0	1	5
ENSG00000013297	3	12.0416666667	22.119047619	7	3	15.027027027	19.0222222222	35.078995079	19.0584415584	43.0526315789	60	45.0625
ENSG00000013306	8682.04946237	17680.65351	18407.9988095	15362.6887664	9225.01333333	12180.5607143	14241.2166632	14375.6076549	10615.4202564	12329.3772401	12818.5239247	16908.6881709
ENSG00000013364	12163.375	24551.6121378	24731.5335458	24979.4559948	14726.8893877	20163.1755446	14459.1443104	14899.7330932	11068.6589247	17062.9344624	17401.039881	22582.7948087
ENSG00000013374	1792	3705.03225806	3670.39285714	3300.33333333	1902.36666667	2599.91666667	2414.83333333	2555.5	1953.58333333	2401.01612903	2327.375	3098.55555556
ENSG00000013375	2011.33333333	3903.25	4008.85119048	2825.80470085	1538.5	2230.16666667	3451.07692308	3917.39166667	2723.69444444	2710.33333333	2653.81944444	3442.09285714
ENSG00000013392	102	198	219.5	169	78	111	178	181.5	125	117	121	167.5
ENSG00000013441	856	1777	1916.15	1270.45833333	690.333333333	921.111111111	1260.325	1374	1033.5	1056.33333333	1038	1433.075
ENSG00000013503	803.142857143	1652.15898618	1723.80952381	1116.53125	662.125	884.125	1448.5	1564.33333333	1176.27777778	1156	1092.05960729	1501.41864261
ENSG00000013523	1083.5	2124.51731951	2224.45833333	1891.86071429	1059.33333333	1392.75	1614.75	1749.5	1300.5	1531.36666667	1641.45833333	1965.36111111
ENSG00000013561	2062.91196237	4154.19166667	4314.64666667	3702.09603144	2060.70168067	2598.88333333	2861.025	3205.01666667	2478.79166667	2714.67886179	2682.54166667	3571.52238095
ENSG00000013563	1526.125	3011.46977261	3190.25952381	3227.87698413	1839.29166667	2511.275	2105.84946237	2111.76612903	1687.16666667	2284	2419.425	3062.64285714
ENSG00000013573	1172.39909526	2317.15882127	2421.88952898	1094.42074466	644.166188198	913.284173127	2610.95279351	2895.19106493	2054.8288961	1623.82412136	1765.59867355	2187.54389864
ENSG00000013583	979.5	2039.83333333	1831.91666667	1561.64285714	939.166666667	1315.125	1645.5	1596.23611111	1310.33333333	1321	1317	1741.86847826
ENSG00000013588	368.01	735.75	782.907081413	942.379444444	525.21	690.527156863	497.533333333	528	375.01	567.020408163	509.076923077	682.611111111
ENSG00000013619	47	77	90.5	93	58	82	97	87	77	103	102	124
ENSG00000013725	16	44	27	14	12	10	28	24	14	14	12	17
ENSG00000013810	2676.625	5464.29178187	5645.11562747	2277.85119048	1350.96195652	1918.89166667	7331.67572499	7636.78333333	5628	4539.15898618	4641.16666667	5864.23937908
ENSG00000014123	1151	2445.2	2379.97619048	1790.01349206	904.333333333	1310.96785714	1948.5	2115.41071429	1634.14285714	1669.5	1569.5	1999.625
ENSG00000014138	1206.6004329	2477.68956044	2596.25771242	1270.76459627	785.135	1098.33333333	2805.09489543	2984.6968254	2175.02612903	1805.83333333	1841.87878788	2312.92227564
ENSG00000014164	1128	2357.9047619	2403.34333333	2085.78333333	1160.25	1685.5	1956.33333333	1866.68874808	1432.01612903	1694.5	1723.74946237	2096.33333333
ENSG00000014216	21913.6027524	44249.8032193	45260.4829718	34070.5685556	20050.1058692	27872.8963533	34629.2565827	34653.3677122	25908.4395631	29019.0972885	30538.9309799	38911.3945679
ENSG00000014257	3	7	9	6	3	3	3	2	4	3	5	8
ENSG00000014641	4424.33333333	8965.46388889	9240.90714286	6088.98517665	3054.75396825	4268.79390681	7958.1	8362.67446237	6516.18503584	5811	5873.67843062	7824.94295443
ENSG00000014824	1684.04166667	3586.29924242	3440.94761905	2717.53571429	1470.66666667	1985.11111111	2912.7	3079.92424242	2237.95833333	2593.5	2538.59285714	3162.96666667
ENSG00000014914	815.5	1619	1640.14285714	1276.19444444	753.125	965.625	1173.51612903	1238.5	982.75	1087.14112903	1061.5	1368.875
ENSG00000014919	1267.51612903	2647.8974359	2816.39285714	2168.41666667	1222.54545455	1651.25	2145.625	2307.75	1713.19444444	1916.5	1891.125	2374.01731951
ENSG00000015133	427.833333333	844.886446886	816.625	694.733333333	427	537	394.5	419	338	423.5	385	530
ENSG00000015153	241.333333333	499	511.5	379.333333333	216	260	366	393.333333333	275	321	355	412.569444444
ENSG00000015171	1591.83333333	3116.5	3170.64646465	2398.75	1306.83333333	1643.72777778	2645.50091575	2800.4098538	2142	2243.01612903	2185.33333333	2822.71570048
ENSG00000015285	6	26	24	26	15	15	16	11	8	8	9	7
ENSG00000015413	0	1	2	0	0	0	0	0	2	0	0	0
ENSG00000015475	1409.125	2688.76	2720.60876623	2169.50396825	1268.28571429	1703.11136713	1520.30952381	1708.5	1239.66666667	1515.5	1451	1877.00785024
ENSG00000015479	6691.86666667	14216.5253148	14246.212006	9853.09459325	5409.21031746	7337.9650142	11831.6777778	12856.8413022	9596.39466439	9443.96161616	9506.03138528	12113.6852795
ENSG00000015520	2	1	3	1	2	0	0	0	0	1	0	0
ENSG00000015532	4060.64622132	8088.36176395	8495.49860006	6639.19444444	3868.75	5372.51984127	5532.83333333	5620.44166667	4143.78464755	4937.01612903	5311.91666667	6635.56532357
ENSG00000015568	515.864017438	1036.6125757	1081.76237374	850.703968254	416.479573935	602.053968254	719.897947214	837.047350771	606.919177065	649.476190476	626.480445272	819.31741891
ENSG00000015592	0	0	0	0	0	0	0	0	0	0	0	1
ENSG00000015676	4631.7	9663.79285714	10226.4008478	8317.38898618	4706.38452381	6462.51612903	7457.38115942	7463.51944444	5598.35952381	6724.97619048	7012.61111111	8742.54614695
ENSG00000016082	105.125	252.5	245.25	134	71	92.5	175	218.5	162	155	149	206.333333333
ENSG00000016391	1	3	1.01298701299	2	0	1	9.01587301587	3.10526315789	0	2.01123595506	3.0625	7
ENSG00000016402	4	10	3	46	34	56	6	7	4	99	75	108
ENSG00000016490	1	0	1	1	0	3	0	0	0	0	0	1
ENSG00000016602	1	1	0	5	2	0	1	1	0	1	3	2
ENSG00000016864	1501	2984.55952381	2964.515625	2285.73611111	1386.9	1802.125	2331.45833333	2453.36666667	1827.5	1922	1903.97960993	2532.93452381
ENSG00000017260	4529.4508658	8890.01190476	9551.46785714	7360.21279178	3924.40277778	5598.71071429	6575.26939701	7073.22692308	5399.45833333	5569	5646.45833333	7120.03376623
ENSG00000017427	0	0	0	0	0	0	0	0	0	0	0	0
ENSG00000017483	6189.8155914	12052.2075397	12989.4467033	11429.4903846	6599.99166667	8978.42787115	9053.825	8976.51388889	6878.95	8309.59946237	8570.20238095	11208.4896825
ENSG00000017797	3651.5	7277.88174603	7453.37380952	5843.8702381	3412.55772358	4504.95181159	5971.775	6341.5077957	4584.21612903	5352.73333333	5294.92777778	6749.98225806
ENSG00000018189	429	808.5	860.866666667	705.75	423.166666667	536.7	700	685.666666667	487	584.642857143	609.833333333	816.80952381
ENSG00000018236	238.333333333	417.625	395.208333333	328.028571429	169	235.25	445	457.875	341.666666667	453.285714286	436.142857143	548.476190476
ENSG00000018280	22	59	52.1052631579	52.6961111111	21	30	41.015625	60	22	56	45.5	48.01
ENSG00000018408	1510	3051.25	2962.76785714	1970.72777778	1223.01612903	1629.58333333	3221.5718254	3367.00898618	2415.91666667	2583.53333333	2424.08333333	3060.30833333
ENSG00000018510	2156.66666667	4677.32261905	4569.18542728	3413.54404762	1881.07142857	2483.41666667	3277.58333333	3870.18452381	2831.21612903	2791.01612903	2883.49166667	3565.89166667
ENSG00000018607	0	0.333333333333	0.5	0.833333333333	0	1	0	0.333333333333	0	0.5	0.5	0.666666666667
ENSG00000018610	495.630618592	1009.80827913	1034.03020026	731.973178295	400.33452381	617.745	857.607619048	848.266666667	653.875	771.983333333	757.352777778	870.443036034
ENSG00000018625	0	0	0	2	0	0	1	0	1	4	0	1
ENSG00000018699	1009.5	2027.76984127	2165.55119048	1443.7	840	1156	2053.50119048	2199.67847826	1707.66666667	1526.26612903	1540.025	2041
ENSG00000018869	59	92	111	112	50.5	65	84	116	60	78	77	116
ENSG00000019102	0	0	0	0	0	1	0	0	1	1	0	1
ENSG00000019144	4992.5	9544.80231951	10045.8689191	8384.56241883	4965.2594228	6630.80013889	6617.73501894	6697.21627595	5048.0488563	5931.03075269	6077.14055908	8065.41407151
ENSG00000019169	1	4	3	4	11	6	0	2	2	7	1	7
ENSG00000019186	0	0	1	5	0	3	2	3	0	0	8	0
ENSG00000019485	373	782	779.725490196	590	395	506.75	653	630.058823529	445.666666667	515	539.333333333	683.25
ENSG00000019505	1	0	0	0	0	0	0	0	0	1	1	0
ENSG00000019549	6472.78333333	12393.561544	12913.1946936	9899.33730159	5729.95039683	7903.27720126	10026.641129	9888.16892552	7413.05833333	8820.76335125	8355.02275835	10972.1583333
ENSG00000019582	34	78	85.6	137	90	104	49	56	38	136	200	220.5
ENSG00000019991	0	0	0	0	0	0	0	0	0	0	0	0
ENSG00000019995	825.093333333	1802.74231951	1917.375	1497.26612903	850.018518519	1115	1321.75	1449	1037.33333333	1123	1132.03030303	1466.60574649
ENSG00000020129	1981.95833333	4058.86666667	4099.9952381	3580.5577957	2105.55882353	2818.875	2993.25	3049.75952381	2295.15700205	2521.69209957	2756.16666667	3599.325
ENSG00000020181	11	12	27	12	7	13	36	51	31	22	28	16
ENSG00000020219	0	0	0	0	0	0	0	0	0	0	0	0
ENSG00000020256	1648.04946237	3413.2202381	3540.26900018	2632.66230159	1478.7254902	2107.33333333	2942.18253968	2796.1500576	2257.89642857	2428.58585859	2556.16785714	3000.84450205
ENSG00000020426	731	1544.2	1579.51612903	1135.58333333	715.25	900.208333333	1392.46428571	1502.53333333	1206.79166667	1231.5	1225.5	1525.61666667
ENSG00000020577	1151.83333333	2395	2463.20666667	2385.60833333	1383.58333333	1768.83333333	1671.64285714	1825.33333333	1377.34946237	1877	1843.09946237	2387.61111111
ENSG00000020633	8	3	5	8	2	2	5	6	4	4	7	9
ENSG00000020922	633.661725067	1378.175	1360.50608974	933.521428571	501.350909091	706	1032.14285714	1094.76666667	855.94963925	807.032258065	880.042156863	1056.93452381
ENSG00000021300	3	10	5	1	3	3	4	2	1	1	0	0
ENSG00000021355	658.5	1398.20833333	1434.875	1320.95833333	702	1028.5	1193.54166667	1310.73333333	990.4	1333.01612903	1460.875	1843.79869048
ENSG00000021461	0	0	0	0	0	0	0	0	0	0	0	0
ENSG00000021488	1	3	3	7	3	5	0	3	2	0	0	1
ENSG00000021574	392.577983193	809.287304661	758.404444444	592.491666667	320.291666667	419.262195122	649.458935574	645.560793651	472.440945805	580.034482759	548.343333333	652.638034188
ENSG00000021645	11.02	9.06	16.06	16.05	7.02	7.04	26.21	36.02	22.01	19.1628571429	23.03	45.04
ENSG00000021762	1292.64285714	2713.625	2718.17222222	2054.34444444	1261	1666.5	1887.53333333	1896.58333333	1487.28448276	1642.51612903	1686.83333333	1976.34362027
ENSG00000021776	2181.7	4446.83333333	4743.16655577	3370.55703812	1716.11703812	2555.625	3727.54166667	4206.95065284	3043.66666667	3175.83333333	3071.61111111	4051.12619048
ENSG00000021826	1400.17140396	2918.21606491	2949.75772314	2515.61447291	1461.625	2019.54166667	1844.27142857	2075.65722433	1509.31565408	1853.02492537	1851.52031746	2381.00308003
ENSG00000021852	0	0	0	0	0	0	0	0	0	0	0	0
ENSG00000022267	5306.33333333	10574.141129	11255.5353175	8557.01858974	4974.79166667	6916.39285714	10121.8375576	10712.1506528	8056.21666667	8700.125	8683.98178211	11343.5987048
ENSG00000022277	2402.66666667	4988.24892473	4977.87896825	3741.46590909	2227.95833333	2999.91057348	4168.79166667	4238.69444444	3209.27777778	3680.02	3619.64444444	4739.62380952
ENSG00000022355	0	0	0	1	0	0	0	0	0	0	0	0
ENSG00000022556	2341.73611111	4931.83611111	4892.6968254	4419.46666667	2442.13055556	3345.78452381	2230.86666667	2269	1674.49833333	2136.5	2274.30946237	2869.15753968
ENSG00000022567	570.666666667	1080.5	1175.53253968	682.833333333	424	613	1086.2	1033.9047619	773.125	756	822	1095.58333333
ENSG00000022840	5552.16275336	11436.4303654	11419.3084261	9221.27619876	5688.36392552	7697.53559258	9022.98678211	9087.95124424	6807.44474509	8010.33095662	7870.27534993	10229.3804605
ENSG00000022976	612	1190.44444444	1227.01612903	978.30952381	579.366666667	791.166666667	918.366666667	910.375	670.7	792.5	768.2	919.916666667
ENSG00000023041	839.892857143	1749.03333333	1869.33815789	972.583333333	572.4	765	1781.29166667	1791.18333333	1457.5	1232	1221.5	1458.08333333
ENSG00000023171	11	15.5	23	13	8	13	13	8.33333333333	5	2	2	11
ENSG00000023191	8217.48568868	16418.0134759	16848.1172726	13802.3728751	8371.67446237	11139.7358116	14866.3896211	14717.8130342	11086.491129	13052.2577957	13341.2422799	17165.8226551
ENSG00000023228	3132.07237903	6248.98730159	6355.45815472	4909.02222222	2712.78333333	3679.16978022	5199.82738095	5487.9222583	4065.775	4383.03888889	4388.12395833	5772.91527778
ENSG00000023287	1307	2365.5	2268.74007937	1996.76666667	1103.31666667	1345.33333333	1964.53333333	2045.11111111	1470	1767	1736.95	2072.95
ENSG00000023318	2846.29166667	5687.20176924	5669.00714286	4042.17461118	2348.91666667	3279.86111111	4305.26190476	4409.4020202	3424.46449275	3857.08333333	3800.41666667	4562.71190476
ENSG00000023330	2548.04166667	5107.04589094	5257.35277778	4874.00555556	2945.21590909	3944.55416667	4068.46057348	4131.5577957	3101.10119048	4096.45833333	3916.95833333	5250.36515873
ENSG00000023445	313	686	707.516129032	198	131	170	378.5	410	312.125	302	299.166666667	346.576923077
ENSG00000023516	1939.01612903	3797.07565284	4030.96999938	3361.46230159	1512	2191.75	2795.745671	3312.06111111	2454.84946237	2680.21612903	2446.14285714	3206.1
ENSG00000023572	170.5	324.166666667	322	233	111	180.125	318	341.135	271.333333333	264	252	303.253968254
ENSG00000023608	340.5	673.75	698.458333333	663.333333333	378.75	533.125	596	648.75	470.125	606.833333333	581.25	747.658482143
ENSG00000023697	900.285714286	1697.125	1665.27777778	1121.01612903	618.5	844.25	1432.33333333	1548.61111111	1110	1094.33333333	1205.5	1505.61666667
ENSG00000023734	5718.65277778	11774.8542819	12010.981746	8819.80800866	4887.29166667	6525.20833333	10287.5531136	10862.0250576	8444.4905914	8385.95238095	8408.98888889	10799.7736687
ENSG00000023839	88	176	178.01	141.277857143	60	83	132	134	102.043478261	87	108	149
ENSG00000023892	1219.50833333	2529.625	2614.76666667	1710.40119048	1013.33333333	1400.26612903	2150.33333333	2201.7	1680.16666667	1693.5	1723.33333333	2136
ENSG00000023902	216.5	463.625	440.366666667	333.142857143	192.666666667	277	432.5	461.5	325.016129032	438	437	521.93452381
ENSG00000023909	1412.06096491	2956.13650794	2826.07242002	2248.1159197	1262.61660671	1579.0312906	1887.09333333	2028.23015873	1486.28596491	1816.03532609	1676.4754902	2111.6004902
ENSG00000024048	1712.33333333	3203.11111111	3583.79166667	2613.85119048	1431	1928.53571429	2415.72446237	2554.6	1886	2132	2003.33333333	2626.74754224
ENSG00000024422	13834.3342738	27211.5921733	28302.4722606	25813.7337839	15167.0729785	20942.3593975	21213.6548953	21183.7491237	15882.8712958	20558.0722568	21437.5923195	27641.5094837
ENSG00000024526	440.916666667	1079.5	1061.61111111	352.333333333	209.333333333	293.882575758	1295.04166667	1468.55952381	1189.6884058	858.333333333	807.392857143	999.13452381
ENSG00000024862	168	402	384	299.083333333	170	233.333333333	346	342	227	293	283.016129032	342
ENSG00000025039	3	3	2	13	3	1	2	1	1	6	6	2
ENSG00000025156	320	625.833333333	658.75	363.547619048	210.5	291.166666667	512	556.5	424	394	435.566666667	511.5
ENSG00000025293	1680.525	3584.08656454	3691.17148618	3056.66001401	1702.77456299	2298.66002196	2667.11119048	2901.32731682	2174.55599156	2587.6547619	2574.35333333	3156.70545393
ENSG00000025423	24	59	38	28	12	27	25	34	17	43	32	34
ENSG00000025434	197	437	411.5	312.125	164	260.583333333	411.071428571	468	356.013888889	370	419	445.75
ENSG00000025708	14176.0563236	28446.8681132	26915.0499873	23917.1357937	16359.5933692	21369.9142857	11786.1766667	11209.375	8714.79730159	11942.3716846	12204.1714286	15429.7281136
ENSG00000025770	1542.75	3101.28333333	3046.95833333	1608.29166667	925.5	1351.825	3548.1	3403.21666667	2602.30952381	2215.01612903	2367.76190476	2918.07922427
ENSG00000025772	3158.97619048	6502.74843513	6756.725	4638.61112903	2598.33333333	3483.64112903	5829.11890681	5873.20833333	4365.26785714	4453.5	4485.34946237	5700.06898618
ENSG00000025796	4235.84946237	8691.66346646	8862.47777778	6644.04563492	3537.35	5092.06666667	7112.55952381	8080.40725806	5826.10273034	6154.83333333	6227.94866871	7764.07348485
ENSG00000025800	4775.575	9653.74463788	10011.0391595	7627.73427579	4387.27207602	5774.76285354	7372.85225885	7630.53765195	5725.63150192	6265.62874808	6456.58536646	8282.15830414
ENSG00000026025	16670.5646729	32408.2842055	32100.3113295	27391.6408623	16426.5916667	21942.8306819	36448.8545955	36606.0313236	27306.207002	30865.6318612	30535.9522352	38985.5491415
ENSG00000026036	5952.02869458	11646.9245671	11694.5730735	9287.00075758	5656.85277778	7578.54309931	10353.9063188	10304.6179955	7857.86406926	9201.90501792	10066.8040517	12399.457789
ENSG00000026103	787.5	1604.14236111	1625.60277778	1312.31666667	702.25	939.666666667	1027.33333333	1171	875.549462366	1079	1005	1321.61111111
ENSG00000026297	599	1193.04166667	1209.76388889	885.7	516.708333333	763.766129032	819.125	813.833333333	560	686.5	654.140873016	872.48525641
ENSG00000026508	59266.1936358	118897.217669	122228.851388	95150.5210031	55385.637427	75052.7471983	76012.94057	80421.101957	59589.2211746	76870.7732213	73971.2433	96228.4383066
ENSG00000026559	542	919.833333333	1003.45833333	716.5	446	648.016129032	1151.135	1175.66666667	828	921.571428571	969.333333333	1209.375
ENSG00000026652	480	949.25	1026.66666667	863.142857143	492	641.033333333	742.333333333	733.5	541.5	655	675	878.958333333
ENSG00000026751	516	1012.33333333	1008.875	1141.5	636.65	801	704.142857143	695	554	809.753968254	770.5	1106.5
ENSG00000026950	109.333333333	242.099462366	262.5	819.801190476	447.833333333	588.133333333	96.6428571429	85.6666666667	80.5833333333	791.342857143	706.035353535	929.116666667
ENSG00000027001	794	1702	1712.56111111	1166.325	700.4	844.866666667	1468.73611111	1572.66666667	1189.52692308	1153.5	1251.08333333	1542.025
ENSG00000027075	455.166666667	972.225	1024.25	622.233333333	380	472.333333333	974.825	948.194444444	727	707	725.5	930.825
ENSG00000027644	0	0	3	1	1	1	0	1	0	0	2	0
ENSG00000027697	1738	3542.76587302	3555.20757576	3336.70184332	1782.04166667	2410.56904762	2351.35	2688.66666667	1922.5	2181.76785714	2303.30952381	2936.41865079
ENSG00000027847	1422.31111111	2882.96785714	2910.825	2494.14444444	1530	2119.5	2124.1	2208	1614.95833333	1828	1992.51612903	2441.125
ENSG00000027869	796.5	1643.88095238	1626.65	1435.20833333	856.25	1134.04946237	1020.625	1011	758	922.111111111	848.583333333	1105.5
ENSG00000028116	739.135	1508.37681159	1513.125	1069.41666667	574.277777778	796.944444444	1253.375	1404.5	984.5	1054.5	1058.5	1387.09946237
ENSG00000028137	0	0	1	7	8	8	0	0	0	8.125	10	9
ENSG00000028203	3340	6843.30952381	7008.59027778	5651.92684332	2974.83333333	4208.22777778	5225.29166667	5518.25725806	4053.76785714	4559.25	4627.08333333	5685.25559846
ENSG00000028277	416	923	944.291666667	898.5	558	696	1648.29166667	1737.75	1269.5	1676.5	1690	2107.33333333
ENSG00000028310	2076.7	4006.91071429	4283.36731951	3253.64285714	1964.1827957	2545.95833333	3482.5827957	3681.69444444	2634.75396825	2941.11111111	3058.33333333	4016.70546218
ENSG00000028528	3967.6	7880.68346561	8087.48347108	6767.83532764	3804.98611111	5364.86904762	5792.97208181	5990.14	4525.83333333	5139.7827957	5372.2827957	6903.71777903
ENSG00000028839	420.516129032	847.576923077	829.523255814	621.16025641	309	446.642857143	745.625	779.5	591	607	594.349462366	694.125
ENSG00000029153	3645.61629616	7423.52511644	7599.87904762	4725.91323867	2530.98619048	3557.74579832	6937.87690389	7255.76154401	5473.75940726	6047.24358974	5865.64404762	7676.78575036
ENSG00000029363	3217.29166667	6498.60464255	6559.31944444	4478.4718254	2457.57142857	3339.06374808	5568.68835125	6050.65952381	4339.20065284	4412.0452381	4253.82565284	5484.22525602
ENSG00000029364	2088.35119048	4265.81944444	4544.76785714	3482.89112903	1950.625	2554.91666667	3234.89285714	3326.57142857	2542.15277778	2867.29166667	2910.17684332	3725.53333333
ENSG00000029534	13	22	19	12	8	7	20	41	21	18	13	25
ENSG00000029559	1	0	0	0	0	0	0	0	0	0	0	0
ENSG00000029639	452	933.642857143	989.033333333	677.158333333	387.583333333	543	882.012345679	998.476190476	751	716.5	698.016129032	849.016129032
ENSG00000029725	2581.14285714	5123.29390681	5240.10833333	3858.07420635	2147	2876.56666667	4204.16890681	4681.625	3438.41590909	3589.84946237	3662.83333333	4732.72800207
ENSG00000029993	9562.33333333	19136.8020635	19439.536544	18555.6598012	10413.2366162	14880.7244624	11062.8261905	11191.5817204	8410.40289299	11801	11396.541129	14801.0216371
ENSG00000030066	1881.0625	3724.41590909	3892.5011655	2421.6702381	1373.83333333	1734.625	3477.4974359	3767.18333333	2841	2506.32692308	2680.1827957	3380.26785714
ENSG00000030110	4268.22943723	8913.70694165	8872.64334734	7848.30736009	4525	6095.48809524	5864.85833333	5948.85	4567.41230159	5855.53225806	5867.93452381	7565.9030525
ENSG00000030304	1	2	1	9	1	4	0	1	0	2	2	5
ENSG00000030419	155	403	375.083333333	317	170.5	247	274	275	212.25	311	290	409.2
ENSG00000030582	30518.2223374	62826.717652	65120.731185	66970.6571787	40593.2317394	54414.0944695	31977.7149133	32407.8318182	24233.8043395	36832.5756528	37825.4372832	49314.3456204
ENSG00000031003	626.333333333	1181.5	1299	1125.58333333	564	748.333333333	785	802.016129032	611.5	603	630.5	815.583333333
ENSG00000031081	1068.75	2084	2113.91111111	1316.6	714.4	972.5	1340.5	1419.06944444	1119.33333333	1068.5	1109.66666667	1345.45833333
ENSG00000031691	111	275	250.25	162	78	82.0625	298	259.058823529	245.5	190	175.5	248.785714286
ENSG00000031698	7159.76612903	13916.009634	14164.117817	11130.1384306	6552.39444444	8908.65568947	12731.0178571	13172.2194444	9798.83333333	11119.0526316	10950.764787	14337.6644012
ENSG00000031823	2540.7	5085.70952381	5323.21953782	3719.81063795	2269.375	2996.54924242	4278.10119048	4302.91922668	3414.83333333	3629.91071429	3669.86111111	4629.55952381
ENSG00000032219	426	799.5	780.5	686.277777778	355	492	500.5	576.625	426	504.016129032	503	564.878787879
ENSG00000032389	1306.125	2671.45833333	2727.4004329	2064.85833333	1227.11666667	1604.5	2040.25	2060.19166667	1646.125	2062	1828	2411.5
ENSG00000032444	5849.69090909	11875.0988095	12328.9788996	11179.9903533	6637.00952381	9052.82003584	8303.55429293	8283.15224014	6225.62052846	8017.80952381	8094.38181226	10742.1598159
ENSG00000032742	296	610.658986175	641.5	485	234.125	344	549	620	484.5	511.333333333	516.75	564.166666667
ENSG00000033011	1168.92619048	2240.24007937	2456.8234127	1701.28373016	1015.02619048	1276.79285714	2110.38217893	2054.9984127	1676.81968864	1723.75952381	1715.46014493	2359.80515873
ENSG00000033030	718.764705882	1438.67307001	1497.03036577	1047.52155308	609.868429952	805.058615819	1246.51612903	1319.63539683	939.01	1019.07350806	1028.03052632	1193.35782609
ENSG00000033050	5231.11865079	10209.1230159	10684.5967207	7823.58287546	4446.45963363	6147.6077957	8454.80952381	8469.73015873	6445.25698655	7168.47619048	7131.94946237	9099.87922427
ENSG00000033100	4717.19668459	9191.73855829	9708.33412698	8168.81896825	4740.875	6695.243416	6297.03571429	6436	4721.83333333	6178.21612903	6162.66666667	7905.86468254
ENSG00000033122	0	0	0	0	0	1	1	1	0	0	1	1
ENSG00000033170	951.62	1904.53613027	1933.31412037	1298.90515152	716.225897436	967.300846395	1303.04757576	1424.95333333	1066.98666667	1012.79	988.597857143	1327.41725806
ENSG00000033178	2639.125	5369.95833333	5570.36666667	4475.86111111	2162.0203533	3093.67619048	4828.69707602	5412.76785714	4024.26666667	4606.875	4572.54347826	5692.83928571
ENSG00000033327	39	102	84.0161290323	119	82	93	58	51	59	84	75	101.5
ENSG00000033627	1926.23222222	3738.45	4109.76120448	3420.16071429	2022.01612903	2630.33333333	2758.53333333	2937.14112903	2003.06612903	2555.71	2710	3458.35232975
ENSG00000033800	1003	2083	2004.49166667	1511.33333333	836.125	1118.375	1578	1725.83333333	1224.25	1378.01612903	1391	1822
ENSG00000033867	2520.15898618	4983.63452381	5238.21346154	3979.78730159	2267.28571429	2900.5	3914.45	4471.08333333	3247.91057348	3803	3799.83333333	4562.94166667
ENSG00000034053	1925.625	3795.52370479	3947.13611111	3192.89166667	1872.47619048	2547.85	2447.43452381	2367.97619048	1840.06666667	2023.53333333	2154.53333333	2651.44722222
ENSG00000034152	3909.16666667	8263.95757576	8051.58730159	6457.7702381	4051.84112903	5327.20833333	6260.06833333	6350.89957757	4771.54166667	5554.24112903	5674.5018315	7030.29166667
ENSG00000034239	45	72	74	68	32	50	81.5	93	66	98	82	87
ENSG00000034510	58342.8596806	119806.340001	120511.484307	91054.7005463	55608.0419417	74436.9237921	101755.76802	98075.1593681	74964.7070364	91224.3930283	89704.3374896	117868.13293
ENSG00000034533	204	389.422222222	392	250	163	186.25	358	381	287.25	251	280	347
ENSG00000034677	1223.5	2630.83333333	2662.39452381	2171.57692308	1131.33333333	1574.26785714	1544.45	1706.5	1281	1599.60873016	1514.03846154	1890.90340909
ENSG00000034693	688.6	1351.66666667	1302.08730159	950.277777778	534.5	748.833333333	1006	1117.23333333	808	797	832	1031.90898618
ENSG00000034713	1345.76785714	2771.99166667	2689.08928571	2285.48412698	1356.48777778	1943.9	1851.40501792	1932.125	1586.33333333	2015	1908	2478.12681159
ENSG00000034971	0	0	0	0	0	1	0	0	0	0	0	0
ENSG00000035115	693.333333333	1495.125	1480.80833333	1061.25	592	874.692857143	1242	1258.11764706	945.75	932.266129032	960.5	1088.625
ENSG00000035141	1550.55555556	3125.75	3170.11858974	2474.41666667	1407.33333333	1959.72222222	2565.5	2682.7	1923.27777778	2204.01612903	2159.83333333	2821.75006623
ENSG00000035403	11890.9157066	24014.2579049	25055.7994624	20771.7815079	11745.0583607	15684.8206349	17809.1885469	18360.3782898	13859.9719767	17251.9044444	17196.0641144	21864.6918293
ENSG00000035499	523.181818182	1213.1927957	1195.5	466.375	233	398	1497.67237903	1539.83333333	1206.33333333	940.142857143	949.666666667	1269.89583333
ENSG00000035664	48	108.142857143	85.2818181818	95	44	68.0714285714	78	109.533333333	54	71	75	89
ENSG00000035681	1340	2656.25	2891.17777778	1826.95833333	1076.625	1446	2364.5	2401.71948052	1829.33333333	1752	1751.75	2332.27941176
ENSG00000035687	1748.41612903	3370.5	3550.46833333	2547.06944444	1437	1942.25	2831.37785714	3032.36111111	2320.95833333	2349.5	2307.98717949	2991.76904762
ENSG00000035720	0	0	0	0	0	0	0	0	0	0	0	0
ENSG00000035862	365	752.5	842.890909091	2056.40952381	1191.74281609	1579.96612903	153.8	172.5	98.75	496	552.333333333	690.14
ENSG00000035928	1732.25	3784.12666667	3653.06842105	2418.74333333	1272.17666667	1753	3533.67893669	3805.68333333	2798.75	2783.5	2713.47619048	3470.78373016
ENSG00000036054	1063.22222222	2211.76785714	2157.08333333	1716.47222222	879.766129032	1258.33333333	1754.60119048	1940.75	1476.03333333	1617	1653.6	2013.83333333
ENSG00000036257	2355	4701.28333333	5067.23852438	3663.30952381	1949.5	2759.04166667	4231.11666667	4585.30281385	3511.57168459	3693	3591.4	4499.76785714
ENSG00000036448	9	11	24	12	14	16	13	20	16	23	16	25
ENSG00000036473	0	0	0	1	2	0	0	1	0	0	1	0
ENSG00000036530	7	11.05	10.25	5	1	7	2	4	1	1	4	1
ENSG00000036549	1572.25	3335.3827957	3296.15833333	2450.28874249	1235.2202381	1848.23611111	2745.10185185	2883.83333333	2100.83333333	2247	2173.5	2892.9327957
ENSG00000036565	0	0	0	0	0	0	0	0	0	0	0	0
ENSG00000036672	35	52	63.75	51	31.1111111111	59	60	55	49	29	49	71
ENSG00000036828	0	0	0	0	0	0	0	0	0	0	0	2
ENSG00000037042	1318.85952381	2559.95833333	2661.98459411	1823.25396825	1183.125	1658.64444444	2144.39444444	2221.15416667	1731.1827957	1786.84946237	1858.5952381	2334.28849206
ENSG00000037241	502.619047619	977.633986175	1017.0984127	728.4875	403.10952381	599.141666667	930.9	855.766666667	695.957142857	685.49047619	638.533333333	860.80952381
ENSG00000037280	2	7.5	4	9	2	7	6.5	8.5	8	3	3.5	8
ENSG00000037474	5242.25747102	10662.0678571	10692.5087516	8354.71303419	4908.25	6393.17446237	9169.22777778	9340.10501792	7232.64285714	7999.34920635	8014.19444444	10091.355096
ENSG00000037637	1143.51	2366.95833333	2405.78380952	1963.71833333	1065.64285714	1507.04166667	1786.5	1815.56151074	1393	1560	1565.5	2072.29501401
ENSG00000037749	1170	2331.5	2379.66666667	1691.89166667	964.833333333	1335.83333333	1708.79390681	1867.16666667	1337.625	1554.26785714	1578.53333333	1873.80555556
ENSG00000037757	1591.27785714	2857.89444999	2908.27646465	2390.46154401	1445.38878788	1926.93098846	2449.08176004	2355.71031746	1828.93555556	1991.16709957	2164.24979798	2630.2254329
ENSG00000037897	441	951.75	946.81797235	568.119047619	304	491.5	833	928.166666667	645	677.1	633	793.791666667
ENSG00000037965	144	270	255	248.333333333	148	177.016129032	277.25	253	199	241	253	335.666666667
ENSG00000038002	393.5	855	902.041666667	686.191666667	368.5	515.333333333	720.5	759	534.75	617	565.583333333	814.083333333
ENSG00000038210	1091.86111111	2314.23214286	2267.38730159	1524.72916667	848	1244.14679487	1763.45833333	1834.3	1441.5	1517.03225806	1414.5	1790.82738095
ENSG00000038219	2361.5	4586.3218254	4884.26785714	4192.35833333	2209.26190476	2978.27916667	3332.66666667	3638.28333333	2690.75	3137.625	3066.56904762	4151.58333333
ENSG00000038274	1570.83333333	3269.45833333	3258.7	2462.90833333	1300.5	1871.375	2635	2792.3968254	2063.77777778	2206.125	2220.33333333	2816.93333333
ENSG00000038295	49	96	136	63	37	44	187.166666667	181	140.083333333	134.5	139.333333333	176
ENSG00000038358	3069.84231951	6415.57565284	6702.63452381	4969.2	2915.625	4024.04166667	5114.03055556	5459.82446237	4005.44166667	4161.33333333	4381.75	5559.43041475
ENSG00000038382	5014.24166667	9900.16479798	10726.1077381	8823.76349206	4687.5952381	6217.78370479	7696.76555556	8271.71757576	6005.69995256	7179.20833333	7120.46948052	8895.87053749
ENSG00000038427	7	13	13	46	27	25	31	36	34	32	51	73.5
ENSG00000038532	1994.14336918	3802.7	3946.43557348	3146.74404762	1634.5	2328.7	2851.84946237	2909.26944444	2271.5	2530	2558.41666667	3290.75
ENSG00000038945	0	0	0	0	0	0	0	0	0	0	0	0
ENSG00000039068	14500.7731257	29399.8780591	30370.7330663	26486.5918421	14942.8804588	20222.2376984	23039.6417012	24748.8713599	18650.6406887	22125.3511905	22247.1852073	29282.3692418
ENSG00000039123	2163.83333333	4565.24571429	4426.73414918	3151.95340262	1738.625	2363.75166667	4113.40095238	4291.535	3348.86385965	3282.01	3285.125	4265.71833333
ENSG00000039139	37	64	87.5	75	44	68	49	65	34	64	93	92
ENSG00000039319	949.135	1961.67041968	2012.395	1493.42071429	838.944444444	1045.52173913	1371.18691489	1507.84070048	1062.53612903	1283	1262.57	1538.50158915
ENSG00000039523	5478.7202381	10921.0753968	11501.3977211	9238.17202381	5738.80555556	7694.33333333	7464.89090909	7449.6077957	5624.70489418	6879.7827957	7154.76388889	9381.43452381
ENSG00000039537	0	0	0	1	0	0	0	0	0	0	0	0
ENSG00000039560	4455.21612903	9111.88308081	9044.74246032	9191.86944444	4984.00409997	6997.85144649	4731.45833333	5050.26538714	3775.7	5261.16666667	5311.1827957	6613.31838788
ENSG00000039600	2	9	7	10	6	10	2	3	0	2	3	8
ENSG00000039650	2106.66666667	4296.25	4446.96785714	3177.68333333	2028.125	2904.24112903	3628.5	3561.72222222	2867.16666667	2922.01612903	3083.75	3721.61612903
ENSG00000039987	0	4	2	3	1	3	0	3	1	0	2	1
ENSG00000040199	776.5	1575	1695.7202381	1179.82565284	701.25	835.767857143	1243	1362.58333333	1107.5	988	1128.625	1351.53174603
ENSG00000040275	778	1563.625	1665.83333333	967.583333333	498.5	756.5	1524.5	1675	1341.5	1078	1172	1382.83333333
ENSG00000040341	650.2	1393.31025641	1412.34946237	972.991666667	538	774.901190476	1016.10333333	1161.08333333	850.5	863.75	885.666666667	1046.55
ENSG00000040487	781.033333333	1436.03449883	1571.92507118	1346.12619048	828.733766234	1066.84285714	1138.54448276	1115.80277778	849.916666667	1102.5	1125.5	1398.55952381
ENSG00000040531	727.5	1352.83333333	1516.41666667	1292.56666667	707	966.5	1131.73333333	1235.07692308	903.583333333	1173	1126.43333333	1575.54166667
ENSG00000040608	722.458333333	1358.5	1376.02777778	1095.54166667	587	803.5	1459.09090909	1377.39285714	1021.5	1094	1182.61587302	1476.64285714
ENSG00000040633	2211	4465.26944444	4484.25277778	3975.75659864	2431.05952381	3219.2	3330.35192308	3260.86666667	2458.25	3252.5	3219	4251.10119048
ENSG00000040731	1	1	1.5	3	2	3	1	1	1	4	2	6
ENSG00000040933	1240.25	2389.33333333	2555.6754902	2123.7	1154.27777778	1535.95833333	1731.375	1828.33333333	1259.44444444	1626	1644	2092.21230159
ENSG00000041353	122	311.2	280.583333333	166.25	102	138	216.2	226	196	186	210	211
ENSG00000041357	3014.47435897	6176.08333333	6583.49166667	4753.98333333	2511.33333333	3540.37446237	5296.875	5614.33333333	4386.75224014	4258.66666667	4342.75	5699.87806026
ENSG00000041515	4	9	8	13	3	17	2	1	1	4	2	1
ENSG00000041802	2131.41666667	4436.61984127	4703.22777778	3422.63611111	1962.53259804	2733.06666667	3451.72777778	3661.06309524	2902.35747863	3016.5	2913.97692308	3787.35
ENSG00000041880	512	949.5	952.066666667	1292.94264706	787.5	1016.51612903	491	471	407.5	752.125	820	1031.29166667
ENSG00000041982	9517.52944444	19638.4201389	20915.777118	27346.1267819	14385.509895	19486.0421867	11259.4506528	11994.737465	9098.67857143	15571.0450663	16308.1761905	21591.3106668
ENSG00000041988	353.555555556	645	703.166666667	446.333333333	268.5	400.333333333	640.516129032	686.5	482	562.2	609.5	665.351190476
ENSG00000042062	3	5	9.5	10.0933333333	4.10090909091	9.11111111111	5	6.18181818182	5.10090909091	5.09090909091	7	12
ENSG00000042088	974.75	1920.16666667	2022.91161616	1400.125	710	1021.83333333	1778.875	1925	1456	1372.26785714	1401.84333333	1839.95833333
ENSG00000042286	213	419.125	442.333333333	218.125	171	168.5	601.666666667	612	426.5	455	373	482.5
ENSG00000042304	0	0	0	0	0	0	0	0	0	0	0	0
ENSG00000042317	145	255	267.166666667	268.333333333	111	201	164.125	162.25	147	148	155	192
ENSG00000042429	1000.01851852	2071.1668254	2190.36731951	1668.42177271	941.01	1243.95757576	1635.24448276	1685.92290727	1347.66666667	1255.29	1356.78666667	1784.29612903
ENSG00000042445	4371.76612903	8697.9905914	9054.28571429	7467.67533578	4490.25224014	5934.02818182	5757.49166667	5869.45952381	4302.85833333	5453.21505376	5242.95396825	6876.41904762
ENSG00000042493	6582.25	13642.6645417	13687.4592783	13490.4505352	7695.63398618	10164.060014	10463.6285714	10330.766129	7693.05952381	10515.9916667	10415.6011905	13462.0179544
ENSG00000042753	4390.24848485	8877.53673898	9097.07479879	7184.0287037	4318.96944444	5669.24007937	7346.07142857	7345.71944444	5715.63225806	6307.61612903	6492.06565657	8042.51658915
ENSG00000042781	0	0	0	0	0	0	0	0	0	2	0	1
ENSG00000042813	0	0	0	0	0	1	0	0	0	0	1	0
ENSG00000042832	1	11	17	15	13	6	4	2	2	10	9	11
ENSG00000042980	0	1	2	2	2	2	0	1	0	0	0	0
ENSG00000043039	259.066666667	608.5	573.366666667	358.623167155	215.75	312	255.55	272.25	242.625	250.333333333	290.343333333	339.195488722
ENSG00000043093	661.666666667	1308.125	1284.95833333	1066.22619048	538.383333333	797.458333333	979.785714286	1026.64285714	793.333333333	876.642857143	879.232258065	1130.10833333
ENSG00000043143	2548	4985.6047619	5193.42619048	4045.10898618	2388.39285714	3337.875	4537.6827957	4459.95833333	3361.98730159	3934	3991.06071429	5112.46611585
ENSG00000043355	1	2	1	0	0	0	1	1	0	0	1	1
ENSG00000043462	0	0	0	1	0	0	0	0	0	0	0	0
ENSG00000043514	765	1687.22446237	1556.89285714	1163.41666667	693.333333333	946	1259	1357.53703704	1043.01612903	1097.33333333	1081.625	1341.86666667
ENSG00000043591	21	29	39	12	8.01612903226	16	33	35.125	23	25.0144927536	21	19
ENSG00000044012	0	0	0	0	0	0	0	0	0	0	0	0
ENSG00000044090	2085.41071429	3964.06944444	4384.09944918	3626.35277778	2084.09333333	2755.28571429	2731.69444444	2866.81666667	2253.03452381	2545.51612903	2749.475	3366.48611111
ENSG00000044115	14456.3994624	29356.204432	30316.3223312	25398.1836687	14163.391129	19031.6244624	23604.7073857	24687.4015986	17667.0396139	22156.3670635	22088.0550538	28190.7709207
ENSG00000044446	1574	3078.9327957	3364.73611111	2057.875	1296.125	1774.29166667	2666.31666667	2886.57829851	2095.72619048	2217.5	2164.21612903	2944.29166667
ENSG00000044459	184	380	383	255.666666667	135.5	199	335.029411765	398	273.71	265.125	245.25	348.5
ENSG00000044524	0	0	0	1	1	0	0	0	0	0	2	1
ENSG00000044574	85960.738769	176822.750482	182239.803402	105216.199132	60166.8625547	83338.6420927	172644.516628	188640.913159	141177.393983	125560.972263	126398.884065	160104.865393
ENSG00000046604	12506.6544497	25184.0405993	26257.6289647	19485.5471256	10756.0380698	14206.4359481	19504.0238009	21631.1733631	15837.2777834	16308.5598308	16542.9977385	20608.3053165
ENSG00000046647	109	205	265.532258065	207.5	99	178.01	379.023809524	329.023809524	269.01	317	341	460.025641026
ENSG00000046651	817	1657.5	1711.95	1461.41595238	844.333333333	1146.31374808	1186.33333333	1264.28969038	871.267857143	1126.66666667	1144.51612903	1345.38333333
ENSG00000046653	3	7	0	1	2	3	7	3	4	2	7	6
ENSG00000046774	0	0	0	0	0	0	0	0	0	0	0	2
ENSG00000046889	0	0	0	1	0	0	0	0	0	0	0	0
ENSG00000047056	1227.5	2467.46785714	2643.375	1984.48653937	1132.75	1572.36111111	1801.04347826	1876.12673611	1398.16666667	1653	1638.5	2145.25
ENSG00000047188	1684.45833333	3371.44444444	3528.34619048	2594.43055556	1421	1960.54166667	2498.35076092	2751.49285714	1989.28571429	2231.125	2172.5	2888.23717949
ENSG00000047230	948.5	1911.29166667	1905.22619048	1392.7	773.75	1084.83333333	1599.51492537	1642.95	1272.5	1372.5	1351.83333333	1683.71212121
ENSG00000047249	1827.25	3667.10343062	3694.49209957	3032.98611111	1586.54444444	2258.53210267	2843.45833333	3067.83333333	2232.1468254	2582	2553.95833333	3195.93452381
ENSG00000047315	4456.6	9121.79166667	9202.35245511	6563.82829004	3742	5100.95119048	7184.16139781	7924.18824652	5839.06944444	6176.03225806	6244.15833333	7985.56873855
ENSG00000047346	384.5	758.5	789.436111111	807.267857143	436.5	594.392857143	404	400.642857143	317.1	457	492	527.25
ENSG00000047365	540.5	1070	1163	901.166666667	461.333333333	594	970.141129032	1047.5	780.561111111	837	723.75	981.95
ENSG00000047410	6067.16202703	12001.0950973	13094.6884921	9128.49112903	4840.125	6446.7868361	9854.74722222	11106.5216846	8322.53571429	8030.39491691	8055.46785714	10817.5643316
ENSG00000047457	0	0	0.5	0	0	0	0	0	0	0.5	0	0
ENSG00000047578	1348.83333333	2701.5	2925.16666667	2460.575	1434.33333333	1888.84946237	1774.72111111	1976.86111111	1440.25	1811.33333333	1921.95833333	2334.91349206
ENSG00000047579	310.25	552.5	598.7	380.333333333	261	377.166666667	557	595	409.083333333	440	489	623.003968254
ENSG00000047597	6	11	12	7	5	9	15	18	18	16	10	14
ENSG00000047617	12	15	26	12	11	8	0	3	4	4	4	4
ENSG00000047621	663.010309278	1425.98833333	1407.05952381	1082.68784946	532	762.698986175	1204.39333333	1313.27158358	971.262857143	949.51	919.202857143	1158.02204819
ENSG00000047634	341.5	705.7	714.625	501.2	282	367	648.5	773	574	518	502	645
ENSG00000047644	1290	2634.95833333	2566.07724014	2016.25	1160	1567.33333333	1912.83333333	1944.33333333	1528	1516.5	1545.5	1926.98571429
ENSG00000047648	0	1	0	0	0	0	1	3	3	0	2	1
ENSG00000047662	1	2	0	6	0	1	2	1	0	0	2	2
ENSG00000047849	22705.0919715	46376.0617084	48114.8381528	41799.5649274	24198.0679467	32445.8104544	35623.9789102	37533.1729329	27529.5503968	35134.9620826	35203.0165259	45989.8845034
ENSG00000047932	1568.73611111	3095.72619048	3196.47777778	2455.75462963	1382	1909.4	2268.56944444	2246.26	1758.16666667	2020.25	1984.2	2398.29733766
ENSG00000047936	36	94	57	59	22	44	16	17	27	29	16	24.3333333333
ENSG00000048028	1131.70833333	2282.08333333	2418.67619048	1697.81666667	912.083333333	1244.5	2088.26666667	2236.25	1688.5	1589.125	1611.5	2175.66666667
ENSG00000048052	996.654621849	2023.26347222	2061.09690476	2196.61424242	1238.21590909	1519.11567901	1104.73348485	1261.62414966	884.015151515	1505.85233248	1484.06666667	1821.01777984
ENSG00000048140	4593.125	9046.58333333	9300.6218254	8146.48730159	4808.08333333	6516.28557348	6522.3327957	6540.79166667	5148.45833333	6125.34112903	6258.91666667	7964.23956507
ENSG00000048162	2058.83333333	4119.95833333	4172.44305211	3252.28968254	1894.2	2577.01612903	3829.03928571	3762.5796211	2832.16666667	3192.54166667	3354.40277778	4419.84829303
ENSG00000048342	571.5	1206.7	1167.57878788	815	469	655	943.111111111	967.527777778	773.2	821.016129032	799	1012.55882353
ENSG00000048392	933.833333333	2024.25	1859.79166667	1647.45238095	874.333333333	1194.625	1249	1329.58557348	961.688888889	1137	1168.16666667	1450.55952381
ENSG00000048405	598.5	1139.1	1178	890	521	704	861.166666667	903.2	633.25	763.5	763.45	919.5
ENSG00000048462	1	0	2	1	0	1	2	0	1	0	1	0
ENSG00000048471	1344.58333333	2658.78398618	2733.41666667	2504.55	1327.93333333	1671.33333333	2867.84946237	2904.625	2131.38794326	2881.65151515	2720.81770833	3590.51785714
ENSG00000048540	0	0	0	1	0	1	0	0	1	0	0	1
ENSG00000048544	1664.35967532	3417.29808442	3560.75139662	2606.62046855	1432.01495726	1925.1552381	3142.17400387	3311.59197599	2446.22666354	2581.40545796	2615.42266009	3156.62208181
ENSG00000048545	0	0	0	0	0	0	0	2	1	0	0	1
ENSG00000048649	1770.75	3505.91785714	3486.09112903	3063.96886447	1643.48611111	2296.97446237	2298.99358974	2429.95326797	1942.125	2299.25	2338.45192308	2767.41666667
ENSG00000048707	3435.75	6821.14444444	7672.82896825	7442.85951528	3355.59946237	4696.04369369	4634.275	5292.10114943	3829.75	4707	4801.83333333	6372.2046211
ENSG00000048740	343	604.267857143	692	509.25	314.016129032	424	1225.3655914	1346.5	1015.5	998	1041	1229.45833333
ENSG00000048828	8968.1905914	18057.9973057	18748.39287	14220.4096112	8220.16904762	11110.0698989	15884.339206	16486.2511905	12322.4539683	13648.375	13891.3423195	17505.6889208
ENSG00000048991	1826.78333333	3786.76416836	3828.01952381	2570.95015873	1446.70833333	2063.08944444	3673.27777778	3849.83779789	3013.33333333	2890.34946237	2884.40946237	3825.32966986
ENSG00000049089	110	182	179	113	77	87.8333333333	499	471	342	406	468	558.458333333
ENSG00000049130	667.5	1449.79285714	1454.81944444	782.7	440.666666667	561.525	885.5	954.7	641.125	622	560.5	745.583333333
ENSG00000049167	306.333333333	616.5	654.676190476	429	240	308.333333333	433.2	516.25	368.25	370	387	472.625
ENSG00000049192	1085.83333333	2246.36333333	2375.34946237	1327.96833333	695.125	960.145	1913.33333333	2163.49166667	1610.70833333	1561.51612903	1630.08333333	2083.47619048
ENSG00000049239	2703.84285714	5723.32111111	5730.26678187	4720.9859703	2698.66666667	3483.13055556	3314.68611111	3608.85848214	2610.63220551	3165.03030303	3160.41666667	4185.60882353
ENSG00000049245	4606.57106782	9407.12630568	9624.67189755	8552.38850006	4649.11111111	6298.14470046	6370.3797619	6706.3452381	5152.56814923	6439.7	6470.5	7982.21349206
ENSG00000049246	214.012345679	498	499	260.25	152	201	562.75	610.641129032	496.016129032	432	403.5	492.325
ENSG00000049247	0	0	0	0	0	0	0	1	0	0	0	0
ENSG00000049249	6	4	12.5	1	0	6	3	9	2	3	7	3
ENSG00000049283	10430.6666667	20817.405786	20857.0341014	14332.1449134	8674.25422427	12278.2618387	16592.3994982	15991.684639	12317.803022	14055.4519231	14077.1579365	18179.4376124
ENSG00000049323	1895	3900.09871795	3955.39870479	3284.52388889	1819.5	2488.625	2431.84946237	2508.94166667	2020.77777778	2258	2293.2	2971.40277778
ENSG00000049449	791.75	1717.56666667	1556.01612903	5066.43324176	2990.02777778	4114.125	927.966666667	919.083333333	740.726923077	4480.14166667	3999.45	5148.16666667
ENSG00000049540	0	1	1	0	0	0	0	0	1	0	0	0
ENSG00000049541	1313.16846859	2629.55501253	2738.70542767	1269.9284188	801.052631579	1063.625	2919.41	3004.37353801	2249.03749655	1965.2	1906.4797619	2375.19801587
ENSG00000049618	2334.29398618	4420.26785714	4729.02963564	3785.13507937	2072.33333333	2619.99404762	3506.57830688	3691.59920635	2665.45833333	2976.625	2825.0677957	3872.70833333
ENSG00000049656	5110.57777778	10162.3176046	10298.0559049	7870.7750576	4553.19668459	6136.5218254	8863.62913827	9224.43735919	7036.01890681	7272.84946237	7469.50888144	9739.0239136
ENSG00000049759	3645.5	6904.81590909	7377.41666667	6434.29556626	3615.93333333	4975.29924242	6069.02063492	6317.9827957	4711	6569.28062179	6341.84946237	7976.95501792
ENSG00000049768	11	51	29.5	20	17	8	22	12	10	16	14	20
ENSG00000049769	75.3333333333	106	122	107.333333333	66.1333333333	102	87.0909090909	81.5	76.0833333333	65	83	101
ENSG00000049860	2732.75	5575.15833333	5697.3984127	4783.43676395	2674.61724138	3599.63452381	4552.43452381	4707.0655914	3556.53333333	4309	4175.275	5393.85515873
ENSG00000049883	547.111111111	1090.47619048	1240.33333333	864.906666667	439.5	668.333333333	983	1043	839.090909091	796	845	1028.91666667
ENSG00000050030	1	3	0	1	1	0	0	0	0	0	0	0
ENSG00000050130	927.72275641	1714.61828704	2002.41230159	1496.36394093	717.75	1110.8605248	1451.96888889	1676.10631579	1242.50982273	1171.33711434	1242.98363095	1636.06938822
ENSG00000050165	9745.01666667	19725.5651634	20380.1982799	19101.271383	10962.3522401	15006.5280725	15429.0077957	15589.8851981	11851.2518614	16234.9806708	16320.7448157	21482.0083332
ENSG00000050327	3735.04444444	7572.19350998	7756.80272495	6064.63849206	3588.625	4776.31904762	5854.05	5871.52670251	4392.84357143	5287.07446237	5366.18095238	6902.91991691
ENSG00000050344	857.458333333	1869.825	1824.54924242	960.666666667	570	759.5	1151.5	1149.33333333	947	843.166666667	788	1107.35119048
ENSG00000050393	1212.32424242	2306.25	2479.66780549	1607.84285714	937.342857143	1192.30818713	2158.44166667	2284.81136713	1731.09882353	1776.65098877	1717.81882353	2132.16944444
ENSG00000050405	23236.8782411	47452.2993102	48276.4638454	37620.1068363	21090.6468254	28929.1780338	38014.0968796	40055.672619	29784.0145147	35741.3642962	35944.5054942	45425.2779014
ENSG00000050426	802.722222222	1674.97619048	1841.69166667	1476.51785714	801	1161.325	1191.5	1284.79166667	1010	1000	1032.635	1371
ENSG00000050438	64.3333333333	114.01	138.013888889	113.5	60.1666666667	90.8944444444	108	109.567777778	96.6626247588	100.5725	91.1528571429	161.020989011
ENSG00000050555	2	6	4	10	5	4	2	6	1	9	7	13
ENSG00000050628	0	1	0	0	1	2	0	0	0	0	0	0
ENSG00000050730	23	54	53	32	29	40	22	24	40	26	26	39
ENSG00000050748	1384.33333333	2794.29285714	2848.65277778	2123.74571429	1139.49090909	1627.7	2250.83333333	2206.69231951	1728.33333333	1879	1885.66666667	2338.40131579
ENSG00000050767	6	12	11	12	12	14	3	7	4	3	7	8
ENSG00000050820	7537.62261905	15170.1775759	15525.9172148	14478.0596215	8618.2411152	11824.0333333	10967.8623016	10686.9546211	8005.90844854	9508.08333333	10472.7357978	13250.8577957
ENSG00000051009	1061	1981.66346154	2243.77777778	1634.86666667	949	1295.75	1720.75	1696.66666667	1359	1440	1376.11111111	1863.54166667
ENSG00000051108	5643.33557348	11308.0333333	11358.4948032	7518.37777778	4296.43726054	5706.30898618	11867.1589862	13134.0357143	9649.16057348	9829.01612903	10054.1457283	11795.4252778
ENSG00000051128	5260.5	10410.8290476	10491.5347222	8756.09698944	5311.91953782	7291.68214286	7865.79166667	7914.06709957	5995.36666667	7074.4	7325.67084515	9179.58827929
ENSG00000051180	542	1110.5	979.458333333	370	218.5	341.5	1143.83835125	1139	908	625	624	897.375
ENSG00000051341	520	1057.38517665	1183.84285714	428	252.142857143	296	1315.5	1499.33333333	1103.59090909	790	768.5	1025.5
ENSG00000051382	1140.51428571	2584.28922466	2652.95718591	1789.625	948	1293	2008.31634199	2360.20192308	1827	1712.28571429	1703.10368664	2222.3495915
ENSG00000051523	87	157	168	142	88	99.5	120	112	97	104	113.5	127.5
ENSG00000051596	1473.05224014	3048.19924242	3003.03214286	2253.05833333	1349.99047619	1842.36904762	2771.48214286	2835.7952381	2076.83492063	2169.3	2204.23422003	2870.23327189
ENSG00000051620	1800	3500.0483871	3395.61785714	2958.49166667	1734.84112903	2378.41666667	2856.26333333	2840.20833333	2097.34285714	2657.66666667	2629.58333333	3189.5
ENSG00000051825	518.111111111	1043	1077.77159768	676.00952381	315.082107843	437.2	1023.67765568	1260.66246499	921.5	726.2	769.1125	949.958333333
ENSG00000052126	1020.5	1965.13247863	2077.0952381	1401.79619048	846.01	1080.01	1663.125	1818.95833333	1360.88150235	1502.05040816	1440.35285714	1896.02538462
ENSG00000052344	2456.20833333	4731.61666667	4849.18611111	4880.92940115	3005.825	3959.91001401	3723.41666667	3671.01890681	2893.9327957	4073	4379	5373.21962395
ENSG00000052723	1093.23611111	2047.23333333	2090.24166667	1596.5	826.5	1152.5	1821.95	1783.125	1359	1465.01612903	1500.63596491	1814.95
ENSG00000052749	2629.13790262	5471.10612903	5803.0829733	4439.43825397	2536.04041667	3624.96357143	4869.46833333	4848.38105791	3810.74533868	3994.37700446	3915.40171679	5405.58265384
ENSG00000052795	492.5	1022.61111111	1057.83333333	781.5	447.625	521.396464646	857.125	860.55	626	737.01	758	870.75
ENSG00000052802	9874.9159648	18971.7872186	18989.3144475	17649.8046333	9412.12243319	12615.3138295	15968.7071853	16094.1610501	12276.3274724	16553.355011	16303.7974588	18710.0686753
ENSG00000052841	1692.09285714	3473.36666667	3576.625	3274.94444444	1758	2394.58333333	2440.625	2626.75	1918.93835125	2329.33333333	2299.4	3061.50277778
ENSG00000052850	1	0	0	0	0	2	0	0	1	6	0	0
ENSG00000053108	69.03	154.01	107.04	147.55	82.02	136.03	62.54	82.05	83.0344927536	86	102.03	121.29
ENSG00000053254	932.083333333	1913.20833333	1936.375	1713.80952381	984.75	1261.08333333	1145.75	1228.95238095	884.5	1290.96666667	1219.30952381	1486.86111111
ENSG00000053328	0	0	0	0	0	0	0	0	0	0	0	0
ENSG00000053371	1451.16666667	2842.1	2905.08333333	2244.39952381	1285.33333333	1712.45833333	2645.30357143	2606.2	2078.83333333	2124	2135.33333333	2697.20772358
ENSG00000053372	3060.72349206	5964.9361059	6120.13665277	4053.44166667	2425.61612903	3294.41974116	6299.59762044	6453.6965947	4819.77344287	5114.25703812	4959.66885429	6368.10661845
ENSG00000053438	0	0	0	0	0	0	0	1	1	1	2	1
ENSG00000053501	429.833333333	829	883.5	580.416666667	393	491	741.3	776.4	539.5	661	663.125	763.5
ENSG00000053524	4.09333333333	12.3833333333	15.1555555556	11.01	7	2.01	7.39333333333	8.56	11.08	5.04	9.02	18.0606382979
ENSG00000053702	0	0	0	0	0	0	0	0.0434782608696	0	0	0	0
ENSG00000053747	208835.260109	418621.242737	437431.132836	361785.544186	200564.160943	268425.883711	298722.868715	326120.682077	239943.710673	302673.674372	299206.465731	394800.560303
ENSG00000053770	1112.5	2262.15833333	2222.76666667	1906.27944444	924.333333333	1298.625	1589.04166667	1724.42857143	1316.5	1397	1431	1819.73611111
ENSG00000053900	619.625	1412.5	1363.87896825	932.976190476	554.833333333	811.5	1161.125	1395.25	1044.44444444	928	984.6	1285.97619048
ENSG00000053918	0	0	2	1	1	1	0	0	3	0	0	1
ENSG00000054116	2892.33333333	5790.21904762	5783.92833333	5035.82930403	2936.66666667	4011.125	4764.3077957	4760.28333333	3666.78333333	4429.16666667	4391.125	5644.81071429
ENSG00000054118	6949.83333333	13959.6541729	14307.6708909	10278.8218254	5704.67424242	7977.72619048	11549.3893045	12273.9105651	9161.64112903	9564.5	9506.3823828	12363.9143507
ENSG00000054148	2244.16666667	4425.06944444	4737.34668459	4148.95396825	2316.7	3306.77777778	3040.05833333	2985.54166667	2271.75757576	2630.34946237	2928.83333333	3712.01785714
ENSG00000054179	399.037037037	681.642857143	731	452.142857143	295	338.291666667	328.0625	352	246	250.111111111	243.5	325.5
ENSG00000054219	44	96	125	598.25	318.03030303	404.576923077	106.458333333	127.5	104	801.2	889.76	1066.875
ENSG00000054267	2076.64285714	4007.41666667	4109.57361394	3293.62563492	1788.01612903	2474.11920635	2912.54166667	3247.66904762	2400.80166667	2739.51952381	2729.42485507	3369.42684332
ENSG00000054277	764.091341991	1470.60952381	1489.7484127	1245.55833333	739.166666667	953.05	1215.66666667	1190.96929825	859.666666667	1083.34946237	1139.83333333	1349.53730159
ENSG00000054282	854.833333333	1788.71709957	1810.76944444	1368.58557348	771.510897436	1076.71929825	1273.8797619	1423.20295628	1053.83333333	1155.47474747	1091.55952381	1432.05658915
ENSG00000054356	0	0	2	0	0	1	1	1	2	0	3	0
ENSG00000054392	61	109	115.5	146.428571429	77	100.25	116.516129032	104.5	74	136.5	111	140.5
ENSG00000054523	2335.60119048	4564.83333333	4901.65757576	3953.35745758	2047.16666667	2921.08333333	3609.4327957	3960.93333333	2930.1827957	3237.33333333	3313.54	4197.08333333
ENSG00000054598	190.5	426	369	362.75	247.5	314.5	201.5	203.5	167	320.5	254	352.53030303
ENSG00000054611	1272.45833333	2587.125	2621.95	2128.66071429	1187.69537037	1655.25	1903.36904762	1958.08333333	1423	1850.875	1965.15277778	2404.5
ENSG00000054654	824.05	1722.85637255	2052.61761905	1597.62666667	683.01	923.863333333	1863.67112903	2115.41333333	1581.88081197	1516.68	1443.54	1953.92168067
ENSG00000054690	248.383333333	510.44354268	453.458333333	260.05	148.044285714	205.010752688	603.686666667	578.287857143	428.398692185	391.187631579	426.855679012	563.731505376
ENSG00000054793	1315	2700.97619048	2806.73611111	2106.7827957	1187.01612903	1575.5	1489.36666667	1580	1173	1428	1520.34946237	1835.7
ENSG00000054796	0	0	0	0	0	0	0	0	0	0	0	0
ENSG00000054803	0	0	0	0	0	0	0	0	0	0	0	0
ENSG00000054938	0	0	0	0	0	0	0	0	0	0	0	0
ENSG00000054965	2144	4406.75	4474.44668459	3553.6827957	2074.34946237	2827.42857143	2908.32619048	3074.73333333	2378.725	2929.375	2852.825	3559.66666667
ENSG00000054967	761.2	1495.83333333	1559.14285714	1212.42063492	712	1015	1266.25	1268	938.25	1111.5	1196.5	1430.08333333
ENSG00000054983	505	1032	899.111111111	861	437.5	614.45	727	758.037037037	528	612.625	564.111111111	757.202020202
ENSG00000055044	3357.51111111	6649.34350998	6945.025	4552.17493317	2473.64285714	3493.25	5765.48715539	6380.16666667	4811.06944444	4441.1	4539.14444444	5984.21057348
ENSG00000055070	7449.94444444	15173.5928571	15367.3218254	11588.4226424	6719.02366871	9257.07724014	12983.6431929	12821.7584485	9721.875	11017.8968254	10823.5416667	14087.6754329
ENSG00000055118	0	0	0	3	0	2	0	1	0	0	1	0
ENSG00000055130	2862.625	5605.725	5965.58333333	4271.1	2406.66666667	3301.5	4812.45444444	5153.34722222	3825.075	3854.29166667	3755.22446237	4943.40238095
ENSG00000055147	580.833333333	1179.125	1131.19744318	867.25	455.51	652.5	1066.5	1106.5	874.5	979.625	975	1132.27009729
ENSG00000055163	338	623.5	678.125	409	244	321.333333333	194	173	122	128	132	152
ENSG00000055208	2452.56666667	4853.98514493	5134.01111111	3663.61295443	1939.11111111	2720	3812.08333333	4258.37987711	3136.50396825	3273.01612903	3114.50952381	4102.9797619
ENSG00000055211	736.784859585	1527.3327957	1530.57619048	1102.64429825	614.863095238	875.901923077	1561.80952381	1678.28639781	1269.84191729	1277.1539072	1391.06063512	1655.24256475
ENSG00000055332	8092.43578979	16886.2907941	17486.2115169	11093.9427704	6127.51379686	8060.79915537	10753.7066159	11582.237461	8952.27058176	8094.29724472	7985.76295443	9702.98355098
ENSG00000055483	2967.78535354	5750.33333333	5898.88882784	4995.71437908	2945.23611111	3978.16666667	4267.17970085	4302.93452381	3335.44444444	3787.5	3972.79166667	5310.6640457
ENSG00000055609	1766.17738095	3512.20968198	3998.82360766	3609.16071429	1649.96706349	2092.31587302	2704.1952381	3050.91659801	2145.52857143	2323.14985919	2299.70992063	3037.65753968
ENSG00000055732	344.5	640.166666667	750.333333333	561.5	255	375	405.5	455.583333333	351	356	330	422.5
ENSG00000055813	0	0	0	0	0	0	0	1	1	3	1	0
ENSG00000055917	2757.99166667	5444.79166667	5798.30833333	4172.11277405	2153.03333333	3015.07692308	4621.41137566	4975.15833333	3551.66666667	3865.60898618	4029.73333333	4885.28333333
ENSG00000055950	1305.33333333	2733.5	2830.45479798	2179.60833333	1277.25	1750.6327957	2321.86111111	2523.7	1823	2171.66666667	2179	2717.02777778
ENSG00000055955	56.5	132	130	142.5	91	145.015873016	64.5	51	56	68	68	77
ENSG00000055957	0	0	0	0	0	0	0	0	0	0	0	0
ENSG00000056050	244.5	548.833333333	563.558333333	289.75	177.5	245.5	552.368478261	603.662337662	440.682539683	424	446	441
ENSG00000056097	2923.5	5702.82422969	6099.46590909	4326.52089094	2358.33333333	3253.24112903	4780.14285714	5006.2	3862.11071429	3968.01612903	3862.61217949	5212.02738095
ENSG00000056277	185	351.25	358.61	257	144	203.39484127	302	341.166666667	215.333333333	231.388888889	252	311.25
ENSG00000056291	0	0	0	0	0	0	0	0	0	0	0	0
ENSG00000056487	5	5	6	4	1	0	5	4	2	2	0	4
ENSG00000056558	638	1246.95833333	1345.33333333	854.625	535.333333333	673.75	432.016129032	537	355.016129032	442	495.5	584.333333333
ENSG00000056586	2369.51612903	4755.08333333	4885.47510823	3989.69892473	2085.09152586	2867.15	3310.2	3643.77777778	2789.025	3340	3177.4	4097.23225108
ENSG00000056678	1	1	2	4	1	1	0	4	2	1	1	1
ENSG00000056736	0	0	0	1	0	0	1	0	0	2	3	1
ENSG00000056972	3004.16666667	6304.4	6570.95754605	5417.205054	3181.56952381	4117.22252791	5074.20506936	5120.09217172	3903.71515152	4476.33724014	4639.16346154	5939.52397299
ENSG00000056998	5	7	9	11	3	2	0	5	1	4	3	4
ENSG00000057019	13755.765625	27927.1814823	28587.1789188	24375.7692465	13472.8651587	17999.6699567	29466.9865244	30841.6269227	22578.3682716	28466.250481	27729.8767208	35248.2550602
ENSG00000057149	20.5	55.5	52.8333333333	78.7	39	88.5	8.5	22.5	8	40	33	49.8333333333
ENSG00000057252	1658.15948276	3202.34520046	3503.57392191	2648.40737734	1302.34166667	1943.36096491	2692.33598901	2927.21579255	2298.22642247	2354.2621447	2650.38939786	3044.86870495
ENSG00000057294	3148.65317723	6349.68205128	6632.96531968	4593.5409707	2521.96470588	3487.33329457	6709.72189512	7135.595	5221.4	5719.14870479	5918.79711132	7407.03799852
ENSG00000057468	1	1	7	1	3	3	3	0	5	1	1	4
ENSG00000057593	1	0	0	0	0	0	0	1	0	0	0	0
ENSG00000057608	8688.96190476	16956.625256	18010.5912224	12700.258149	7060.73452381	9395.8361146	15042.9314302	15603.5405914	11776.4489247	12376.8988095	12107.0792603	15541.507672
ENSG00000057657	357.333333333	794	864	615.666666667	360.142857143	516	515	554.4	432	435.25	487.016129032	537.666666667
ENSG00000057663	1373.625	2765.34946237	2799.72619048	2038.26666667	1069.29166667	1528.79166667	2144.58333333	2293.33333333	1863.29166667	1837.33333333	1815.20757576	2454.65
ENSG00000057704	1377	2823.76785714	2996.15277778	1278.89285714	653	947.5	2333.15898618	2427.83333333	1753.5	1166.5	1240.25	1524.5
ENSG00000057757	1203.16666667	2338.10119048	2321.32555664	1764.29166667	1075.45833333	1435.83333333	2074.61111111	2089.95833333	1586.83333333	1775	1630.33333333	2280.65833333
ENSG00000057935	906.333333333	1831.38888889	1998.07738095	1408.72619048	833.25	1148.65833333	1422.33592133	1499.11111111	1057.38596491	1294	1161.66666667	1515.75
ENSG00000058056	466.493589744	954.766129032	1042.48611111	514.125	282	386	967.266129032	988.375	750.125	665	597.571428571	818.272947214
ENSG00000058063	2168.75	4404.37244651	4384.33965686	3386.52777778	1702.625	2450.75	3609.625	3823.03712121	2833.9047619	3185.51612903	3152.25	3851.23932861
ENSG00000058085	464822.988162	944299.903798	955844.12763	813320.678653	460703.935179	605114.596851	716524.454489	742679.150763	545417.622047	724982.526759	719103.142907	922703.686142
ENSG00000058091	141.666666667	212	233.125	222.271428571	111.611111111	126	193.25	208	143	155	169	178.5
ENSG00000058262	20760.6882315	41672.6693036	43346.0293325	32662.7344982	19256.7827957	25857.3145417	36209.136257	37579.4456831	28309.5627526	29924.5148554	30083.6041014	39365.6658474
ENSG00000058272	1957.14285714	3909.37436975	3924.0077957	2837.00619048	1516.91590909	2097.84285714	3232.7	3602.82673611	2794.33333333	2592.5	2725.33333333	3461.72222222
ENSG00000058335	48	99	91	65	50	57	87	106	72	66	76	69
ENSG00000058404	33	49.1428571429	46	55	33	55	17	40	20.25	19	22	57
ENSG00000058453	2096.86666667	4126.43557348	4121.93849206	2860.69603175	1823.30952381	2510.96666667	3433.55880952	3478.07218045	2562.74716117	2572.97446237	2776.69166667	3387.78787879
ENSG00000058600	1935.66666667	3948.25757576	4178.66428571	3163.63301215	1880.1827957	2588.7020202	3549.76785714	3484.19166667	2602.80952381	2976.66666667	2956.36666667	3861.45
ENSG00000058668	8335.50844854	16647.9574494	18121.2545894	14868.9244624	7860.4577957	10671.0630952	12893.5845238	14052.6538581	10327.7581925	12263.8333333	12349.3905914	16084.8202381
ENSG00000058673	4602.41057348	9382.39285714	9955.04487734	7516.10841263	3934.37896825	5594.18452381	7273.14285714	7542.73333333	5831.22222222	6305.70757576	6236.63888889	7776.79825581
ENSG00000058729	685.016129032	1370.64285714	1423.58333333	1002.99166667	521.645	735.766129032	1185	1336.7	956	1033	994	1198.85898618
ENSG00000058799	626	1147.33333333	1179.28730159	1008.31666667	545.5	726	920.5	1006.5	689.5	742	841	1097.33333333
ENSG00000058804	1430.33333333	2859.11437908	2887.40515522	1628.83333333	847.642857143	1280	3169.5625	3416.37111111	2548.75	2273.58333333	2173.94995256	2858.51388889
ENSG00000058866	30.2	52.6	54.5	67.225	36.8	66.7	50.9647058824	52.05	32.3974358974	72.2	56.8	86
ENSG00000059122	4058.07073536	8239.3855245	8498.06054089	7464.70647131	4510.32387528	6185.64539683	6164.36546631	6278.11460427	4732.79409573	5891.29076479	6215.06828704	7551.7270235
ENSG00000059145	389.51	714.5	753.581196581	638.833333333	439.333333333	505.537097902	492.528181818	533.5	413.864583333	456.01	500.086956522	630.01
ENSG00000059377	15	33	41	30	32	26	42.6	43	45	39	33	52
ENSG00000059378	6398.49007937	13514.4956039	14301.0813492	7282.16311355	4293	5539.77777778	7216.125	7101.47619048	5552.29390681	4610.60184332	4579.38888889	6030.21666667
ENSG00000059573	4148.90277778	8636.12738095	8597.0984127	6288.70103359	3707.05311355	4892.92063492	6668.06666667	6975.35833333	5024.5	5315.06190476	5155.4327957	7037.57771528
ENSG00000059588	680.26	1485.18182292	1629.50083916	1044.03785714	553.276315789	818.04	1281.05176471	1252.06644368	947.22	1037.52	993.532195122	1250.19792271
ENSG00000059691	829.2	1842.625	1870.47801215	1476.45	860.625	1266	1635.25	1529.5	1141.83333333	1427.5	1320.51	1637.22619048
ENSG00000059728	646.285714286	1418.19548872	1457.81666667	1357.56507937	724	942.267857143	746	826.045454545	652.1	719	819.127240143	947.277777778
ENSG00000059758	1940.5	3844.70396825	4046.72446237	3083.43429143	1814.45833333	2364.75	2716.5	2884.84946237	2241.97446237	2599.76785714	2456.5	3211.86561355
ENSG00000059769	261	444	447.52	287.375	198	290	336	440.583333333	303.02	327.01	289	386.166666667
ENSG00000059804	828.166666667	1739.71899225	1686.56309524	1229.49404762	675.75	881.343333333	1605	1860	1325.75184332	1632.91666667	1569.41666667	2004.23333333
ENSG00000059915	19.125	45	30	56	22	43	40	24	13	18	16	26
ENSG00000060069	1398.5	3064.625	2934.65181159	2460.9	1516.25	1969.625	2227.875	2135.85629371	1680.5	2060.5	1982.00952381	2675.47222222
ENSG00000060138	9417.4452381	19293.7820777	19577.6160165	17252.476746	10382.3411473	14128.4861111	14308.1765263	14155.831746	10615.7234127	13852.3390839	13662.2026166	17310.212756
ENSG00000060140	191	417.333333333	414.135	353.958333333	174	323.2	276.5	251	202	258	284	339
ENSG00000060237	7195.88291091	14400.8289683	14962.4663236	12821.3119048	7110.88517665	9264.325	11019.5690476	11719.5694624	8559.63779178	9795.71492537	10017.4833333	12868.9996032
ENSG00000060303	5.45833333333	14.875	22.6666666667	17.7916666667	4.66666666667	10.625	13.5	12	7.66666666667	9	11.4761904762	14
ENSG00000060339	3208.47619048	6565.79035305	6692.82055698	4713.1452381	2541.57553293	3630.85760234	4946.58136976	5658.01241679	4128.80966724	4235.20919913	4144.40203593	5470.62738095
ENSG00000060491	6402.25	13038.9261905	13449.4503402	6843.78055556	4091.66666667	5613.91071429	8277.96731951	7958.72979798	6139.50326797	4981.15898618	5183.05357143	6441.4484127
ENSG00000060558	4413.62026144	9006.5984127	8829.51904762	7906.74995256	4878.30952381	6469.83611111	7695.20589133	7305.1	5544	7258.08333333	7269.38517665	9244.08040621
ENSG00000060566	0	0	0	0	0	0	0	0	0	0	0	0
ENSG00000060642	551.125	1140.08333333	1197.57738095	934	583.5	732.5	849.875	837.5	719.833333333	750.5	740	1103.94444444
ENSG00000060656	1883.14444444	3779.63606838	3911.24166667	3270.74166667	1827.67619048	2435.11111111	2488.33333333	2457.95833333	1866.16666667	2280.5	2232.25	2845.40277778
ENSG00000060688	1591.5	3101.33333333	3141.95757576	2009.5952381	1199.76612903	1475.14285714	3432.36533538	3347.5	2499.91666667	2401.5	2384.75	3103.65540936
ENSG00000060709	3	0	0	4	2	5	0	2	0	0	0	1
ENSG00000060718	6	9	16.125	17	6	10	3	4	2	14	10	11
ENSG00000060749	1748.125	3499.35238095	3858.37063492	2489.45725108	1244.29166667	1688.325	3122.23333333	3486.60444444	2653.73376623	2408.125	2498	2897.09848485
ENSG00000060762	281.5	501.5	561.2	366.111111111	232	291	531.5	581.514285714	408.75	394	461	566
ENSG00000060971	3110.04545455	6342.45515873	6479.5	5668.64444444	3643.0952381	4830.66666667	4522.16666667	4400.24285714	3426.84285714	4213.23333333	4318.35898618	5433.24404762
ENSG00000060982	443	994.166666667	952.944444444	1458.29166667	706.625	958.5	933.2	975	770	1203	1145.39112903	1547.02857143
ENSG00000061273	4191.69946237	8564.84946237	8908.74416283	7118.96587302	4294.02952848	5795.42565284	6959.3655914	7275	5478.61666667	6043.23333333	6541.83333333	8127.56641583
ENSG00000061337	44	126	120	54	27	41	178	217.016949153	141	113	128	157.333333333
ENSG00000061455	0	2	1	0	0	2	1	3	0	2	0	2
ENSG00000061492	0	0	0	0	0	0	0	0	0	0	0	0
ENSG00000061656	40	69	93	70	56.5	63	68	60	46	72.3333333333	76.0161290323	109.5
ENSG00000061676	7286.06166667	14787.1627528	15809.080628	11563.4169048	5876.61489899	8204.06744482	11881.317002	13851.4900179	10277.0178571	10014.2839683	10301.7548705	12786.3642857
ENSG00000061794	1429.98214286	2821.78666667	2859.13376623	2172.6827957	1166	1575.01587302	2706.83333333	2667.17446237	2073.25	2214	2194.625	2685.62446237
ENSG00000061918	5	4	1	1	2	1	0	1	2	2	1	3
ENSG00000061936	2075.34444444	4160.16666667	4233.70833333	3110.68257576	1787.45833333	2568.09090909	3341.90277778	3662.39112903	2640.375	2765.23418114	2820	3548.45757576
ENSG00000061938	2958.62117884	5891.19701518	6279.72366233	4559.05541273	2773.25461291	3852.58498128	5589.61714882	5673.3265687	4214.16462325	4629.34547368	4981.6826087	6037.56233926
ENSG00000061987	1208.61111111	2404.56666667	2606.85333333	1729.08333333	900.424242424	1269.51096491	1934.33333333	2167.33514493	1626.78571429	1535	1596.5625	2076.33730159
ENSG00000062038	33780.1190893	68838.0452182	70567.8101088	54757.4967178	32174.7374597	43474.0172869	43962.1405587	45176.8816237	33682.5893716	38931.0709847	39275.564527	51475.3378318
ENSG00000062096	0	0	0	0	0	0	0	0	0	0	0	0
ENSG00000062194	1657.25	3245.74231951	3436.775	2437.71612903	1296	1800.375	2800.33333333	3059.29231366	2140.11111111	2272	2228.12724014	2769.81904762
ENSG00000062282	477	957	953.111111111	750.166666667	442.125	560.5	528.5	507	359	443.5	398	542.333333333
ENSG00000062370	173	334.5	372.5	302	134	230.5	284	293.611111111	183	250	240	323.25
ENSG00000062485	7145.8984234	14539.5271915	15102.6685461	10567.1693036	6009.69871795	7953.98156566	13068.3326947	13476.1473735	10314.2055556	10716.866129	10717.2232719	14004.5738602
ENSG00000062524	0	0	0	3	2	0	0	1	4	1	0	0
ENSG00000062582	1664.31948052	3330.90992063	3559.4834127	2523.07803379	1532.25714286	1987.67380952	3167.675	3201.31071429	2378.50952381	2576.48571429	2613.35952381	3416.18154762
ENSG00000062598	1765.87777778	3431.65833333	3570.40229469	2930.73571429	1750.16666667	2376.2	2605.5	2642.875	2007.6	2385.61111111	2359.6	3094.08333333
ENSG00000062650	2633.575	5129.5	5222.22193711	3845.7	2026.21428571	2784.95833333	3994.04166667	4255.71587302	3297.33333333	3291.5	3362	4280.54166667
ENSG00000062716	2949.75	5999.50148939	6050.91555556	5087.53480138	2768.40952381	4063.58333333	4256.45444444	4539.08925419	3449.47046861	4128.76858974	4107.35482759	4907.15430403
ENSG00000062725	831.25	1672.47395833	1682.125	1325.61111111	685.2	976.142857143	1160.75	1298.20833333	1059	1051.26587302	1088	1343.95833333
ENSG00000062822	2687.75	5166.93055556	5397.26230159	3150.74166667	1871.78333333	2637.79166667	5459.14297235	5499.19967532	4062.25	3702.76612903	4097.32692308	5120.95912698
ENSG00000063015	0	0	0	2	0	0	2	0	0	0	1	0
ENSG00000063046	13878.2007448	28780.2729111	28773.7157138	22782.7060243	12975.3249746	17670.0761905	20877.8871969	21485.8480159	15731.1248413	19387.7380952	19632.9196211	24801.2513003
ENSG00000063127	1	5	2.125	9	5	4	2	3	1	6	3	7
ENSG00000063169	635.111111111	1250.26785714	1275	1039.21590909	662	864.2	942.25	950	743	784.666666667	875.537037037	961.833333333
ENSG00000063176	642	1236.66666667	1299.5	976.125	547.5	737.5	1188.38666667	1171.5	891	924	958.30952381	1215.28333333
ENSG00000063177	19797.4253712	39776.7660354	41460.1984655	32687.9592112	19692.9684844	26240.11405	34111.0324948	32741.5037055	24714.4168575	28864.1271535	29361.5515617	36962.2721966
ENSG00000063180	168	334.333333333	369	286.25	177	227	205.5	241.5	168.333333333	225	189	255
ENSG00000063241	2604.25	5275.84946237	5677.74007937	4139.41666667	2300.30952381	3335.3	4055.83333333	3975.59583333	3040.78333333	3225.5	3504.59946237	4298.81666667
ENSG00000063244	9898.89892473	19962.1829365	20471.0395604	14696.0203519	9034.67619048	12482.7455568	18104.3741123	17937.92189	13812.1087302	14648.5416667	14992.5137466	19057.5656601
ENSG00000063245	7222.71656672	14804.6712597	14812.619022	11885.5990153	7368.07619048	10148.8785104	13319.5408961	12878.2526233	10088.6051587	11329.3176471	11339.8361233	14448.7685505
ENSG00000063322	1456.25501253	2955.95959596	3058.40833333	2219.81148019	1346.5011655	1851.73748129	2483.24358974	2594.16751166	1924.82969877	2119.71017721	2196.37978869	2672.11451049
ENSG00000063438	143	209.5	253.5	170.833333333	94	145.666666667	222	220	176	205.36	205.5	269
ENSG00000063515	3	1	0	1	4	7	3	1	0	4	4	1
ENSG00000063587	705.45	1329.33333333	1480.625	991.291666667	572.625	764.166666667	1193.14336918	1243.5	927	1045.25	1061	1335.26666667
ENSG00000063601	1974.14112903	4026.48536036	4203.46785714	2827.89349817	1680.18333333	2098	3488.44404762	3483.15898618	2644.33333333	2923	3002.04166667	3678.20833333
ENSG00000063660	13854.9794803	27409.1984883	27370.7590063	23403.1764215	13712.2344624	18953.161446	17395.969015	17229.3480482	12809.2666667	16092.3857143	16641.6010857	20880.5058476
ENSG00000063761	370	646.2	666	486.5	274	392.052631579	546.5	558.333333333	422.0625	411	446	540.642857143
ENSG00000063854	790.51	1589.41833333	1502.33333333	1228.07515873	739.2	1061.885	1208.64038462	1038.54166667	914.062631579	1120.84040936	1151.635	1400.77666667
ENSG00000063978	3446.76785714	7023.62197421	7506.03849206	5589.19628776	3190.075	4257.42666667	5656.75	5664.90277778	4315.73333333	4643.91666667	4759.63257576	6156.73937908
ENSG00000064012	1360.12990387	2634.13996147	2772.95145525	2216.17314412	1328.18639224	1753.62008513	1766.73608579	1923.18350348	1433.6404101	1702.76590126	1748.02731555	2175.26860101
ENSG00000064042	12	24	21	59	25	35	1	6	4	14	2	5
ENSG00000064102	953.291666667	2041.69642857	2045.08333333	1429.9827957	740.4	1144.01612903	2062.125	2182.25	1627	1672	1663.44946237	2029.66666667
ENSG00000064115	6302.65948276	12256.6772362	13196.1877778	8737.25833333	4846.4217033	6751.06944444	7826.07294721	8169.26176395	6024.47725369	6374.76785714	6034.89444444	7824.66856375
ENSG00000064195	314	575.5	652	461.216129032	247	399	397.333333333	457	298	369	339.5	491
ENSG00000064199	454.5	961.766129032	991	691.5	357	505.014492754	860.5	893.7	637.75	687	721.333333333	896.333333333
ENSG00000064201	0	0	0	0	0	0	0	0	0	0	0	0
ENSG00000064205	0	0	0	0	0	0	0	0	0	0	0	0
ENSG00000064218	0	0	0	0	0	0	0	0	0	0	0	0
ENSG00000064225	72	141	115	97.1827956989	37	89	127	123	104	79	93	101
ENSG00000064270	125.166666667	235	245.111111111	132	67.1428571429	105	150	201	144	97	84	140
ENSG00000064300	1564.7	2945.86731951	3060.95	1750.58333333	1028.375	1295.625	2074	2076.325	1473.01612903	1725	1835.90800866	2373
ENSG00000064309	48.5	77	123.083333333	105.333333333	51	68	90.3433333333	120.5	70.1428571429	95	76	100.333333333
ENSG00000064313	1428.91666667	2744.94444444	2901.83333333	2149.33111111	1144	1538.625	2366.2	2487.78571429	1844.84946237	1972	2008.33333333	2441.45833333
ENSG00000064393	2877.28398618	5829.33333333	6173.32811355	5537.70912698	2703.02669553	3688.92063492	4747.24231951	5013.33510101	3696.81568323	4601.6827957	4408.01612903	5969.68134921
ENSG00000064419	3012.875	6069.39870479	6298.22301587	4478.11666667	2509.47446237	3425.79166667	5436.36944444	5820.95833333	4196.29166667	4505.125	4370.17777778	5780.78333333
ENSG00000064489	319	605.566666667	686.733333333	540.960714286	333.666666667	418.791666667	552.361111111	495.866666667	360.816666667	475.035714286	474.533333333	604.733333333
ENSG00000064490	1605.53333333	3246.46785714	3384.16666667	2638.86111111	1612	2204	2700.51612903	2729.25793651	1981.73015873	2388.125	2476	3038.20833333
ENSG00000064545	1364	2882.07738095	2946.73333333	2163.97825024	1443.5	1923.25	2523.22619048	2670	1916.26666667	1878.5	2123.25	2631.12724014
ENSG00000064547	724.034482759	1566.51587302	1648.04946237	1265.6	780.166666667	1063.5	1122.03333333	1076	833.5	899.833333333	955.5	1191.825
ENSG00000064601	1230	2592.26785714	2716.25	1694.89285714	932.625	1380.125	2598.4327957	2469.40501792	1817.51612903	1959.015625	2029.78869048	2654.11111111
ENSG00000064607	4049.64825419	7984.81423316	8635.01908781	6956.82688766	4141.06264563	6006.47247418	5748.12649398	6178.47870803	4854.27008007	5265.83540383	5525.42594463	6860.51113519
ENSG00000064651	846.5	1512.125	1602.16666667	1021.32692308	541.083333333	828.5	1438.5	1553.63333333	1136.26666667	1094	1118.4	1376.61119048
ENSG00000064652	479	872.076923077	888.701190476	733.791666667	376.5	584	755	812.5	590.7	723	706.125	955
ENSG00000064655	0	0	0	1	0	0	0	0	0	0	1	0
ENSG00000064666	15911.0943916	32010.7984577	33761.693768	26595.8588231	15858.5172889	22117.4863188	24320.8661461	24256.4208774	18565.1282237	22085.7360082	22632.8811599	28904.6572258
ENSG00000064687	3073.27835125	5976.95	6372.225	6179.31785714	3635.2827957	5015.67612903	3030	3102	2334.39285714	3068.5	3381.97803379	4317.98257576
ENSG00000064692	0	0	0	0	0	0	0	2	0	0	0	0
ENSG00000064703	998	1878.11111111	2155.62424242	1372.625	809.125	1098.5	1649.14285714	1784.83333333	1277	1299	1268.625	1638.19285714
ENSG00000064726	1877.33333333	3834.85	3710.61731951	3277.96491009	1727.28333333	2450.5	2763.51612903	2898.08333333	2190.26612903	2657.14444444	2463.08333333	3076.56230159
ENSG00000064763	345.125	745.944444444	740.833333333	500.01	304	439	769.625	803.090909091	570	699	623	808.022727273
ENSG00000064787	0	0	0	0	0	0	0	1	0	0	0.333333333333	0
ENSG00000064835	0	0	0	0	0	0	0	0	0	0	0	0
ENSG00000064886	34	55	61	86	71	54	19	12	13	35	36	47
ENSG00000064932	5158.92945795	10290.3733041	10584.7243398	9553.97635934	5846.45564516	7876.05306987	6991.06227273	7005.35608663	5456.99347826	6863.50747102	7374.21253605	9045.20023819
ENSG00000064933	382	786.5	837.7	560.083333333	295.333333333	441.5	763.125	789.833333333	560.5	620.5	566.333333333	740
ENSG00000064961	2426.18333333	4884.26959325	4819.49174603	3813.23376623	2503.25	3489.1	3957.90184332	3916.47511521	2913.01265823	3413.05612903	3328.08333333	4211.20396825
ENSG00000064989	55	129.838827839	144	94.3333333333	42.3333333333	59.5	129.25	131.166666667	87	84.1666666667	92	115.125
ENSG00000064995	603.5	1258.41666667	1183.38452381	936.75	508	729	948	1000.83333333	812.125	863.142857143	899.414541731	1063.83333333
ENSG00000064999	1895	4021.35833333	4319.95	3562.87301587	2066.79285714	2716.41666667	3177.18472222	3365.33333333	2445.5	2941	2949.77777778	3891.07446237
ENSG00000065000	10639.5247558	21310.8570866	22478.49351	18030.3038635	10509.5511905	14339.4953602	17958.7789683	18033.3428571	13548.1178571	15236.8244624	15602.5694444	20139.1170416
ENSG00000065029	746	1497.76587302	1644.75	1199.04166667	728.666666667	936	1282.5	1211.83333333	990.125	832.016129032	1004.5	1377.125
ENSG00000065054	667	1422.5	1448.79112903	1352.03333333	854.666666667	1188.5	1095.97619048	1065.02612903	916.25	1044.5	1072.84946237	1382.32250158
ENSG00000065057	404.125	800.311111111	935	616.125	371.1	487.5	864.052631579	843.226190476	690	695	699.016129032	846.9
ENSG00000065060	678	1347.4	1368.69098822	1001.63730159	484	690	1210.01612903	1299	891.5	890.458333333	1036.25	1237.5
ENSG00000065135	4085.28448276	8232.43933165	8511.48398618	6260.8452381	3334.24161923	4700.97	7054.15595238	7196.4	5557.1	6025.26612903	5759.47777778	7209.09668459
ENSG00000065150	8770.5770202	17688.9165619	18850.5880627	13125.4916667	7163.27063492	9894.01057348	15359.2046211	17156.7756528	12626.8961251	12065.8650874	12250.2164835	16228.2095814
ENSG00000065154	7179.74702381	14276.3599206	14673.0300325	12199.6698217	6723.38208181	9428.45227622	12404.1685516	12837.3301767	9635.71666667	11608.2923195	11959.7940476	14919.3995706
ENSG00000065183	2182.46	4509.58333333	4503.785	3149.68452381	1756.45833333	2458.47238095	4351.99679487	4590.05952381	3606.03333333	3475.56944444	3526.67857143	4438.56590909
ENSG00000065243	1502.5	2986.84666667	2892.77507937	2190.41666667	1071.375	1608.83333333	2391.06944444	2657.24166667	1957.90898618	2089	2088.575	2594.44444444
ENSG00000065268	2527.33333333	5115.90311355	5172.87777778	3664.15	2205.68253968	2972.40898618	5465.62868687	5086.95	4025.39285714	4135.52665535	4111.70833333	5233.65952381
ENSG00000065308	4460.835	8871.21702036	9223.18079608	6275.08780823	3451.63151927	4677.0132175	7371.44382086	7591.44716907	5719.65674603	6197.36898657	6076.65444444	7881.00969089
ENSG00000065320	37	83	83	81.8333333333	42	75	77	84	58	80	95	132
ENSG00000065325	0	0	0	0	0	0	0	0	0	0	1	0
ENSG00000065328	766.785714286	1646.125	1651.125	540.125	339.5	429	1869.88517665	2151.16978022	1579.89112903	1233.33333333	1170.125	1555.97777778
ENSG00000065357	9354.28929619	18645.4504151	19842.297893	15257.6332245	9196.359481	12558.7808116	13449.6304147	14396.8113182	10580.7683692	11906.3739247	12295.5655914	15541.0264698
ENSG00000065361	640.51	1287.4	1413.11666667	934.25	589.625	706.7	1119.83333333	1181.14112903	884.666666667	903	999.333333333	1240.77142857
ENSG00000065371	0	0	0	0.125	0	0.5	0	0	0	0	0	0
ENSG00000065413	41	70	78.7	29	19	26	47	71	42	39	21	41
ENSG00000065427	6670.375	13237.4879544	13544.368254	9980.06850998	5662.25	7800.81944444	12364.3800179	12675.8044012	9614.35515873	10559.216129	10311.3825758	13190.020671
ENSG00000065457	876.611111111	1819.23611111	1874.45833333	1349.86666667	791.425	1034.5	1461.86731951	1516.33333333	1131.825	1236.83333333	1196.625	1548.65
ENSG00000065485	1909.33333333	3775.67660131	4014.61179012	3146.355	1794.85333333	2432.14386792	2815.84468254	2953.01507937	2206.68685185	2519.75	2537.34225108	3226.20741758
ENSG00000065491	721.333333333	1431.66666667	1538.5	1118.43452381	688.25	923.333333333	1241.66666667	1149.14285714	906.785714286	1025.83333333	1030	1370.125
ENSG00000065518	1541.87857143	3098.18239887	3082.51785714	2361.46360727	1409.25	2020.45833333	2841.86858974	2628.28531746	2180.01025641	2502.66666667	2332.15130568	2912.0491453
ENSG00000065526	5233.39285714	10306.434143	11400.2809885	8859.33001792	4624.36666667	6186.625	8143.08690476	9047.39628776	6687.57349618	7352.59946237	7181.5	9495.24825899
ENSG00000065534	115.5	203.922156863	257	225.848258706	126.011627907	148.01	221.51	248.5	161	214.528518519	206.5	280.562544421
ENSG00000065548	2498.77370479	5121.00119048	5111.6468254	3606.17738095	1984.66666667	2761.48333333	4326.5	4689.44761905	3530.83333333	3584.01612903	3611.30263158	4563.92370479
ENSG00000065559	1590.77612903	3225.25	3305.63666667	2262.21666667	1308.02	1802.17666667	2579.52	2854.62111111	2006.26612903	2295.71298246	2211.57166667	2671.635
ENSG00000065600	394	913.694444444	877.291666667	688	414	466	938.25	920.5	674.625	756	766.516129032	982.002240143
ENSG00000065609	0	0	0	0	0	0	0	0	2	0	0	0
ENSG00000065613	4747	9079.48230159	9347.97495659	6815.69404762	3616.95	4871.45833333	7398.70497835	7966.96785714	5970.65277778	6165.71428571	5967.84946237	7443.49563492
ENSG00000065615	505.711680672	993.345490196	1062.0625	801.025347776	384.333333333	542.038461538	966.27	1004.86907551	812.849462366	785.733333333	754.404761905	896.770619711
ENSG00000065618	174985.675724	364145.534792	365313.246705	293327.675389	169963.49723	225017.446589	271436.120695	279462.240494	207181.613022	265753.40244	267567.209535	347727.872206
ENSG00000065621	981.333333333	2130.91666667	2217.54166667	1473.45833333	879.875	1032.56944444	1826	1897.25	1404.65	1403.66666667	1430.125	1870.625
ENSG00000065665	250.111111111	522.076923077	515.25	365.611111111	219.5	306	445.7	467.70952381	369	347.125	310	448
ENSG00000065675	293.5	580.5	669.575	509	267	354.5	469	523	413	544	413	576.166666667
ENSG00000065717	295	523.833333333	547.867109929	505.05109589	284.099462366	405.833333333	162	172.01	131	185	199.5	229.5
ENSG00000065802	2975.45952381	5915.65833333	6102.65266106	4985.04223356	2970.51785714	3846.48658009	4977.92619048	5182.21666667	3909.71731951	4839.5	4856.80224014	6148.56785714
ENSG00000065809	407	866	927.9	518.142857143	254.5	396.5	977.25	1024.125	743.7	624.516129032	578	763.116666667
ENSG00000065833	1653.14112903	3407.99166667	3361.5327957	2908.76666667	1623.88888889	2286.46666667	2989.83333333	3217.75	2382.51612903	3048.01612903	2685.44444444	3541.80833333
ENSG00000065882	2021.45	4245.66538462	4412.81057348	3239.34848485	1739.89285714	2385.175	3658.53333333	3682	2761.29166667	3030.5	3114	3940.56313131
ENSG00000065883	1793.66833333	3496.64285714	3600.625	2851	1534.33333333	2201.67446237	2744.25	2842.98611111	2227.74	2320	2348.75	3042.34636752
ENSG00000065911	2555.375	5211.975	5336.3709707	3382.97273425	1943.41666667	2598.53015873	5536.94679274	5987.21506387	4439.3282175	4028.99537037	4116.96861472	5099.51539299
ENSG00000065923	706.25	1303.9047619	1400.5952381	734.676666667	438	514.666666667	1153.33333333	1239.33333333	821	613.125	664.666666667	905.916666667
ENSG00000065970	1254.58333333	2511.84848485	2568.6827957	1816.83333333	980.833333333	1407.7	2013.42857143	2049	1546.58333333	1645	1523.5	2121.11731951
ENSG00000065978	23833.0641449	48686.7438521	48884.3769106	36739.5688288	21968.7666192	30234.9556349	42555.0780914	42623.8951206	32276.2545955	35910.375749	36385.8200429	46049.2966562
ENSG00000065989	181	334	359	312	174	204	272.5	280	205.2	239	252	291.5
ENSG00000066027	909.875	1807.25	1684.5	1241.16666667	673.5	930.833333333	1476.16666667	1523.81331699	1160.79545455	1289.45833333	1185.5	1510.375
ENSG00000066032	0	0	0	0	0	0	0	0	0	0	0	0
ENSG00000066044	3322.30396825	6953.50238095	7032.27202336	4852.32718254	2932.125	3975.89583333	6613.54166667	6611.33452381	4850.16057348	5200.61111111	5228.2	6582.8155914
ENSG00000066056	0.01	0.07	0	0	1.05553571429	0.0922580645161	1.01	0.01	0	0.0714817572599	0	2.03
ENSG00000066084	2624.04285714	5057.95876623	5585.65238095	4301.60119048	2257.11666667	2979.06444444	4234.12	4561.19105691	3295.26666667	3718.34946237	3619.78736559	4736.32371795
ENSG00000066117	4792.18452381	9642.96955965	10153.8079544	6717.35217909	3887.20065284	5402.48154493	8968.5968254	9093.89112903	6946.89787506	7180.64761905	7120.33333333	9244.58676395
ENSG00000066135	3071.64285714	6021.45298894	6401.41057348	5634.00555556	3287.14285714	4200.48333333	4027.58333333	4201.8327957	3166.83333333	3880.16666667	4117.03333333	5187.89444444
ENSG00000066136	1101	2264.51	2438.76826765	1667.60833333	960.5	1295.73611111	2142.09090909	2093.125	1578	1645	1632	2099
ENSG00000066185	14	15	26	6	4	8	12	10	12	9	6	16
ENSG00000066230	1	2	1	1	0	1	0	0	0	0	0	0
ENSG00000066248	1	5	2	8.125	6	10	3	5	2	0	4	4
ENSG00000066279	967	1861.96587302	1911.82892082	694.833333333	403.5	420.015873016	2430.125	2681.58333333	2111.88257576	1440.33333333	1471.45833333	1833.27777778
ENSG00000066294	0	0	0	0	0	0	0	0	0	1	0	0
ENSG00000066322	5987.58333333	11861.7851767	12602.9847188	9073.92619048	5307.79336918	7162.29285714	10098.0280338	10357.5342824	7654.44166667	8565.76190476	8674.40700205	11231.2399386
ENSG00000066336	0	1	1	0	1	0	1	1	2	0	1	2
ENSG00000066379	690	1405.25	1418.83333333	907.944444444	608.5	755.708333333	1194	1278.45238095	992.125	986	977.25	1286.14285714
ENSG00000066382	0.0103092783505	0	0.0416666666667	0	0	0	0.01	0.101898101898	0.04	0	0.02	0.02
ENSG00000066405	0	0	0	0	0	0	0	0	0	0	2	0
ENSG00000066422	1330.33333333	2586.66666667	2749.41666667	1827.75	988.875	1344.83333333	1906.83333333	2207.23333333	1683.20833333	1565	1596.28571429	2116.16792929
ENSG00000066427	571.490494865	1157.60111111	1153.60263158	1011.93882353	509.843333333	759.025	890.973214286	850.226666667	720.608823529	775.76	827.390574713	1015.57
ENSG00000066455	1841.58333333	3842.56850998	3981.72619048	3068.80429825	1745.8	2301.5	2866.66666667	3036.28785714	2270.61190476	2618.66666667	2504.83333333	3184.375
ENSG00000066468	1362	3008.68619048	3021.25119048	1773.33392473	979	1304.66666667	2654.20833333	2696.6827957	2114.51612903	1956.25	2006.87681159	2560.68333333
ENSG00000066557	518.5	1037.59285714	1034.26666667	806.166666667	454.258823529	611.5	909.7	951.642857143	739	820	837.5	960
ENSG00000066583	504	1050	1110.30952381	660.531746032	379	496.5	1192.62424242	1188	876.5	900	880.074448529	1054.5
ENSG00000066629	436	850.111111111	899	611.183333333	312.2	459.5	732.666666667	724.512820513	487	534.474462366	525	733.125
ENSG00000066651	427.916666667	854.7	872.033333333	591.778571429	297.833333333	493.5	729.361111111	841.5	667.5	674	641.125	784.458333333
ENSG00000066654	1324.51612903	2719	2800.87028986	1983.93452381	1044.83333333	1578.66035354	2031.2	2131.41666667	1556.47057348	1635.5	1700.05166667	2191.15
ENSG00000066697	1963.5	3842.2	3957.68846154	3156.74444444	1847.83333333	2377.08333333	3194.08730159	3164.6827957	2443.83333333	2988.45	2869.1	3713.125
ENSG00000066735	85	141	165.333333333	73	56	64.5	174	156.5	126	52	49	74
ENSG00000066739	1290.4047619	2465.83333333	2822.02565284	2281.75	1028.10677419	1621.4	1931.5	2177.25	1507.5	1630.83333333	1627.20833333	2234.49946237
ENSG00000066777	2730.34333333	5245.84453782	5540.5504329	4432.80396825	2224.11904762	3087.5	3637.01	3916.03333333	2946.875	3092.76612903	3311.25	4212.14087302
ENSG00000066813	0	0	0	0.01	0	0	0	0	0	0	0	0
ENSG00000066827	342	738.583333333	725.5	631.833333333	339	471	606.5	606.833333333	422	547	526	670.333333333
ENSG00000066855	1132.86849817	2223.85090909	2241.23148148	1599.87666667	804.6	1172.01944444	2094.71659452	2146.28263403	1680.87709957	1616.03571429	1717.36111111	2121.47446237
ENSG00000066923	106.277777778	198	183.25	173.549462366	111.5	155.416666667	154.366666667	154.083333333	120.583333333	138.833333333	144.425925926	154.75
ENSG00000066926	1186.4672619	2536.19444444	2454.5	1813.09285714	1082.5	1424.16666667	1594.58333333	1773.16666667	1310.79333333	1444.01612903	1474	1903.45833333
ENSG00000066933	916.016129032	1910.5	2116.14285714	1575.97619048	701.2	1045.16666667	1557	1724.5	1198.375	1273	1321.33333333	1761.875
ENSG00000067048	2.5	8.5	5.5	6	3	3.5	4	5	5.5	5.5	2.5	6.33333333333
ENSG00000067057	7849.39946237	16005.7805728	16400.6096032	12103.6478518	7288.66829004	9904.99231951	15586.6512676	15853.9970444	11940.9375	12988.6943397	13592.8496112	17199.4384446
ENSG00000067064	4452.04166667	8876.63730159	8855.17370479	7639.28676395	4225.09112903	5699.8520202	7341.07271242	7615.02777778	5845.95852895	7549.92424242	7199.47446237	8694.7296211
ENSG00000067066	7070.46785714	14839.09351	15447.532471	10585.9400794	6050.8504902	8015.42063492	9696.44521249	10367.1444444	7772.20753968	7660.46785714	7543.92857143	9452.57128776
ENSG00000067082	12388.4872988	25788.7162698	26118.1703751	23119.7924118	13811.855723	18075.011764	14769.5871554	15294.9551201	11522.9600358	15924.902381	15819.0300179	19674.8079726
ENSG00000067113	323.5	656.166666667	695.083333333	497.333333333	313.833333333	452	444	411.776927438	360.452380952	385	383.625	531
ENSG00000067141	511.490079365	967.687285223	1050.97038153	795.958333333	418.31952381	616.51	1010.49996124	1032.625	707.125	797	772.333333333	1013.95833333
ENSG00000067167	4085.16071429	7906.83055556	8308.95013736	6914.08253968	3626.90501792	5077.54563492	5726.25	6231.64112903	4711.35898618	5160.89892473	5419.6577957	6185.69404762
ENSG00000067177	1018.5	2098.85	2181.95	1555.2	795.5	1058	1525.95833333	1652.625	1156.54946237	1348.16666667	1339.5	1721.20192308
ENSG00000067182	5089.72222222	10671.8589862	11081.4065184	8668.83398618	5242.45833333	6933.43452381	8377.75844854	8299.73120301	6196.33333333	7304.80184332	7456.63537227	9398.20224014
ENSG00000067191	842.5	1568.625	1806.91666667	1379.35898618	843.5	1131	1082.5	1117.95	851.701923077	1041	1028.26785714	1302.025
ENSG00000067208	1278.34946237	2572.61666667	2695.65833333	2200.69278499	1178.95833333	1643.47619048	1931.16666667	2151.61111111	1525.39946237	2039.25	1951.51612903	2524.11547619
ENSG00000067221	833.125	1679.08333333	1735.08333333	1559.60378788	869	1262.26612903	1085.11111111	1100.3030303	906	1005	1019.5	1270.24007937
ENSG00000067225	133100.22624	271105.496178	277613.543066	204026.151328	122219.899157	163602.33897	231227.099759	232932.411849	177631.198761	196467.374525	196242.917513	259548.377474
ENSG00000067248	2040.30952381	4290.81666667	4326.01475469	2962.375	1608.5	2353.125	3725.91666667	3939.25	2876.125	2805.31612903	2864.96351351	3612.72882206
ENSG00000067334	2523.45833333	5000.61666667	5305.86309524	3606.52648257	1861.83333333	2680.49166667	4460.125	4851.80952381	3625.77612903	3485.44444444	3550.375	4643.2
ENSG00000067365	482.771187433	1157.39909269	1305.035	920.715611921	532.257936508	827.5225	829.185699301	888.01	643.51	719.297652646	723.01	901.717440011
ENSG00000067369	3069.94871795	5930.5	6281.64892473	5068.0270202	2930.01612903	3901.78333333	4296.21014493	4619.41505376	3447.7	4144.07846154	3929.875	5191.79582989
ENSG00000067445	32	70	74.5	222.2	97.5	201.5	45	51.5	26.5151515152	128	126	139.516129032
ENSG00000067533	961	1925.0014881	1904.13362155	1310.3755574	737.166666667	1137.29901235	1806.78703704	1811.52923077	1476.36700623	1522.02	1486.98446237	1907.81526466
ENSG00000067560	16971.761764	34243.5961653	35155.5424139	26816.8623661	15785.9626984	21806.0241121	28828.2370635	29557.4520418	22530.1245776	26050.246147	25287.266129	31950.5677041
ENSG00000067596	2695.88257576	5883.35	5897.79285714	4533.12230159	2468.12724014	3325.71666667	4454.91666667	4544.26388889	3346.82168459	4014	3830.23571429	4992.19166667
ENSG00000067601	40.7419219669	91.3662971016	96.6816534772	88.6582223332	41.8611083361	44.9784826285	65.8684232434	69.9032939283	47.7817460317	60.8050727051	75.4753635254	78.9417998668
ENSG00000067606	1916.625	4034.57107843	4042.92619048	3161.02777778	2060.5	2622.47619048	2938.51612903	2838.13517665	2125.28128055	2631.03225806	2500.1	3391.63333333
ENSG00000067646	4.5	15	6.5	8.5	4	7	5	6.5	7.5	4	7.5	7.5
ENSG00000067704	6026.64112903	11801.2303936	12091.4806021	9311.04007937	5052.47446237	7093.00448029	9346.85844854	10430.191129	7766.025	8449.15725806	8143.89803922	10612.752637
ENSG00000067715	305	539.75	632.166666667	440.475641026	214	288.333333333	339.5	407.25	265	376.5	341.5	442.791666667
ENSG00000067798	1065.47619048	2101.66527778	2431.39254386	1287.76944444	681.083333333	905.652857143	2842.58726654	2937.81805556	2266.41666667	1995.86666667	2002.19700864	2563.31898618
ENSG00000067829	1642	3517.1023199	3648.38339094	2771.35119048	1714.625	2188.15	2966.0077957	2986.01428571	2158.33333333	2454.5	2647.8077957	3300.02777778
ENSG00000067836	683.333333333	1348.66666667	1463	1075	747	887.016129032	1031.33333333	1026.625	742.5	928	958.5	1108.5
ENSG00000067840	23	36.5	29	49	14	46	27	11	11	19	19	18
ENSG00000067842	0	0	0	0	0	0	0	1	0	0	0	0
ENSG00000067900	3212.08333333	6515.25350742	6723.03633021	5115.68611111	2653.33333333	3685.18416306	4824.90382206	5384.56590909	4099.49206349	4228.25	4267.23333333	5324.7063936
ENSG00000067955	1262.9	2616.90833333	2524.34285714	1729.74404762	1016.5	1356.4047619	2125.5	2084.2	1579.7	1633	1588.29166667	1952.65833333
ENSG00000067992	150.333333333	306	353.333333333	235.333333333	131	194	315.5	362	278.333333333	234	268	325.055555556
ENSG00000068001	2095.26666667	4113.62380952	4188.66071429	3484.84946237	2025.83333333	2736.29166667	3595.625	3497.41216078	2754.94444444	2865.890625	3069.4375576	4003.79340959
ENSG00000068024	500.325	952.5	1076.05946237	870.604952562	421.5	626	783.692619048	833.353333333	640.52	740.141129032	714	908.6
ENSG00000068028	956.583333333	1929.5	2086.02380952	1810.04166667	1131.09946237	1502.19166667	1623.01612903	1581.7254902	1152.5	1431.2	1499.01	1906.42619048
ENSG00000068078	6530.72142857	12832.74351	13090.1020499	15632.5826264	9446.26507937	12806.9719435	8619.84015873	8653.75396825	6613.85119048	10485.0458909	11200.492674	13964.7511035
ENSG00000068079	776.5	1762	1823.2	4602.21678187	2798.6952381	3595.4	603	571.375	507.2	2609.14038462	2804	3526.14285714
ENSG00000068097	869.5	1743.55833333	1820.14285714	1232.33333333	658	956.666666667	1376.53333333	1596.125	1150.625	1135	1098.25	1522.50952381
ENSG00000068120	3596.97619048	7275.15277778	7726.83614719	5366.83730159	3398.95	4516.31226054	6227.54355159	6449.86086209	4862.75	5129.39285714	5235.46612903	6908.46454173
ENSG00000068137	889.545381526	1678.09564214	1883.25784519	1568.08507937	964.162087912	1408.15704819	1241.79166667	1214.64949671	913.51	1046.68390805	1155.99404762	1447.97892473
ENSG00000068305	1325.33333333	2684.83333333	2873.65898618	2112.29166667	1217.01	1724.34333333	1942.40833333	1978.61666667	1604.33333333	1746	1654.81294326	2099.5145202
ENSG00000068308	2397.1	4816.7	4975.78333333	3979.30114304	2447.125	3232.38172043	3457.89112903	3365.45	2622	3259.60308555	3164.125	4258.08333333
ENSG00000068323	3841	7734.68452381	8056.91295443	7427.26485261	4333.79166667	6002.93452381	5675.48571429	5640.05540936	4316.08333333	5921.07598039	5682.52607555	7357.37009729
ENSG00000068354	935.5	1918.29166667	2078.08333333	1559.5	998.285714286	1246.75	1476	1468.83333333	1119	1364.01612903	1359.31638156	1745.6288282
ENSG00000068366	6475.77777778	12921.7694444	13246.7045597	10377.7789683	5491.4327957	7534.40833333	9628.6827957	10336.4936869	8035.29166667	8910.47825024	8939.3296211	11098.0183913
ENSG00000068383	736	1431.84285714	1540.75	1188.66666667	669.5	975.125	1223.33333333	1110.625	863.833333333	1028.33333333	1016.58333333	1286.95833333
ENSG00000068394	752.666666667	1554.625	1535.84722222	1076.25	696.5	911	1330.52882206	1311.75	1024	1140.33333333	1223.33333333	1421.92666667
ENSG00000068400	1726.13724014	3532.95	3574.84388889	3005.07277778	1770.54604431	2377.75853616	2369.97694444	2422.77064103	1835.08796427	2007.08	2189.4709127	2770.13150693
ENSG00000068438	3271.625	6641.25	6613.25753968	5275.98571429	3076.51612903	4298.16666667	4981.2312084	5038.12777778	3664.41666667	4354.61612903	4395.9	5708.45723623
ENSG00000068489	1256.07757576	2611.82467237	2672.29012112	1238.6577451	681.886666667	1018.90055556	3463.06751765	3632.15548909	2662.95363551	2379.11997151	2304.56203474	2970.3946775
ENSG00000068615	1	8	9.5	14	10	10	2	1	3	11	2	3
ENSG00000068650	3975.80870397	7863.05642136	8613.13301587	6672.67738095	3727.0297619	4838.99722222	6184.44188091	6314.06057348	4716.16666667	5078.625	5322.77083333	6648.28849206
ENSG00000068654	4755.91666667	9686.90285714	10592.7748953	8728.70720854	4636.81366832	6260.21201648	7650.90581129	8256.54344893	5999.5125576	6641.04178187	6662.36729391	9071.68304094
ENSG00000068697	3479.53333333	7213.03174603	7343.09827189	6742.29421761	3701.91666667	5145.45833333	5518.3125	5711.73704644	4243.32366871	5023.55357143	5319.38517665	6609.1484127
ENSG00000068724	1904.73376623	3809.625	4112.25725806	2607.03333333	1593.73611111	2053.96666667	3415.54358974	3381.20238095	2682.5	2692.25	2703	3464.17608574
ENSG00000068745	2582.83333333	5153.49910162	5209.62696429	4372.14373016	2511.69892473	3491.46590909	3280.64285714	3497.01587302	2558.04545455	3062	3195.83333333	4029
ENSG00000068781	48	107.5	104.25	85.5	58	66	72	52	52	49	57	61.25
ENSG00000068784	793.583333333	1528.125	1500.45833333	1065.25396825	604	777.625	1312.83333333	1464	1097.125	1008	1100	1386.5
ENSG00000068796	1435.57954545	2929.98150407	3088.20833333	2115.35277778	1155	1554.79166667	2420.53064516	2572	1965.54166667	1923.01612903	1830.33333333	2501.94358974
ENSG00000068831	73	190	161	149.5	94	139	56	75	36	86	77	103
ENSG00000068878	4991	9929.20416667	10557.1972583	8170.31626984	4113.86944444	5763.11113518	7638.57965979	8434.15277778	6248.45238095	7472.84552846	7393.64708141	9095.4125576
ENSG00000068885	669.166666667	1188.425	1270.20512821	933.600909091	502.5	777.25	980.70530303	1105.5	878.909090909	876.317460317	934.333333333	1055.125
ENSG00000068903	1211.16666667	2462.13333333	2500.98924242	2014.78971601	1151.62037037	1592.22885965	1703.14112903	1814.65898618	1278.11333333	1545.23	1573.51612903	1952.13361582
ENSG00000068912	1425.5	2916.50058072	3001.75	2255.78333333	1131.95833333	1720.58730159	2383.34946237	2491.22222222	1907.5	2019.3	2077.45833333	2512.35119048
ENSG00000068971	1491.5	3085.51612903	2899.82692308	2685.75	1786	2298.75	2152.14548872	2033.25	1485	2204.125	2125.34946237	2806.4216792
ENSG00000068976	2	11	15	6	8	3	1	7	2	4	12	3
ENSG00000068985	0	0	0	0	0	0	0	0	0	0	0	0
ENSG00000069011	43	57	66	174.833333333	124	149	169	151	110	209	230	311.210573477
ENSG00000069018	0	0	0	0	0	0	0	0	0	0	0	0
ENSG00000069020	2733.14285714	5515.83055556	5692.79668459	5034.23611111	2595.125	3476.46634548	3505.83333333	3804.79166667	2893.95833333	3602.5	3738.33333333	4816.58452381
ENSG00000069122	1	3.66666666667	3	4	1.5	3	6	0	1	2	1	3
ENSG00000069188	2841.73611111	5713.48690476	6098.74166667	4774.325	2444.94444444	3367.42619048	2568.66666667	2572.5	1998.14285714	2523.33333333	2677.85964912	3539.06011905
ENSG00000069206	0	0	0	0	2	0	0	0	0	0	0	1
ENSG00000069248	1982.84880952	4015.64690888	4206.98227677	2702.85038231	1485.125	2069.79166667	3413.625	3910.03333333	2912.7	2472.1	2621.56944444	3439.35333333
ENSG00000069275	8732.09444444	17998.8321429	17815.5792243	11318.0725495	6134.5077957	8253.05526316	15564.1502304	16076.2447005	12222.7886565	12097.2244624	11533.3242063	14711.7416157
ENSG00000069329	4915.9047619	9890.43120301	10547.8028132	8361.03834586	4213.0018315	5869.18849206	7826.85407179	8538.82445698	6450.0297654	7052.45	6932.8010989	8914.2741653
ENSG00000069345	2894.85119048	5895.43611111	6010.7790404	4635.75566378	2608.54166667	3610	4357.7	4681.54225806	3588.89016897	3936.5	3889.79166667	4950.43531746
ENSG00000069399	766.333333333	1587.51612903	1498.29166667	1400.49404762	942.266129032	1141	1025	1046.75	782.166666667	1007	974.5	1218.32738095
ENSG00000069424	155	243.333333333	216	169	88.5	108	307	341.5	230.016129032	204.090909091	245.166666667	310
ENSG00000069431	0.33	0.530909090909	0.620526315789	0.489324894515	0.3	0.2925	0.38	0.336779422128	0.3	0.43125	0.312820512821	0.460989010989
ENSG00000069482	115	225.5	196	203.111111111	125	193	87	122	81	157.5	106	170
ENSG00000069493	364.802380952	741.1004329	742.830891331	480.998412698	246.061111111	368.523051948	705.368290043	804.885689311	623.786763953	509.776190476	481.849853801	697.543686869
ENSG00000069509	469.5	1023.2	1006.5	764.458333333	424.2	594.5	713.833333333	833.5	686.642857143	663	661	854.186666667
ENSG00000069535	0	0	3	3	1	0	4	2	1	2	0	4
ENSG00000069667	78	172.666666667	210.5	141.5	90	141	217	172.5	125.25	173	156	191
ENSG00000069696	1	0	0	0	0	0	1	0	0	1	0	0
ENSG00000069702	118	221.127777778	197.176666667	126.054444444	91	103.5	149.042222222	199.079150327	132	91	111.02	133.51
ENSG00000069712	102.016129032	216	215.5	200.333333333	91.5	139	156	174	120	166	134	156
ENSG00000069764	6.5	5.08	6.86333333333	6.45166666667	2	1.66666666667	10.5833333333	3.5	8.04166666667	3.54	4	10.1666666667
ENSG00000069812	2022.20765568	3871.06957066	3957.38541069	4691.95061679	2916.61040936	3836.4704329	1654.60863746	1580.4489692	1175.63090909	1923.51753623	1821.43284832	2523.94942936
ENSG00000069849	4304.91666667	8538.4004329	8343.62724014	6435.56235919	3709.26269841	5366.05277778	7748.30914843	8249.35277778	6183.60764652	6989.95	6624.9327957	8516.68383564
ENSG00000069869	1530.895	3006.21673913	3059.23263158	2378.88232323	1316.78777778	1853.74587302	2735.49833333	2970.38696667	2336.95944444	2391.07	2309.44601504	3087.11424242
ENSG00000069943	224	566.325	547.41	380.583333333	225.666666667	292	446.5	479	360	381	386	542
ENSG00000069956	4674.26612903	9633.36281362	10016.2872148	7293.00714286	3946.16196237	5448.91833333	7556.13786742	8302.1241453	6189.93676395	6577.75448029	6831.53571429	8179.78551925
ENSG00000069966	1902.92278867	3801.41676814	3885.28554375	2767.12771771	1708.04920515	2197.83222799	2769.17889339	2745.86562699	2060.64209332	2420.90772419	2357.45633729	2961.28476132
ENSG00000069974	351.369462366	724.648787879	694.468277797	471.900277778	266.73369863	369.606441103	624.681402715	632.497159507	428.759698174	470.413611111	492.392037037	605.133883815
ENSG00000069998	1470.45	2983.3077957	3205.44444444	2122.03333333	1298.25	1798	2983.2	2972.28367289	2294	2266.63992537	2280.75	3046.95833333
ENSG00000070010	2555.05882353	4981.88452381	5293.32619048	4051.02480159	2378.18452381	3358.91666667	3963.46850998	3998.33333333	3089.19668459	3342.25	3535.75	4253.04166667
ENSG00000070018	560.2	1095.125	1223.66666667	953.1875	514.166666667	726.5	960.849462366	1030.01176471	710	753	813.014084507	973.85
ENSG00000070019	28	12	26.25	35	15	38	48	60.2577956989	51	78.125	59	111.778333333
ENSG00000070031	0	0	0	0	0	0	0	0	0	0	0	0
ENSG00000070047	3883.2	7814.48516294	7916.60952381	6482.77642857	3820.65833333	5285.36850998	6703.45	6714.97619048	5106.13675214	5776.99231951	5847.79285714	7663.69668459
ENSG00000070061	2845	5681.93452381	6108.54166667	4616.47446237	2589.125	3540.11666667	4757.95833333	5180.15674603	3882.72619048	4127.01298701	4123.75	5430.6195431
ENSG00000070081	2538.05952381	5130.68336214	5340.98164502	2915.10865755	1530.54166667	2243.77777778	4224.44047619	4738.62558072	3584.01468254	3093.85	3066.78333333	4032.36111111
ENSG00000070087	3896.16666667	7587.67107465	7762.89107143	7080.11515873	3843.64285714	5347.99166667	5205.925	5129.45833333	4032.70271261	4882.11111111	4900.82392473	6124.85108574
ENSG00000070159	2282.47446237	4519.71014493	4529.01783217	3257.61021505	1839.09090909	2584.025	3565.95833333	3637.80263158	2697.50224014	3017.95238095	2958.60119048	3953.73203812
ENSG00000070182	17	21	34.01	25.02	10	15	40.6051282051	30	21.0217647059	24.1966666667	27	26.0427272727
ENSG00000070190	2870.60861546	5699.13913903	5646.81072057	5982.32883749	3448.02117388	4477.53784956	3369.41777852	3405.91136174	2553.31311658	3618.73987189	3579.35821638	4440.44088999
ENSG00000070193	0	0	0	0	0	0	0	0	0	0	0	0
ENSG00000070214	2916	6234	6369.31444444	4118.13849206	2135.87275641	2816.27565284	4607.57666667	4942.01053459	3549.82681159	3460.88333333	3454.72619048	4372.40833333
ENSG00000070269	409.333333333	790	866.733333333	707.833333333	422	515.4	712.5	743	506	592	537.5	672.193548387
ENSG00000070366	2771.2	5737.5327957	5917.04903994	5049.32619048	2927.33333333	3957.12446237	4011.86666667	4194.66677006	3092.62698413	3604.03846154	3718.21776557	4877.86785714
ENSG00000070367	1728.08333333	3549.56944444	3573.68072531	2961.60343062	1539.83333333	2086.53730159	2879.8077957	3172.75396825	2386.0077957	2586.91666667	2564.82420984	3162.1827957
ENSG00000070371	880.833333333	1617.76612903	1975.87857143	1745.075	980.75	1383.14285714	1186	1236.5625	863.625	1163.7	1156.575	1692.83333333
ENSG00000070388	2.01	3.01	3	2.01	8	5.01	2	1.01	0.01	5	2	1
ENSG00000070404	7070.7827957	14538.6681492	14276.9813492	11997.5768348	7188.04563492	10136.8492424	12450.1000538	12131.7399386	9382.74121864	11483.0869231	11914.9433692	15197.0300691
ENSG00000070413	4784.875	9711.91017665	10147.1332286	8563.23611111	4863.5	6586.34946237	7153.84478022	7144.34848485	5343.77777778	6696.66666667	6864.61785714	8910.1734127
ENSG00000070423	3287.375	6377.4	6408	5067.32981951	3163.39285714	4190.08333333	5641.51190476	5691.37322244	4112.93333333	4627	4693.51666667	5986.47619048
ENSG00000070444	1328.1	2623.59782609	2768.64637363	2383.49111111	1491	2018.14708791	1773.93181818	1843.37619048	1397.10389368	1709.08886905	1937.64142857	2387.87952381
ENSG00000070476	849.515873016	1613.77777778	1766.51612903	1310.35119048	774	1110.125	1364.77777778	1480.21408451	1063.11111111	1204.10119048	1117	1475.19444444
ENSG00000070495	940.25	1765.54244482	1920.16847826	1392.875	817.125	1148.5	1715.41666667	1699.08333333	1298.91833333	1468.5	1353.33333333	1770
ENSG00000070501	448.5	898.366129032	812.416666667	587.166666667	370.5	470.458333333	762.583333333	745	599	622	643	785.666666667
ENSG00000070526	79	134.625	130	160	89	133.125	50	50	36	49	65.5	76
ENSG00000070540	957	1935.78333333	2051.89271633	1496.51136364	950	1232.525	1488.76374808	1606.74814815	1207.01612903	1557.22222222	1461.09333333	1991.34333333
ENSG00000070601	19	64	49.03	19.0933333333	15.174589372	24	36.0666666667	46.1234782609	25	22.1159782609	25.0819397993	28
ENSG00000070610	1922.4619883	3847.22446237	4166.95326797	3100.72859477	1849.09475806	2611.25	2930.61335125	3163.56666667	2285.50491691	2538.125	2689.28333333	3384.51111111
ENSG00000070614	11753.1845238	23737.3666667	24304.937951	20676.4815885	11855.2666118	15667.2678571	15269.5587742	15610.811764	11812.1321429	14934.6242297	15243.4503968	19394.0586795
ENSG00000070669	840.25	1649.49689826	1731.12794118	824.976190476	388.75	639.833333333	3792.20833333	4217.24285714	3245.51527433	2006.26612903	2152.74285714	2747.39112903
ENSG00000070718	768.666666667	1574.66666667	1642	1495.71929825	705.533333333	1102	1240.375	1284.84946237	959.366666667	1095	1045.03571429	1347.93452381
ENSG00000070729	11	51	41	84	52	62	17	17	13	31	55	67
ENSG00000070731	2448.47619048	4983.82301587	4979.32738095	4021.93611111	2402.1	3278.98932734	2313	2439.95065284	1820.22727273	2374.2	2447.03225806	3124.95396825
ENSG00000070748	0	0	0	0	0	0	0	0	0	0	0	0
ENSG00000070756	40482.0657035	82977.48467	84704.1791115	68577.6761971	38724.6977435	52556.9463201	61364.7498125	63173.3402739	47795.0235821	53991.0777455	54899.1342635	69924.2389229
ENSG00000070759	84	197.25	212.5	176.5	97	131.833333333	166.016129032	188.083333333	123.5	128	161	207.75
ENSG00000070761	947	1928.86666667	2041.45	1405.86666667	805	1085.97222222	1777.26785714	1718.41666667	1445.41666667	1288	1350.25	1737.41666667
ENSG00000070770	3140.25	6154.36666667	6366.84047619	4609.7520202	2745.04166667	3577.22619048	4993.28225806	5131.57565284	3847.325	4304	4301.025	5189.06230159
ENSG00000070778	1160.25	2327.37777778	2315.59946237	2231.66666667	1231.25	1674.44444444	1887.28333333	1900.11111111	1467.125	1725	1796.5	2353.91369048
ENSG00000070785	853.125	1656.5	1741.72619048	1234.65	733.25	893	1616.23611111	1735	1350.125	1317	1322.76612903	1742.25
ENSG00000070808	0	2	1	4	0	2	3	1	1	1	1	4
ENSG00000070814	5940.5	12261.9038415	12757.7509091	6941.73860727	4064.00541475	5632.45833333	14186.2719101	14671.5325758	10750.9953535	10238.8333333	10110.9935374	13199.9954368
ENSG00000070831	7088.61656193	14389.8828044	15028.5494778	11444.7859886	6197.57514881	8827.08746064	10784.6541667	11298.6824203	8632.6	9614.95833333	9496.64870479	12100.2834291
ENSG00000070882	1829.66666667	3791.41071429	3686.76944444	2567.00277778	1463.53333333	2029.16025641	3056.11657509	3253.95833333	2412.59946237	2509.125	2593.08333333	3175.31666667
ENSG00000070886	2	3	1	6	6	8	1	1	0	2	2	3
ENSG00000070915	0	1	1	0	0	0	1	2	0	6	0	0
ENSG00000070950	642.5	1392.625	1360.20833333	712.5	401.833333333	549	1428.625	1643.33333333	1101.01612903	963	1033.25	1324.16666667
ENSG00000070961	1885.84871795	3832.29390681	3776.99285714	2527.9	1221.08333333	1814.25	3340.69866871	3639.95833333	2557.05555556	2601	2449.625	3233.18382353
ENSG00000070985	0	1	0	1	2	0	4	0	0	0	0	3
ENSG00000071051	3335.65277778	6580.70833333	6515.32857143	6062.65772358	3452.53571429	4613.55833333	4987.55890805	4967.49166667	3759.84946237	4384.75	4475.3270202	5855.59444444
ENSG00000071054	10789.9218983	21994.8772401	22658.9516084	17076.865353	9598.59920635	13092.881161	16676.9892857	17582.4827957	13064.6294803	14924.6583333	14603.7567204	18609.0248699
ENSG00000071073	2.09333333333	6.45861566485	9.0353164557	5.155	3.24083333333	5.03	9.05086956522	8.07	3.03	6.01	7.0925	3.04063829787
ENSG00000071082	14509.568254	29754.436245	29842.2595929	24065.7918616	15082.7744624	19327.3985359	22396.4698773	22469.0127345	16924.7139715	20712.1300179	20355.1449169	25725.0727703
ENSG00000071127	19680.0144547	40209.2992601	41285.2113671	32467.0929214	18572.6950973	25217.5600292	30424.9796211	30582.5323935	23075.0011905	26972.7034306	27536.4345238	35594.6729544
ENSG00000071189	888.5	1909.41071429	1990.09285714	1577.25	858.5	992.908986175	1359.76612903	1619	1134.57142857	1341	1301.83333333	1520.01111111
ENSG00000071203	0	0	0	0	0	0	0	0	0	0	0	0
ENSG00000071205	813.333333333	1640.39038462	1581.0952381	1252.54347826	742.666666667	955.5	1465.75	1497.5	1046.5	1184	1265.875	1459.75
ENSG00000071242	1085	2252.875	2319.36666667	1529.20833333	816.125	1080.5	1874.5	2007.66666667	1413.07692308	1394	1543.18452381	1788.02777778
ENSG00000071243	180.25	343.5	377.5	249.5	127	144	346	352	242	234	265	333.833333333
ENSG00000071246	47	118	96	64	38	43	53	62	32	38	52	60.2
ENSG00000071282	44	93	94	45	24	47	143	147.5	108	135	99	137.25
ENSG00000071462	1587.625	3209.36111111	3515.43452381	2433.08333333	1475.875	1938.5	3634	3683.16666667	2736.925	2793.75	2867.83333333	3755.5062084
ENSG00000071537	3409.95833333	6883.99206349	7299.42511521	5538.68373016	2786.39285714	3905.17857143	5891.75051203	6562.31666667	4883.29166667	5100.51612903	5114.80833333	6333.16671177
ENSG00000071539	1294	2423.125	2453.68452381	1198.95833333	688.111111111	965.2	3195.87724014	3316.14285714	2582.16666667	2110.51612903	2060.84090909	2617.67619048
ENSG00000071553	3407.01111111	6874.70833333	7139.3037037	6363.09502514	3707.4984127	4988.16666667	5224.36666667	5425.12865491	4209.71230159	5067.38055556	5138.84946237	6831.67374847
ENSG00000071564	5751.67366871	11269.082215	11542.4498592	9834.01952381	5767.79946237	7627.04018918	9120.44892473	8976.71678187	6750.24166667	7710.57736715	8172.83333333	10366.8689068
ENSG00000071575	582	1176.59946237	1341.07142857	1043.2	551.5	821	721.333333333	771.477777778	622	683	720	887.694444444
ENSG00000071626	5806.89231951	11561.5088235	11571.3743358	8015.50321068	5003.2577957	6656.85224014	11823.8744624	11660.3789683	9025.21785714	9393.875	9752.13849206	12125.4056819
ENSG00000071655	4861.97843062	9783.35288221	9990.28214286	7754.51279178	4548.23214286	6120.91428571	8960.56771633	8658.73404378	6540.74989527	6753.46666667	7311.17619048	9068.48836996
ENSG00000071677	0	0	0	0	0	0	0	0	0	0	0	0
ENSG00000071794	562.833333333	1069.03571429	1117.22222222	814.178571429	411	625.666666667	1055.74679487	1157.5	863.266129032	938.833333333	966.5	1122.79166667
ENSG00000071859	1613.14112903	3184.06111111	3244.83471878	3041.98052297	1808.21612903	2335	2476.45	2347	1876.60119048	2265.33333333	2271.01612903	2841.32446237
ENSG00000071889	1671.61111111	3480.72619048	3531.97467532	2976.23611111	1832.83333333	2361	2925.35	2787.79691877	2211.84946237	2455.5	2561.875	3491.2405914
ENSG00000071894	4903.45833333	9520.8276862	9643.25640681	7329.38934332	4374.88055556	6063.75224014	8046.28849206	8284.29166667	5979.94444444	6122.06666667	6687.83709957	8379.68571429
ENSG00000071909	32	83.5769230769	115.111111111	119	60.5	85.0178571429	95.25	81	63	153	124	165.0625
ENSG00000071967	2900.92857143	5463.02800214	5620.51111111	4733.27502908	2561.17871486	3591.9273399	3769.5952381	4211.89250086	3077.25555556	4096.42045455	4023.25	4901.83563492
ENSG00000071991	0	0	0	0	0	0	0	0	0	0	0	0
ENSG00000071994	1922.16666667	3833.79166667	3890.70757576	3071.2982665	1918.20833333	2461.20065284	3409.91071429	3416.53730159	2680.8875	2763.25	2710.33333333	3562.90303379
ENSG00000072041	873.125	1752.5	1798.66666667	1400.47446237	818.666666667	1015.75	1866.71612903	1920	1503	1656	1647.33333333	2106.125
ENSG00000072042	4845.84946237	10253.4448773	10306.0833333	7901.33636713	4654.98611111	6203.55952381	8136.11929825	8693.57420635	6465.64166667	7361.13888889	7346.99166667	9358.71970046
ENSG00000072062	3168.01612903	6402.49166667	6633.09668459	4838.00952381	2943.47446237	3848.4327957	4828.75	4620.97619048	3439.35	4060.125	3954.68794567	5187.44071429
ENSG00000072071	601.142857143	1216.7	1243.825	1243.89285714	747.5	1029.16666667	899	827.138513514	655.5	904.5	827	1195
ENSG00000072080	0	3.02	0.01	0	2.01	0.01	1	1	1	4.01	2	1
ENSG00000072110	58434.6444549	117740.728454	119631.456094	100728.715776	59769.662079	80477.7674742	94906.0227878	96784.9161417	71862.0567179	89931.0641193	88782.7681632	114978.544878
ENSG00000072121	1557	3228.625	3441.36217949	3142.73954173	1723.58730159	2166.5	2229.83333333	2250	1585	2028	2125.33333333	2613.14285714
ENSG00000072133	236	402.5	488.333333333	384.833333333	192	249.5	265.583333333	303	209	216	186	271.333333333
ENSG00000072134	2645.825	5128.04166667	5313.63690476	4491.58333333	2717.58333333	3612.375	3781.14112903	3961.29166667	2872	3477	3407.30952381	4583.77777778
ENSG00000072135	938	1941.33488964	2166	1330.47619048	766.033333333	1032	1666.625	1629.83333333	1223.625	1204	1246.5	1582.42045455
ENSG00000072163	6	16	17	21	5	12	14	14	8	19	26	8
ENSG00000072182	0	0	1	0	0	1	0	0	0	0	1	0
ENSG00000072195	1824.43018018	3636.40892473	3781.96457428	3478.77777778	2277.33333333	2985.68181818	2698.73569444	2593.63172043	2033.51612903	2799.5	2891.21612903	3621.63097601
ENSG00000072201	4	9	5	5	7	3	7	6	2	7	2	3
ENSG00000072210	2492.17857143	5096.08333333	4967.70238095	3352.45	1900.22619048	2520.41666667	4559.55952381	4785.0655914	3522.23611111	3665.16666667	3567.83333333	4593.08690476
ENSG00000072274	4616.66666667	9211.62388889	9476.96065284	8826.15757576	4799.25	6422.99166667	6985.39946237	7637.16666667	5548.9488456	7065.99946237	7119.2020202	9165.4506197
ENSG00000072310	7875.25	16159.7322581	16273.8950862	12725.9697802	7865.625	10662.318223	13250.2666667	13598.856941	10430.0350358	10945.2916667	11439.0492424	15148.2614165
ENSG00000072315	4	5	9	10	2	9	18	10	5	14	10	6
ENSG00000072364	5069.95	10418.6345238	10948.1007326	9619.2297619	5121.28001792	6922.16944444	7158.74563492	7996.875	5687.17259368	7041.75833333	7233.64880952	9109.84453879
ENSG00000072401	391.5	742.701923077	761.333333333	626.125	345	465	619.333333333	594.2	476	624	536	646.533333333
ENSG00000072415	1008.5	1936.81111111	2040.77692308	1445.24231951	726	1011.33333333	1687.51612903	1734.625	1376.83333333	1374.05263158	1415.5	1759.79722222
ENSG00000072422	292.125	546	541.5	561.265625	253.125	403	290	299	232.333333333	387	382	496.5
ENSG00000072501	7336.21492635	14764.9424603	15594.1	9921.85630177	5553.20238095	7475.64001832	14426.981746	15222.2151572	11336.3236065	11028.266129	10941.4722222	14777.2655955
ENSG00000072506	2674.33333333	5119.22222222	5419.13313492	4399.32777778	2705.375	3595.10678211	4319.34112903	4406.79166667	3253.17619048	3825	4024.44444444	5088.56017665
ENSG00000072518	3514.2	6662.64285714	6898.48471415	5628.875	3244.5	4438.90725806	4684.47619048	4855.24166667	3615.41612903	4395.01612903	4323.04559387	5622.3631494
ENSG00000072571	491	1106.47420635	1040.66666667	427.8	230	309	1377.6	1454.5	1127	940	896.333333333	1053.58333333
ENSG00000072609	1848.51	3444.15205036	3657.28906678	3195.85119048	1882.25111585	2434.18012821	2660.57666667	2614.35	1968.84333333	2514.23464755	2526.75	3291.57738095
ENSG00000072657	2	3	1	8	1	0	7	8	6	2	6	14
ENSG00000072682	6283.28253968	12502.5504902	12856.5535714	13183.4384703	7559.375	10359.3690476	6922.71731951	6968.92619048	5206.25711187	7147.54946237	7150.4037037	9387.18525641
ENSG00000072694	0	1	0.5	0	0	0	0	0	0	0	0	0
ENSG00000072736	1198.75	2360.73730159	2377.66666667	1391.95	791.5	1120.5	2028.70833333	2135.08333333	1562.75	1394	1414.08333333	1977.5
ENSG00000072756	405.343333333	819.12478022	909.936129032	645.706666667	372.02	480.568823529	636.03	695.51	498.21	545.02	571.036129032	649.373333333
ENSG00000072778	12928.6806349	25750.9279266	26099.7921759	21081.6007437	13806.322822	18471.2018433	13479.2355735	13600.7988095	10676.4083333	11888	11959.375	15300.9501152
ENSG00000072786	3843.93666667	7683.05540498	7945.32551126	7283.7721211	4282.92666667	5682.08946237	5544.31255415	5675.31143773	4129.35333333	5523.50437928	5460.33248499	6977.80179272
ENSG00000072803	1851.34946237	3649.48333333	3859.86952381	3053.11666667	1741	2415.66666667	2890.42619048	3103.41904762	2255.5	2641.5	2679.5	3398.69924242
ENSG00000072818	19.8333333333	52	56.25	52.0833333333	21	29.25	38	23.1	32	33	33	44
ENSG00000072832	1	2	0	3	0	3	2	3	4	4	2	3
ENSG00000072840	3102.375	6373.37392473	6514.20844854	4931.28525641	2855.39636752	3553.125	4765.18452381	4980.40833333	3710.125	4562.125	4672.25	5910.62857143
ENSG00000072849	1076.25	2171.03333333	2235.84215686	1401.94563492	783.333333333	1115.11111111	1975.45833333	1996.5	1531.51612903	1426.65898618	1438.74761905	1782.90833333
ENSG00000072858	14	40	40.125	183	115.5	154	12	18	15	76	58	90
ENSG00000072864	3161.10952381	6430.33333333	6719.26785714	5130.45430403	3213.75	4115.84722222	4764.34504831	4905.9327957	3496.09090909	4310.84946237	4250.89491691	5623.44993134
ENSG00000072952	7	26	27	27.125	7	12	12	15	11	9	4	12
ENSG00000072954	145.448412698	258	299.543478261	279.833333333	189.25	251	245	214.5	163	245	228.01	289
ENSG00000072958	2490.67343137	5028.29883394	5293.94570048	4330.2914951	2556.39924242	3580.38147655	4277.02439394	4475.66459957	3209.77	3724.96666667	3926.78666667	5124.80174477
ENSG00000073008	3657	7368.15952381	7437.02777778	6327.15725806	3810.72420635	5101.08567323	6585.96057348	6652.52803379	4864.76071429	5870.375	6073.33333333	7642.48319688
ENSG00000073050	1382.41666667	2675.875	2752.49692308	1806.55894661	1120.5	1491.22619048	2416.26666667	2399.63333333	1769.125	1974.75	1966.91666667	2458.72619048
ENSG00000073060	7494	14929.1675984	15066.9225504	13710.5559847	8284.24874847	11327.6314862	11614.1301261	11771.0239247	8917.44642857	11115.9583333	10987.6148775	14079.373254
ENSG00000073067	2	1	4	6	2	3	0	1	0	5	2	1
ENSG00000073111	2746.06666667	5596.5	5723.375	2559.575	1516.33333333	1928.83333333	6907.83333333	6884.71785714	5166.68358396	4067	4240.46057348	5502.22619048
ENSG00000073146	0	3	6	17	5	6	2	0	0	5	5	2
ENSG00000073150	396.833333333	762	772.968333333	632.833333333	402.933333333	502.7	295	312	263	305	334.349462366	361.666666667
ENSG00000073169	1187.25	2462.7	2467.30277778	2147.02777778	1292.5	1820.34946237	2064.95833333	1892.66666667	1486.03333333	1739	1948.875	2391.98128055
ENSG00000073282	15719.3175145	33624.1030387	33563.8094982	27749.5223596	15769.9277167	20840.6992063	21604.7043578	22761.2079365	16927.6043651	21819.5300179	21856.7428571	27760.6736355
ENSG00000073331	378.5	803	859.41	566.833333333	330	389.1	608.625	662.533333333	486.805555556	546	509.285714286	681
ENSG00000073350	1003	2050.25	2138.625	1392.125	844.076923077	1127.26612903	1717.875	1815.1827957	1452.625	1382.33333333	1494.28333333	1811.25
ENSG00000073417	874	1784.5	1777.53174603	1251.33333333	729.851190476	958.75	1336	1418.29166667	1015.42222222	1044.5	1134.51587302	1358.79166667
ENSG00000073464	45	83	87	66	32	49	59	72	55	55	44	55.1111111111
ENSG00000073536	1511.25	3218.51612903	3357.87717087	2615.375	1473.2625	2061.5	2759.20833333	2655.79166667	2050.9	2280	2300.92083333	3018.67619048
ENSG00000073578	13495.3668612	27935.0048505	28758.2724122	19326.2004121	11730.6879025	15282.7378395	23743.1366369	24145.2195626	18212.3401296	19743.2386239	20180.6297798	25939.3280443
ENSG00000073584	3534.47671569	7591.19418498	7454.735	5549.89503584	3071.29166667	4377.36119048	6151.85119048	6190.78333333	4929.72619048	5126.30952381	5160.59178187	6683.31770343
ENSG00000073598	0	2	1	0	0	1	0	0	0	0	0	0
ENSG00000073605	454.631794872	881.444047619	967.615628028	898.333333333	568.724285714	839.111010101	467.604322344	603.251978022	376.719317923	460.01	523	654.02
ENSG00000073614	2523	5286.99166667	5465.53660131	4425.63809524	2323.66666667	3144.13452381	3666.87271818	4033.95833333	2759.625	3214.16666667	3312.75	4214.12142857
ENSG00000073670	4	14	11	11	4	4	6	15	4	3	8	20
ENSG00000073711	1050.5	2033.60119048	2075.5	1494.10119048	761.333333333	1058.29166667	1710.20833333	1808.99920635	1329.92619048	1364.16666667	1317.25	1703.97619048
ENSG00000073712	569.07420046	1244.88317429	1269.86791899	954.504658702	533.129853801	699.551499067	950.586356663	991.885887425	784.108061743	890.11486272	865.965373459	1136.86931352
ENSG00000073734	0	0	2	0	1	1	0	0	0	1	0	0
ENSG00000073737	3	13	6	30	10	16	1	2	2	0	9	3
ENSG00000073754	0	0	0	0	0	0	0	0	0	0	0	0
ENSG00000073756	5318.83333333	11004.8166667	10957.0481092	14476.3037588	8364.925	10976.5214286	5872.01388889	6844.85876623	4725.4520202	9578.16666667	9623.29166667	11301.7072511
ENSG00000073792	4582.20833333	9092.09610526	9506.16057348	7447.25473318	4246.01399871	5867.15833333	9550.23291091	9709.0883871	7391.14030366	8651.16666667	8673.53574183	11003.6144095
ENSG00000073803	572.5	1138.73789218	1221.97724449	1144.92046091	614.287619048	845.751811594	819.266773227	910.669909237	706.932795699	824.167655438	797.451165501	943.810839161
ENSG00000073849	841	1710.44444444	1687.575	1480.69166667	762.53525641	1099.61111111	1187.125	1133.64285714	877.125	1064	996.666666667	1283.81505848
ENSG00000073861	0	0	0	0	0	0	0	0	0	0	0	0
ENSG00000073905	306.391666667	710.866666667	657.533333333	555.802777778	312.866666667	382.75	546.358986175	522.194444444	427.75	517.9	486.882291667	619.942857143
ENSG00000073910	5	27	17	31	17	34	18	25	23	33	24.01	49
ENSG00000073921	4837.85898618	9848.77777778	10148.9424603	7850.83301587	4385.43131868	6025.45833333	7992.48571429	8486.19557387	6216.8	7532.76785714	7387.68452381	9455.9218254
ENSG00000073969	1006.9030303	1972.22180451	2126.15141042	1705.23517665	914.033333333	1201.54166667	1644.56666667	1685.76666667	1179.5	1407.88636364	1263.75833333	1766.04166667
ENSG00000074047	0	9	1	6.5	4	1	7	9	2	7	2	4
ENSG00000074054	2611.93857143	5517.125	5710.08333333	4715.20787546	2377.64112903	3554.5	3863.89285714	4260.98214286	3087.16666667	3680.53225806	3583.83333333	4795.69358974
ENSG00000074071	2638.33333333	5117.125	4792.76144689	3441.95833333	2097.77083333	2905.41071429	5125.73611111	4822.30952381	3830.11666667	4118.47619048	3983.25	4970.93676395
ENSG00000074181	290.5	643.514705882	564.02	1704.67666667	968.2	1279.77941176	68	99	59.01	225.016393443	272	336.176666667
ENSG00000074201	2388	4951.81868687	5034.16833722	3747.40833333	2148.64285714	2760.57692308	4025.22222222	4290.72619048	3321.91666667	3561.5	3492	4165.58730159
ENSG00000074211	1053.125	2158.26666667	2206.58333333	1822.03333333	1011.83333333	1429.125	1434.2	1410	1074	1304	1280.375	1612.94892473
ENSG00000074219	1018	2013.04349627	2059	1857.84112903	1191.1	1460.21983274	1535.33333333	1472.025	1123.33333333	1515	1495.70833333	1799.93452381
ENSG00000074266	595.083333333	1086.02222222	1160.4	754.785714286	397	598.5	1103.11904762	1180.16666667	833.166666667	848	847.024390244	1007.25
ENSG00000074276	1	6	1	3	5	3	7	6	1	3	10	1
ENSG00000074317	13	45	18	19.5	15	9	78	53	49	58	40	39.5
ENSG00000074319	1802	3636.75	3762.28525641	2829.55238095	1637.5	2436.96057348	3038.2	3133.5	2337.61111111	2775.125	2788.65	3476.86904762
ENSG00000074356	1631.73676372	3472.81513416	3483.096729	2469.50427314	1462.2001666	1939.75771633	2761.69084416	2985.18347769	2139.90090909	2223.64112903	2284.29362924	2909.79374543
ENSG00000074370	41	87	75	94	49	61	73.0161290323	95	51	67	81	95
ENSG00000074410	6979.91612903	14569.490873	14435.4378136	16517.6719048	9675.33666667	12878.7375937	7924.73058226	8321.8984127	6177.36309524	10358.516129	10131.7822581	12860.4833333
ENSG00000074416	3933.20253968	7919.13786145	8085.92119048	7774.22936508	4586.75272358	6104.42634921	7540.69611111	7675.27	5589.96731559	8626.4802381	8960.78777865	11125.1145381
ENSG00000074527	300	650.111111111	593	789.658333333	461	633	382	389.166666667	268	481.285714286	437	605.666666667
ENSG00000074582	1390.5	2995.16666667	3062.13970588	2028.97619048	1274.45	1689.15833333	2962.36666667	3075.45	2197.2	2186.25	2441.64285714	2894.04166667
ENSG00000074590	3391.95833333	7214.18452381	7153.23557348	6461.60065284	3605.41666667	4869.77777778	3121.75	3098.65277778	2484.33333333	3564.12916667	3471.5	4516.64621212
ENSG00000074603	1481	3030.89285714	3000.875	2489.60119048	1357.16666667	1792.70833333	2122.4459707	2276.66666667	1725.33333333	2079.83333333	1986	2417.94209957
ENSG00000074621	581.016129032	1256.625	1298.5	965	610.5	769	837.333333333	802	635.5	647.125	675.142857143	835
ENSG00000074657	3290.74166667	6636.44404762	7036.96414491	5545.13134921	3104.28452381	4185.29166667	4745.3468254	4903.76065284	3663.21612903	4388.6	4355.29231951	5437.49163763
ENSG00000074660	12.1691666667	28.1084615385	45.1314285714	42.08	19.03	31.3142857143	23.1214285714	16.5641137566	15.1069230769	17.2628571429	17.1226315789	21.2553544495
ENSG00000074695	4151.2125576	8559.15731951	8398.49076828	5886.3760989	3331.59294063	4729.70833333	7670.42777778	8224.66666667	6036.23055556	6669.13344854	6648.96666667	7719.79194444
ENSG00000074696	3222.77612903	6656.18253968	6774.76507937	5442.46230159	2990.86731951	4152.61111111	5633.22619048	5628.59444444	4278.47619048	4783.9327957	4759.48611111	6087.16120448
ENSG00000074706	0	0	0	2	0	0	0	0	0	0	1	0
ENSG00000074755	2580.24589715	5307.45059492	5510.32330394	4403.73457911	2485.87791394	3211.19132123	3780.99182247	4116.61045064	3003.40126739	3599.77529078	3495.67253406	4568.68322281
ENSG00000074771	0	0	0	0	0	0	0	0	0	1	1	0
ENSG00000074800	87541.7261731	178545.201702	185072.448369	134786.537537	78557.1276704	108065.887275	165782.451963	169908.920603	128995.303118	136387.698387	138005.955758	182792.543253
ENSG00000074803	0	0	0	0	0	0	0	0	0	0	0	0
ENSG00000074842	3703.23611111	7251.95833333	7046.71322751	5317.45609668	3390.26785714	4488.92327189	7260.69444444	7526.52757592	5620.41666667	6202.76612903	6159.95833333	7886.52673509
ENSG00000074855	370	744.333333333	817.375	586.736111111	351	509	482	511.75	400	368.583333333	390	585.333333333
ENSG00000074935	207	397	374	245.125	119	210	484.032258065	562	395.125	316	334	402.944444444
ENSG00000074964	686.5	1480.88095238	1479.58333333	1202.14285714	762.25	1005.33333333	887.01	913	726.125	845.666666667	841.7	1110.5
ENSG00000074966	0	0	1	1	0	0	0	0	0	0	1	0
ENSG00000075035	0	1	2	6	1	3	0	1	2	6	2	0
ENSG00000075043	0	2	0	3	2	2	1	1	0	0	0	1
ENSG00000075073	1	1	3	1	3	1	1	1	1	0	3	2
ENSG00000075089	306.125	669.7	658.854978355	522.014705882	298.333333333	399	637.333333333	701.333333333	514.058823529	507.25	638.083333333	714.476190476
ENSG00000075131	644.427777778	1309.04985919	1356.60892513	944.655515371	496.354761905	713.252380952	1261.33360806	1317.34985919	940.497081413	966.497222222	975.900652842	1350.81970046
ENSG00000075142	2034.95833333	4161.47222222	4108.44404762	3121.26777778	1889	2442.5	3472.325	3407.20833333	2662.61507937	2951.52564103	3165.5	3774.82142857
ENSG00000075151	4552.34946237	9411.41547619	9646.77043651	8563.60898618	4699.83611111	6287.32724014	6605.54946237	7220.70119048	5216.15898618	6905.55882353	6565.50753968	8612.84007937
ENSG00000075188	1093	2074	2183.78571429	1379.04952381	707	943	2206.5	2306.5	1712.5	1502.34946237	1569.63452381	2168.83333333
ENSG00000075213	877.583333333	1853.56944444	1924.00757576	893.54	469.25	613.349462366	1194.41666667	1327.95833333	947	802	733.5	978.458333333
ENSG00000075218	780.5	1518.45444444	1548.66666667	579	336.5	441.125	2134.83333333	2083	1563	1326	1217.125	1598.5
ENSG00000075223	9721.13797588	19956.9456976	19973.7690123	18074.5749744	9504.16207173	13067.4466627	11190.5813492	12077.6871795	9190.46400433	13341.6526316	13128.3006528	16476.1375759
ENSG00000075234	784	1669.54285714	1587.75	1250.54166667	749.515625	957.083333333	1228.26666667	1161.5	949.01	1116.25	1006.625	1365.5
ENSG00000075239	1498.51612903	3059.04563492	3091.875	2355	1217	1771.76612903	2617.46057348	2769.25833333	2088.97446237	2219	2135.4	2804.33514493
ENSG00000075240	941	1856.57168459	1934.16666667	1411.26785714	848	1181.43382353	1515.25	1496.66666667	1134.91666667	1326.01612903	1361.5	1706.13452381
ENSG00000075275	6949.31111111	13842.4166454	14486.2384665	12450.2041847	6684.14166667	8956.96581197	9157.82443064	9634.34924242	7132.70703812	8162.08333333	8769.74231951	11259.6400794
ENSG00000075290	0	1	0	0	0	0	1	0	0	0	0	1
ENSG00000075292	2629.09692308	5444.77190476	5636.95166667	4157.73989899	2091.35119048	3065.875	4206.89285714	4560.57777778	3405.54946237	3364.08333333	3374.57619048	4273.33472222
ENSG00000075303	297.5	553.125	595.5	307.365079365	174	235	598.166666667	570	405.5	385.25	349	423.833333333
ENSG00000075336	749	1534.14112903	1525.5	1015.72619048	583.333333333	842.333333333	1519.5	1484.41666667	1108.41666667	1145.5	1059.58333333	1340.72619048
ENSG00000075340	36.0844485294	65.1142780749	82.618931288	72.01	29.015625	37.1211111111	206.036315789	203	151.057738573	176.010752688	154.5	208.037037037
ENSG00000075388	0	0	0	0	0	0	0	0	0	0	0	0
ENSG00000075391	1992.27325581	3994.39141414	4326.41166667	3421.83333333	1888.97619048	2498.87666667	3603.31944444	4030.33333333	2932.5	3609.66666667	3661.51	4605.01388889
ENSG00000075399	394.083333333	784.75	887.25	769.708333333	441.601190476	597	415.5	453.5	402.055555556	410	449.5	562.2
ENSG00000075407	1197.5	2424.2	2567.83730159	2101.29166667	1068.16666667	1559	1823.80952381	1979.12937063	1417.11111111	1760.5	1711.75	2021.13989899
ENSG00000075413	3251.76612903	6593.81111111	6896.71111111	5152.43452381	3067.58333333	4174.91882353	5463.12724014	5799.98203812	4304.76507937	4799.5	4663.15833333	6008.48970085
ENSG00000075415	15320.0222689	31864.6574852	32609.5981712	22792.3668429	13210.9222979	18295.0869492	26198.7755762	27064.8700507	20362.8151304	21672.7825021	21258.901051	27162.2701612
ENSG00000075420	3949.45	7970.68154762	8386.97142857	7219.1468254	3653.21212121	5293.44166667	5669.7970692	6112.31309524	4495.31904762	5598.17511521	5399.47777778	6880.40144368
ENSG00000075426	3094.2	6835.27777778	6463.9514881	6922.42565284	4294.20833333	5397.10478022	3362.09027778	3425.34946237	2568.5	3619.5	3867.01451613	4858.88095238
ENSG00000075429	0	0	0	0	0	0	0	0	3	0	0	0
ENSG00000075461	1	3	4	1	0	4	2	2	2	0	3	0
ENSG00000075539	3102.33333333	6154.2	6639.5546211	5255.35952381	2718.23333333	3562.04924242	4612.64285714	5383.45833333	3917.41666667	4338.59112903	4245.58333333	5666.3983871
ENSG00000075568	3345	6355.14112903	6715.60952381	5878.02565284	3184.60119048	4275.04166667	4874.21612903	5167.33333333	3735.30952381	4369.625	4607.74946237	5836.83667629
ENSG00000075618	38888.7487345	76156.8697059	77962.7335827	60386.9233919	37445.607864	50127.8335191	75072.5692166	72068.524441	55665.15088	59974.8037056	63008.0988549	80161.7901915
ENSG00000075624	233894.255655	464274.665005	482850.794264	343749.087934	208396.600273	283792.366856	443319.184364	449512.784571	340752.504779	369688.710367	375391.964024	494571.030925
ENSG00000075643	286.6	680.2	688.05952381	538.311111111	318	422.349462366	292.090909091	306.5	254.071428571	393.516129032	430.666666667	450.5
ENSG00000075651	278	582	557	451.5	234.5	311.25	411.5	447	339	423	413.5	501.833333333
ENSG00000075673	22	80.125	65	162.975	94.3333333333	138.05952381	44	44	33	32	47	74
ENSG00000075702	688.939244663	1388.27	1488.15825269	575.022988506	302.361111111	463	2014.75	2045.13719298	1605.27785714	1053.25	1241.37461388	1483.49087302
ENSG00000075711	5152.79166667	9930.40277778	10679.5285714	10312.1902564	5355.5	7799.97619048	6700.27777778	7179.39509729	5459.84112903	7678.62724014	7348.12920635	9504.72457059
ENSG00000075785	11772.45	24316.2278506	24799.5922764	20467.9980952	11784.646256	16066.6047005	18690.5495052	19319.5228136	14589.8464286	17551.2855147	17913.6601767	22884.1225106
ENSG00000075790	1432.37446237	2855.00833333	2934.65833333	2233.38452381	1160.5125	1713.79166667	2417.14611111	2767.49606918	2006.26369863	2314.76	2224.5125	2619.90924242
ENSG00000075826	463	938.166666667	907.25	711.166666667	461.066666667	654.4	530	525.733333333	408.5	388	481.7	604.9
ENSG00000075856	2164.66666667	4346.19182348	4568.28611111	2931.77380952	1789	2403.2	4026.73730159	4342.1827957	3204.54166667	2943.5	3111.33333333	4039.55357143
ENSG00000075884	0	0	0	0	0	1	0	0	0	0	0	0
ENSG00000075886	0	0	0	0	0	0	0	0	0	0	0	0
ENSG00000075891	0	0	0	0	0	0	0	3	0	0	0	0
ENSG00000075914	1098	2198.83333333	2149.93611111	1551.24166667	976.333333333	1200	2128.3	2036.13333333	1499.16666667	1676.11111111	1679.85507246	2122.45833333
ENSG00000075945	955.083333333	1957.92424242	1959.39112903	1425.15	755.5	983.7	1592.47619048	1761.68253968	1327.125	1251	1383.33333333	1814.82614943
ENSG00000075975	1159	2349.16249655	2547.19166667	1975.87202036	1193.14285714	1549.56666667	2112.53333333	2102.20833333	1591.51612903	1673.5	1851.5	2297.95757576
ENSG00000076003	2262.7	4550.22619048	4730.12619048	1933.91428571	1113.33333333	1537.125	5369.97777778	5788.78571429	4374.98835125	3434.16666667	3282.93452381	4348.875
ENSG00000076043	2222.83333333	4676.54178187	4658.69368687	4038.18517665	2378.84946237	3318.48809524	3990.06666667	3974.825	3113.03535354	3635.30952381	3687.83333333	4724.28082616
ENSG00000076053	721.416666667	1435.25	1421.0628974	1063.36666667	612.053418803	826.216666667	1064.08333333	1067.85	841.926190476	930.833333333	921.5	1175.76
ENSG00000076067	5162.68393106	10656.8629418	11254.3466747	9199.33213836	5185.61372775	7203.52315826	8041.54973487	8629.40541142	6494.16555862	7389.45588464	7270.63339075	9179.16215548
ENSG00000076108	7593.53225806	15110.2248703	16293.3095044	13517.0042819	7426.56666667	10124.091129	11038.3535409	11655.1089862	8545.36428571	10041.3957143	10435.1228751	13495.7668481
ENSG00000076201	3735.14285714	7482.29166667	7812.475	5824.33935266	3563.2	4633.45833333	6275.3077957	6375.33074291	4757.825	5551.16666667	5649.9327957	7135.14019436
ENSG00000076242	1578.51612903	3370.45833333	3223.44055556	2155.51612903	1219.33333333	1588.33333333	2876	3136.21978022	2324.375	2251.5	2328.6773399	2795.70833333
ENSG00000076248	1565.95833333	3282.11111111	3372.56944444	2228.51666667	1277.86666667	1723.89166667	3180.8077957	3263.7	2420.525	2319	2423.21162791	2974.60833333
ENSG00000076258	81	149	138	105	64	98	118	98	88	86	109.5	112
ENSG00000076321	702.5	1436.71612903	1496.4297619	1184.91071429	710	884.5	1152.76785714	1133.58333333	891.458333333	1049	948.016129032	1277.38888889
ENSG00000076344	44	53	46	26	31	22	8	11	13	8	7	8
ENSG00000076351	523.5	1017.5	1110.24166667	807.111111111	448	649.625	789.5	779	551	566	589.611111111	759
ENSG00000076356	4598.25	9208.44985268	9882.03239887	6526.32063492	3498.125	4578.29166667	6710.43041475	7023.05481951	5211.9452381	4963.51612903	5231.95833333	6588.47
ENSG00000076382	1312.33333333	2559.66666667	2781.21402939	923.111111111	589.125	770.114035088	3613.87738095	3692.21212121	2767.625	2137.91666667	2000.5	2729.64264767
ENSG00000076513	2163.5	4509.60416667	4441.44849206	3217.58111111	1747.61	2383.31555556	4207.64285714	4418.39112903	3380.47619048	3735.51612903	3743.4327957	4665.17785714
ENSG00000076554	590.54	1252.92363636	1156.455	857.262222222	497.403333333	667.57	1349.03	1405.58	959.02	1293.96333333	1174.53	1459.12045455
ENSG00000076555	189	375.016129032	411.5	244.583333333	161	157.833333333	349	388	292.111111111	257	286.266129032	440
ENSG00000076604	3349.62777778	6369.30952381	6682.70357143	5218.08333333	3031.8655914	4112.28452381	5036.53333333	5036.19642857	3914.19444444	4434.47420635	4415.45833333	5784.785
ENSG00000076641	333	694.25	676	320.55	188.166666667	242.03125	768.333333333	754.833333333	633.708333333	500.533333333	496	634.5
ENSG00000076650	296.010204082	591.52	654.611111111	423.343333333	224	339.537777778	624	605	423.532258065	464	416.444444444	608.611716792
ENSG00000076662	137.5	260	322.222222222	239.055555556	130.125	188.5	214	211.5	190	188	208	255
ENSG00000076685	3261.76074661	6656.07312178	6979.7716899	5554.66285714	2937.2854902	4165.09923022	4432.90277778	4585.94684211	3401.11904762	3863.3604902	4089.25	5051.00819252
ENSG00000076706	6591.13333333	13172.5638029	13518.0841014	10554.2464286	6334.6	8210.06031746	6767.625	6679.10119048	5019.95833333	5333.7	5404.19166667	6877.74166667
ENSG00000076716	59	114.111111111	155	302.5	191	229	284	268.5	169	260	292	347.5
ENSG00000076770	342.1	636.883928571	697.666666667	497.166666667	296.5	341	550.166666667	576	404.125	454	433	568
ENSG00000076826	1250.41666667	2427.18452381	2409.04166667	2109.11111111	1337.5	1783.45833333	1691.5	1781.58333333	1357.01612903	1643	1663.71408451	2204.58333333
ENSG00000076864	138	306	348	243.25	130	199.5	277	270	190	193	234	262.25
ENSG00000076924	2028.33333333	4247.53333333	4297.3883856	3228.07619048	1891.3077957	2456.15833333	3482.25	3575.36111111	2793.51612903	2856	3018.25	3887.1827957
ENSG00000076928	7466.875	15133.8928571	15624.9184053	11434.8123016	6996.45065284	9803.12896825	12298.4869553	12442.4788274	9324.1155914	10185.0714286	10638.5214646	13251.0254151
ENSG00000076944	3052.03333333	5866.46100139	6152.77635982	5318.87049062	3099.89444444	4347.11666667	4536.61111111	4783.98611111	3565.30858586	4329.78809524	4477.88535354	5596.46158009
ENSG00000076984	1598.00833333	3164.4327957	3318.25833333	2722.47446237	1510.625	2132.66482464	2734.69946237	2721.51	2164	2356.75	2430	3132.45833333
ENSG00000077009	0	0	0	0	0	0	0	0	0	0	0	0
ENSG00000077044	340	633.5	684.45	456.058823529	290.5	412.041666667	638.25	653	475.016129032	516.5	537.625	624.861111111
ENSG00000077063	2	1	4	2	0	2	1	0	3	1	0	0
ENSG00000077080	0	0	1	0	0	0	0	0	0	0	0	0
ENSG00000077092	0	3	0	0	0	0	0	0	0	0	0	0
ENSG00000077097	4726.55263158	9408.11995109	9439.01944444	6854.58730159	3578.45833333	5006.29166667	7246.15674603	7869.04194444	5819.24166667	6223	5844.82424242	7546.50326797
ENSG00000077147	4725.375	9386.80946237	9871.83221063	7696.54786967	3841.08333333	5602.08095238	7762.86666667	8009.7312084	6200.01785714	6785.06944444	6867.08654401	8409.69404762
ENSG00000077150	4294.25263158	8543.34047619	8529.21511129	7002.49257703	4267.83333333	5769.24892949	5543.41666667	5569.69166667	4109.75	5229.03125	5440.25277778	6893.67208141
ENSG00000077152	572.5	1234.85	1210.625	495.916666667	326	389	1436.25	1466.95	1126.79166667	826	905.333333333	1106.5
ENSG00000077157	345.041666667	700.186190476	733.868258706	674.968333333	404	537.666666667	497	510.416666667	418.52	473.832413273	468.676666667	663.333333333
ENSG00000077232	8312.27539683	16829.4754434	16687.2870703	11962.0776316	6406.63190476	9041.61731951	12704.4256528	14104.8604433	10461.7416667	10884.1699134	11077.4945597	13724.9036508
ENSG00000077235	6076.29166667	12190.3166667	13077.5811998	10825.7089862	6125.88914491	8530.24563492	9061.15555556	9545.05952381	7026.55757576	8450.47619048	8500.9827957	11417.25351
ENSG00000077238	10527.2605735	21239.3167727	21895.727893	18859.8684485	11130.061764	15020.1594624	14021.0827957	14397.3452381	10858.4171569	13613.9821429	13621.5895417	17394.6126256
ENSG00000077254	1380.02059387	2845.36093457	2936.67852053	2143.98808081	1151.51666667	1592.09936077	2382.38063492	2587.03695652	1983.57491087	2145.77470588	2056.09166667	2490.3422991
ENSG00000077264	112	197.239084507	180.5	250.25	109	176	62.3333333333	70	72	117	108.019607843	170
ENSG00000077274	5	14	20.2857142857	11	2	11	28	25	8	12	19	24
ENSG00000077279	0	0	0	0	0	0	0	0	0	0	0	0
ENSG00000077312	2830.25	5733.76315284	5969.75611111	3868.71612903	2331.75	3100.72619048	5793.18619048	5793.53333333	4380.97843062	4237.01470588	4337.59285714	5623.00909646
ENSG00000077327	0	0	1	0	0	0	0	0	0	0	0	0
ENSG00000077348	423	871	915.6	590	368	496	821.666666667	836	666.2	628.016129032	659	843.916666667
ENSG00000077380	4513.66071429	9137.51666667	9351.11672082	7347.87876984	4163.40238095	5591.06955965	6481.325	7137.34166667	5319.54178187	6089.475	6011.475	7790.72724014
ENSG00000077420	0	0	0	0	0	0	0	0	0	0	0	0
ENSG00000077454	1536.76	2824.94469697	3057.8765873	2403.30166667	1578.03154401	2119.79535354	2175.81833333	2161.84166667	1610.79333333	1909.47833333	1998.78166667	2451.96833333
ENSG00000077458	235.2	457.5	521.991666667	305.5	186	243	380.5	459	333.5	307.5	313	339
ENSG00000077463	1094.66666667	2139.69444444	2365.04166667	1876.48611111	1184.03333333	1621.5	1775.58333333	1716.5	1351.16666667	1528	1643.14285714	2103.625
ENSG00000077498	0	0	0	0	0	0	0	0	0	0	0	0
ENSG00000077514	839.944444444	1700.97619048	1780.25	810.226190476	473.5	667.125	1645.25	1768.83333333	1416.95833333	1050.51612903	1063.83333333	1424.89285714
ENSG00000077522	0	1	2	1	0	1	0	0	0	0	1	0
ENSG00000077549	7706.38557348	15747.3876501	16114.5396569	13370.2157322	7699.55119048	10520.1478751	12572.5178571	12905.1667819	9655.33142857	11486.266129	11523.8661661	15192.9289683
ENSG00000077585	446	917.25	888.533333333	780.75	418.666666667	578.125	539	549.5	442.5	475	477	652.541666667
ENSG00000077616	0	0	0	0	0	0	0	0	0	0	0	0
ENSG00000077684	201.026315789	371	387	170.5	91	137.2	559.367816092	470.333333333	403.125	348.5	337	413.5
ENSG00000077713	1195.59305211	2409	2294.10333333	1955.01666667	1166	1504.18666667	1955.15285714	2013.05833333	1538.08333333	1842.01	1794.6	2192.61888889
ENSG00000077721	2045.91666667	4213.66554195	4169.08210314	3502.08704362	2030.92103175	2775.0452544	3374.32322244	3324.55218516	2409.85276256	2942.65541475	2915.52388889	3743.57882583
ENSG00000077782	147	293.5	278	136.5	68	98	292.5	293.5	212.166666667	164	147	209.5
ENSG00000077800	1.33333333333	1.83333333333	2	3.16666666667	1.33333333333	4.33333333333	0.333333333333	0.333333333333	2.1	2	1	2.33333333333
ENSG00000077935	0	0	0	0	0	0	0	0	1	0	0	0
ENSG00000077942	1115.33333333	2061.73448276	2254.27777778	1297.33333333	801	1001.06666667	2068.5	2075.28333333	1588.35833333	1321	1533.68205128	1750.39285714
ENSG00000077943	0	0	0	0	0	0	0	0	0	0	0	0
ENSG00000077984	0	0	0	0	0	0	0	0	0	0	0	0
ENSG00000078018	142	281	284.515873016	119	78.5	77	319.5	333.575	267	203	186.5	275.5
ENSG00000078043	442	924.5	952.30515873	682.458333333	444.333333333	535.125	718.333333333	766.333333333	559.142857143	576	564.166666667	765.701923077
ENSG00000078053	2	5	3	3	3	2	0	2	1	0	0	0
ENSG00000078061	2295.95	4534.03333333	4770.16071429	3234.80952381	1989.5	2852.14285714	3551.11666667	3795.75	2837.7	2909.25	3195.28200205	4065.70039683
ENSG00000078070	480	927	1012.48571429	661.875	368.5	534.833333333	816	894.5	656.25	657	666	804
ENSG00000078081	228	545.9	543.458823529	1156.65277778	771	898.516666667	92.2	80	81	398.333333333	381.5	492.125
ENSG00000078098	137	315.5	274.5	475.801666667	238.5	354.5	147	196	135	315	330.125	428
ENSG00000078114	4	9	6	5	4	5	6	11	7	6	4	10
ENSG00000078124	1792.11844854	3597.62470955	3813.71486169	2767.01904886	1533.68518519	2117.54813814	3232.87154917	3254.80734219	2612.80325581	2772.78576797	2697.97115172	3456.49432234
ENSG00000078140	2429.03786816	4987.47071429	4990.81890681	3955.09111587	2219.2	2965.05277778	4035.33398618	4193.34285714	3165.20833333	3619.31666667	3429.61298701	4389.50113985
ENSG00000078142	1318	2687.31944444	2887.07045455	2364.26449275	1335.75	1736.46978022	1679.33333333	1987.30952381	1388	1791.5	1706.16666667	2268.20952381
ENSG00000078177	541.5	1004.01	1030.85946237	627.343333333	323.170634921	394.020833333	853.662857143	967	754.842857143	656	654.645	765.576923077
ENSG00000078237	1485.92857143	2903.43611111	3064.33239348	2621.96666667	1324	1912.74772727	1813.95833333	1985.79090909	1363.03333333	1748.5	1720.38888889	2203.83333333
ENSG00000078246	1228.5	2415.57446237	2614.10119048	1860.7254902	1103.61363636	1405.125	2261.99231951	2245.5	1731.45833333	1811	1766.33333333	2207.33112903
ENSG00000078269	1512.5	2959.66666667	3139.44166667	1903.61111111	1063.83333333	1395.08333333	2545.58333333	2671.04497519	2025	1912.5	1968.5	2429.9
ENSG00000078295	21	37.0201010101	32.0104166667	30.0278571429	29	30.51	12.01	30.5	21	14.01	13.0833333333	33.02
ENSG00000078304	2371.34333333	4737.25785714	4752.4412406	3774.03978022	1942.75659864	2756.68638544	3886.67326531	4307.46607843	3170.905	3249.44095238	3366.61333333	4068.95337251
ENSG00000078319	137.399433899	275.616955267	317.9247336	237.835425685	165.316161616	200.729545455	218.260076035	229.487698413	187.50966811	217.066287879	202.4501443	237.214499389
ENSG00000078328	0	0	0	0	0	0	0	0	0	0	0	0
ENSG00000078369	18301.1022401	37095.4413635	38044.3940438	29863.3110443	17520.8080482	23174.570671	29712.8926914	31030.7344152	23441.3428981	27036.4239583	26965.8456349	34649.5739683
ENSG00000078399	1524.8	2962.82619048	3089.05064103	2060.93333333	1175.725	1729.95238095	2643.9297619	2665.81547619	2115.69047619	1937.73333333	2013.2	2565.42446237
ENSG00000078401	620.125	1226.01612903	1175.45833333	1535.875	914.666666667	1334.625	325.166666667	337.5	249.5	657	623	791.75
ENSG00000078403	1068.75	2013.95	2153.26388889	1442.78333333	865	1114	1560	1801	1247.33333333	1260	1386.58761905	1595.33333333
ENSG00000078487	79.5	180	158	191.125	92	141	96.3333333333	125	96	99	114.666666667	127
ENSG00000078549	0	0	0	0	0	0	0	0	0	1	0	0
ENSG00000078579	0	0	1	0	0	0	0	0	0	0	0	0
ENSG00000078589	0	0	0	0	0	0	0	0	0	0	0	0
ENSG00000078596	190	364	389.533333333	265.5	159	233	281	328.349462366	244	301	275	353.7
ENSG00000078618	6599.60119048	12798.1660544	13356.4533259	9998.71412698	5558.62724014	7832.42559524	12112.6253968	12939.7797619	9728.00791091	10257.4261905	9992.30916306	12960.4728147
ENSG00000078668	3002.625	6040.8702381	6173.6629902	4176.69305211	2341	3149.76612903	5835.19166667	5962.66666667	4462.45	4666.125	4560.09946237	5780.65821587
ENSG00000078674	2556.01612903	5123.21217949	5367.79492521	3831.67857143	1961.23333333	2653.75	4253.01224014	4771.875	3441.46031746	3467.51612903	3336.14166667	4298.28968254
ENSG00000078687	177	367	391.9	286	133	180	276	317	232	204	231	255.111111111
ENSG00000078699	825.027777778	1838.66666667	2023.50579832	1518.91917122	889.006190476	1143.48755411	1308.66666667	1333.66285714	985.087337461	1205.51	1171	1493.7
ENSG00000078725	4	18	13	10	8	12	9	12	7	19	15	24
ENSG00000078747	3351.89285714	7464.58015804	7332.51071429	5571.00495687	3057.25	4253.21666667	5699.99350998	6150.02009729	4573.71612903	5118.33333333	5196.61111111	6453.0781746
ENSG00000078795	0	1	2.01298701299	0	0	2	0.0153846153846	0	0.571115288221	0	0	1
ENSG00000078804	453.333333333	908.333333333	943.158986175	1047.125	585	783	440.716129032	487	373.333333333	649	606	830.333333333
ENSG00000078808	7576.96850998	14732.9784848	14575.2013415	11801.2156129	7680.58557348	10013.3996441	11374.641129	11242.6296211	8566.72420635	10270.616129	10267.6827957	12781.9273554
ENSG00000078814	1	7.61944444444	10.2111111111	16.2111111111	5	2.20497076023	7.01136363636	7.22222222222	4	7.11111111111	10.1507867133	9.01136363636
ENSG00000078898	0	0	0	0	0	0	0	0	0	0	0	0
ENSG00000078900	232	500.666666667	476.333333333	201	92	138.833333333	211	208.5	175	80	100	125
ENSG00000078902	4371.5530914	8759.35267304	9016.48565324	8413.14265861	4924.47562787	6680.11666667	6273.30650484	6162.24206349	4595.5	5849.23333333	6250.64870479	8167.10604425
ENSG00000078967	242.01	452.57	529.630845411	335.35	165.190277778	251.25	453.090909091	407.667258065	322.030526316	313.094126984	364.5	397.096923077
ENSG00000079101	0	6	6	1	1	1	2	5	2	2	0	3
ENSG00000079102	2	4	5	3	2	4	0	3	0	1	5	11
ENSG00000079112	0	0	0	0	0	0	0	0	0	0	0	0
ENSG00000079134	588	1111	1245.74166667	726.458333333	439	581	1078.33333333	1158.14285714	911	890.5	851.416666667	1030.14285714
ENSG00000079150	43	90	89.8333333333	61.5	35	49.25	62	78	43	56	39	78
ENSG00000079156	670	1363.88888889	1548.83333333	825.833333333	449	582	1335.625	1361.25	1047	1024	908.5	1224.66666667
ENSG00000079215	497.090909091	1028.75	1127.64285714	939	556.5	800	682.402380952	662	558	849.25	728.333333333	1018.76515152
ENSG00000079246	14454.9386908	29538.7132322	31012.0846592	20231.9516056	11217.0638944	15439.4603535	26031.9261905	27614.7784221	20920.5545031	20291.2589942	20231.0179109	26192.4213238
ENSG00000079257	137	245.833333333	258.166666667	151.5	102	124.125	283	311.5	226.016129032	196	194	276.5
ENSG00000079263	110.3	172.925	206.166666667	114.666666667	82.4	70.5	106.495238095	114.666666667	75.5833333333	66	53.9	79.1666666667
ENSG00000079277	1489.51612903	3053.14285714	3358.86632384	2534.20666667	1478	2179.76282051	2660.19444444	2850.5	2144.58333333	2315.44444444	2466.88869863	3224.08624756
ENSG00000079308	1176.66666667	2344.33333333	2493.80729167	2344.49166667	1277.5	1738.61111111	1741.34946237	1717.87724014	1260.5	1618	1508.45833333	2112.45833333
ENSG00000079313	2439.49946237	4772.05285714	4832.28730159	3724.45238095	2245	2967.98041475	4015.41666667	3939.28333333	3077.1827957	3350.61904762	3473.64540816	4494.32222222
ENSG00000079332	3311.12660714	6791.30319518	7026.24955234	5507.03253343	3086.73055556	4291.40277778	5189.96681159	5526.3778463	4027.58	4533.235	4398.94666667	5780.51975845
ENSG00000079335	67	135	147	68	56	62	123	136	69	105	80.3333333333	93
ENSG00000079337	810.5	1587.33333333	1723	1485.29285714	840.5	1235.71195652	1615.29903382	1730.25	1241.2	1580.76612903	1690	2264.31656193
ENSG00000079385	407	803.416666667	834.866666667	791.708333333	412.593052109	544.5	292	311.166666667	244	405.843333333	388.5	464.145
ENSG00000079387	979.325	1999.90277778	2173.99166667	1183.64285714	624	924.25	1927.625	1877.91666667	1539	1228.5	1270.33333333	1719.43452381
ENSG00000079393	6	11	9	3	8	5	4	2	0	5	2	1
ENSG00000079432	8770.5952381	17648.4141493	18358.9580267	15024.6778706	8739.12896825	11811.297619	12196.4072581	12384.5702381	9240.61785714	10865.975	11582.3028571	14621.3472222
ENSG00000079435	800.458333333	1582.30952381	1757.91666667	1123.43203812	676.2	955.166666667	1752.83333333	1842.86111111	1335.5	1473	1539.59946237	1852.79563492
ENSG00000079459	27031.4385157	54022.9252951	55539.6196208	42327.2802444	24846.9269373	33253.3724876	42743.8655603	43038.3992464	32453.920505	39065.6083145	38721.176054	49482.6118664
ENSG00000079462	1228	2514.58730159	2737.93333333	1915.01785714	1096	1625.33333333	2347.33333333	2288.33333333	1705.75	1813	1825.55952381	2415.66071429
ENSG00000079482	247.18	550.942958153	556.17	328.38	215.1	222.123888889	563.033888889	597.25	448.344444444	544.16	447.253333333	610.23
ENSG00000079557	0	0	0	2	0	0	0	0	0	4	0	1
ENSG00000079616	2197.1827957	4354.56547619	4593.65833333	2372.03525641	1397.98611111	1928.79166667	4937.03452381	5072.8827957	3897.6	3359.83333333	3502.33333333	4464.93333333
ENSG00000079689	0	0	0	0	0	0	0	0	0	0	0	0
ENSG00000079691	1171.6	2288.9217033	2303.79166667	1723.15833333	974.976190476	1312.625	1792.51785714	1881.75	1401.21388889	1674	1513	1936.625
ENSG00000079739	2989.61111111	6117.975	6193.97883598	4473.75025602	2745.825	3639.58333333	4608.38452381	4755.83333333	3457.66666667	3990.51612903	4025.45757576	5089.58257576
ENSG00000079785	4453.65725806	9264.01944444	9473.84087302	6718.58160522	3768.75	5379.51785714	8007.03398618	8646.30873016	6321.02360766	6927.72420635	6750.8905914	8785.97510082
ENSG00000079805	7590.25	15334.8552739	15892.2749107	13011.4281746	7695.99563492	10731.3192426	12446.4206349	12721.3580342	9604.09305211	11206.627381	11476.5744624	14736.5498592
ENSG00000079819	2611.59946237	5308.83333333	5398.12619048	3251.94231951	1904.97619048	2538.58333333	5032.49946237	5434.10833333	4011.30833333	3998.83333333	3913.80555556	4900.57301587
ENSG00000079841	3	3	6	4	3	2	3	4	2	4	5	7
ENSG00000079931	69	145	140	98.5	55	71	129.5	149	116	86	104.25	140
ENSG00000079950	1349.33333333	2710.65833333	2785.73611111	2495.26111111	1340.33333333	1743.57429972	2165.91666667	2342.37333333	1774	2203.6875	2165.5	2609.9827957
ENSG00000079974	692.741781874	1426.92386854	1483.92343137	1154.87052167	682.047346315	917.066666667	1243.20707393	1329.82928918	1008.24523031	1036.90383966	1098.94315789	1365.45042843
ENSG00000079999	2286.21111111	4756.4952957	4782.92522549	3776.02777778	2192.39285714	3096.79563492	3843.95	4022.45833333	3020.5	3263.75	3369.5	4293.27777778
ENSG00000080007	0	0	0	0	0	0	14	18	7	22	16	23
ENSG00000080031	3	11	7	9	7	4	7	4	9	7	13	9
ENSG00000080166	0	0	2	0	0	2	0	0	0	0	0	0
ENSG00000080189	2080	4204.95	4372.75162338	3287.69960317	1922	2687.66666667	3425.35873016	3423.29946237	2660.53333333	2860	2994	3646.35277778
ENSG00000080200	872	1612.29166667	1840.20833333	1457	637.5	841.611111111	1359.125	1529.4	1202.54166667	1232	1162	1459.95
ENSG00000080224	0	0	0	0	0	0	0	0	1	0	0	0
ENSG00000080293	0	0	0	0	0	0	0	0	0	0	0	0
ENSG00000080298	182	326	379.5	276.5	129	188	266.25	325.833333333	236.333333333	255	244.5	322.5
ENSG00000080345	1676.46612903	3444.64444444	3471.13571429	2539.4254902	1272.16666667	1738.11111111	2920.83333333	3341.71751792	2464.49798535	2334.61111111	2412.5952381	2907.98796902
ENSG00000080371	1115.01502027	2225.66325355	2305.2727289	1903.82236932	1042.93626623	1487.40880952	1669.35362856	1667.24434824	1276.36319713	1548.13102159	1548.57272489	1774.60160486
ENSG00000080493	16	39	36.2	39.25	15	26	6	13	8	10	17	18
ENSG00000080503	2011.23611111	4106.9484127	4186.78913323	2672.07724014	1525.29166667	2045.61507937	3262.78333333	3467.375	2491.67619048	2597	2572.7	3139.42424242
ENSG00000080511	0	0	0	0	0	0	0	0	0	0	0	0
ENSG00000080546	659.2	1226	1183.08333333	965.625	522.166666667	678.75	664	668.458333333	507.7	540.75	510.1	651.5
ENSG00000080561	543	1135.79166667	1176.2	864.2	506.5	666.1	681	732	590.660714286	649.125	650	805.25
ENSG00000080572	0	0	0	0	0	0	0	0	0	0	0	0
ENSG00000080573	748	1723.75	1584.80833333	1205.17619048	709.5	993	775	791.5	543.25	762	808.416666667	981
ENSG00000080603	6515.97393579	12554.5163059	13968.1886866	10381.0111905	5818.44592732	7916.97359944	10388.191129	10567.4768433	7821.5	8576.04112903	8589.64118774	11272.4566846
ENSG00000080608	1966.33333333	3874.22446237	3948.11666667	2653.91666667	1432.45	2064.08333333	3669.61507937	3992.08333333	3082.33333333	2938	2861.03333333	3848.01944444
ENSG00000080618	1	0	2	2	0	1	0	2	0	0	0	2
ENSG00000080644	0	0	0	0	1	0	0	1	1	0	0	0
ENSG00000080709	0	0	0	0	0	0	0	1	0	0	0	0
ENSG00000080802	799.21	1524.81684685	1679.51030382	1250.37666667	740.532222222	983.522762346	1165.0137552	1262.71386792	983.525625	1050.25939947	1167.76611111	1487.00106061
ENSG00000080815	2915.9	5721.32440476	5916.21230159	5017.25198413	2842.33517665	3711.62111111	3805.125	3956	2899.33333333	3723.01612903	3873.55357143	4952.19404762
ENSG00000080819	1240.16666667	2537.26666667	2297.22619048	1664.78611111	1043.66666667	1398.41666667	2060.425	2086.53525641	1579.53571429	1533	1536.91666667	2020.25
ENSG00000080822	1131.75	2492.5	2550.91666667	1955.73333333	994.432539683	1459.26	1910.275	2183.5	1487.94444444	1646.36180804	1579.75	2220.55333333
ENSG00000080823	444.5	951.125	939.958333333	731	516	659	1056.25	1091.65833333	859.619047619	1023.35	1008.36011905	1272.14087302
ENSG00000080824	46262.8071176	95035.4619513	96407.7133011	65710.2400799	36624.2007767	51142.8173129	106255.710174	114206.494365	85951.7589081	86154.5059067	83683.8711761	106893.873732
ENSG00000080839	480.625	1023.86764706	1068.51020408	383.401360544	211.5	323.349726776	1164.77857143	1212.5125	960.75	688	746.5	882.815109696
ENSG00000080845	4134.51612903	8537.83452381	8806.19336918	7782.04642857	4783.32392473	6363.69271094	5881.71131845	6023.69946237	4382.30184332	5762.97644649	5871.15396825	7516.96035354
ENSG00000080854	11.0158730159	36	12	8	6	12	51	33	36	11	15	25.75
ENSG00000080910	0	0	0	0	0	0	0	0	0	0	0	0
ENSG00000080947	121.166666667	245.842319508	245.291666667	204.416666667	133.666666667	140.901149425	187.833333333	186.433333333	145.366666667	148.166666667	130.616666667	183.491666667
ENSG00000080986	392	850	928.166666667	294	131	220.125	1128	1298.84722222	902.642857143	639	652	884.2
ENSG00000081014	774.311269841	1539.28605828	1557.93983974	1127.37681159	640.722222222	823.274979036	1315.44333333	1454.06987734	983.428336824	1165.07333333	1190.18497182	1403.9767507
ENSG00000081019	431	804.5	835.333333333	674.916666667	329	444.625	682.75	689	510	543.25	572.333333333	717.616666667
ENSG00000081026	407.333333333	782.75	785.333333333	515.142857143	281.125	360.5	732	797.625	598	564	543	709.516129032
ENSG00000081041	108.5	278.666666667	237.601190476	275.849462366	171.5	213.642857143	76	83.7976190476	56	127	110	147
ENSG00000081051	8	5	5	11	6	11	9	2	7	16	10	11
ENSG00000081052	6	20	14	11	6	9	3	7	10	12	23	12
ENSG00000081059	210	432.2	505.875	215.25	138	169.5	348.333333333	370	267	219	201.5	267.5
ENSG00000081087	1268.2	2621.83730159	2600.71846101	2896.75277778	1550.89285714	2289	1766.525	1829.125	1450.54166667	2218.16666667	2227.5	2732.84285714
ENSG00000081138	0	0.01	0.01	0.0688235294118	0	0	0.02	0	0	0	0	0.01
ENSG00000081148	9	19	14	22.0714285714	10	17	7	15	2	6	4	8
ENSG00000081154	2380.55166667	4901.325	4959.56666667	3978.32857143	1966.5	2771.97619048	3994.65833333	4109.22303922	3155.26612903	3339.33333333	3328.16666667	4123.26399871
ENSG00000081177	1332.22446237	2878.99285714	2860.47083333	2406.58333333	1328.1	1854.11363636	2028.5	2031.28175403	1556.5	1932	1898	2431.6577957
ENSG00000081181	229	473.677777778	476.5	211	129	187.166666667	865.083333333	879.166666667	657.5	559	590	745.5
ENSG00000081189	0	1	4	4.5	0	2	1	1.5	0	5.5	6.5	4.5
ENSG00000081237	0	0	0	1	0	0	0	0	0	0	2	1
ENSG00000081248	0	3	3	4	0	0	0	0	2	0	0	1
ENSG00000081277	23557.3095238	48507.9192982	49662.1540932	41357.4840588	24406.0821173	32104.0961504	38501.8677163	39084.9268257	29326.8029942	35819.3417819	36327.1993216	46979.9135281
ENSG00000081307	1129.125	2095.67511521	2115.29166667	1586.19444444	861	1223.45833333	1925.05882353	2136.19642857	1655.16666667	1559.6	1608.60119048	1921.08333333
ENSG00000081320	895.2	1755.61388889	1644.85	961.666666667	570.767857143	795.208333333	1429.53333333	1497	1121.325	1040.33333333	1100.625	1306
ENSG00000081377	793.032258065	1684.53333333	1591.93678161	1233.75231951	623.25	874.333333333	1186.25	1320.31111111	995.144444444	968.869047619	1011.125	1293.53001792
ENSG00000081386	295	623.375	586.5	480.166666667	233.333333333	326	427	484.25	350.5	382	457.5	519
ENSG00000081479	0	0	0	0	0	0	0	0	0	0	0	0
ENSG00000081665	54	118.75	148.890714286	171.72626294	73.5933333333	129.821190476	186.415384615	188.155714286	131.962380952	203.125238095	203.40745671	264.77
ENSG00000081692	1084.2	2229.10833333	2234.4	1751.27777778	1076.65833333	1463.625	1960.01587302	1941.11904762	1452.83333333	1596.5	1638.75	2195.875
ENSG00000081721	663.25	1348.625	1347.33333333	978.5	570	750.666666667	1172.72222222	1046.5	858	849.5	877.029411765	1135.92222222
ENSG00000081760	4038.58333333	8272.975	8322.99448052	6712.6125576	3979.375	5261.95833333	6263.29015873	6227.2797619	4665.91666667	5645.38888889	5477.1312084	7406.57305195
ENSG00000081791	1860.83333333	3896.30952381	3985.875	3013.76388889	1742.75	2420.02051282	2639.25	2638.6827957	1958.7	2319.25	2423.25	2941.02424242
ENSG00000081800	0.0852272727273	0.045	0.228246785894	0.0941987441987	0.0639402791302	0	0.01	0.01	0.040346907994	0.01	0.0322222222222	0
ENSG00000081803	0	0	0	4	9	7	0	0	0	10	18	16
ENSG00000081818	2.94924242424	2.5	3.79015151515	7.85326797386	2.3961038961	3.81428571429	2.38574660633	0.321428571429	0.4	2.65	2.32222222222	1.79166666667
ENSG00000081842	146	331	382.042929293	259.083333333	132.75	189.47979798	221.125	266.166666667	197.5	164	176.166666667	202
ENSG00000081853	2054.2530303	4197.80633533	4284.79885833	3707.70964767	2068.2230303	2668.27878788	2944.9475355	2863.56878129	2143.9973419	2986.40181834	2909.3063856	3939.92838238
ENSG00000081870	520.25	989.875	1102.22619048	727.625	369	529	874	1019.16666667	710.5	648.142857143	654.5	940
ENSG00000081913	682.02	1479.71285714	1611.78	976.873333333	501.13	662.393333333	1219.04612903	1420.53	1028.1075576	928.672857143	990.05	1172.97833333
ENSG00000081923	461.625	973.083333333	1016.65382206	629.625	369	453.5	785	822.833333333	628.5	724.5	687	820.099462366
ENSG00000081985	27	49	80	68	43	45	63	58	66	68	63	79
ENSG00000082014	333	654.567099567	755.5	697.176190476	415.266129032	610.449462366	404	401	310	468.25	412	511
ENSG00000082068	911.516666667	1727.27190476	1879.07619048	1297.59708141	750.833333333	1062.64285714	1408.54166667	1457.36666667	1176.13333333	1208.08333333	1202.79166667	1554.825
ENSG00000082074	66	168.375	147	104	70	90	20	13	20	38	23	19
ENSG00000082126	13.03	17.0816884373	37.0711561934	13.1374358974	11.134607721	7.03	33.02	38.04	26.0536986301	20.2208333333	21.02	22.056519143
ENSG00000082146	599.840909091	1228.08333333	1182.05952381	787.583333333	443.916666667	706.75	818.3	906.472222222	697.516666667	708.166666667	689.666666667	824.741666667
ENSG00000082153	8014.07612364	15846.8273195	16095.5598366	11131.8695453	5926.00378788	8273.71065284	13084.2118792	14021.3727961	10920.6668397	10190.7383333	10390.9289734	13172.1589068
ENSG00000082175	0	0	0	0	0	1	0	0	0	0	0	0
ENSG00000082196	4	14	26	10	14	13.5	14	13.5	11	19	13.5	10
ENSG00000082212	1586.03499696	3281.14414141	3352.87438774	2648.62177885	1466.72144689	2053.99368687	2676.595	2877.16899425	2205.35946237	2491.51449275	2373.01612903	3070.74655678
ENSG00000082213	572.75	1083	1108.25	837.016129032	437.5	622.833333333	905	920.270408163	683.333333333	685.5	769.458333333	1007.19444444
ENSG00000082258	923	1981.33333333	2005.84920635	1477.46785714	768.075	1064.83333333	1435	1534.58333333	1161	1155	1203	1440.40833333
ENSG00000082269	522.01	1108.145	1099.25030303	698.645	389.01	506.257606838	871.23	1070.16666667	807.886060606	697.032222222	701.145	898.769158249
ENSG00000082293	0	0	0	0	0	0	0	0	0	0	0	0
ENSG00000082397	1	0	1	1	1	1	9	7	7	10	7	8
ENSG00000082438	694.321428571	1463.01612903	1498.825	943	532.333333333	733.5	1444.33333333	1599.55833333	1215.25	1101	1029	1324.33333333
ENSG00000082458	625.125	1197.64285714	1187.29166667	938.625	536.5	729	1114.9	1136	791.125	958	930	1291.84285714
ENSG00000082482	3	3	6	6	3	2	5	3	1	3	1	2
ENSG00000082497	68	183.125	184	68	39.5	54.5	206.5	221.5	161	101	94.8333333333	141
ENSG00000082512	30	38	74.5	316.783333333	177	191.5	50	44	39	268	246.142857143	356
ENSG00000082515	686.365	1345.54166667	1492.625	1087.75	570.5	809.5	1347.125	1390	1094.33333333	1041.5	1069.95833333	1426.5
ENSG00000082516	1963.5	4207.95119048	4139.87348485	2981.53015873	1648.77777778	2253.66666667	3799.66666667	3800.86904762	2916.08333333	3008.66666667	2933.85898618	3940.075
ENSG00000082556	0	0	0	0	0	0	0	0.01	0	0	0	0
ENSG00000082641	18300.0834485	37540.6888775	37459.153474	35486.8601845	20524.7487839	27783.9252018	26747.2868673	27140.9107684	20256.1616178	26346.7138889	26496.5893481	33925.1356027
ENSG00000082684	1	5	6	2	1	6	0	2	0	1	0	0
ENSG00000082701	5255.89112903	10811.7766807	10896.7847798	9392.20555556	5006.34946237	7031.52684332	7593.8655914	8186.17222222	5943.19333333	7300.79390681	7544.90448029	9495.73373016
ENSG00000082781	3966.28128055	7973.50622711	8126.76388889	6709.24007937	3786.09803922	5028.875	7741.58333333	7687.22136752	5829.53333333	6900.25039683	6639.62777778	8509.32896825
ENSG00000082805	4677.325	9621.55657962	10154.6189068	8762.89198285	4779.16071429	6199.95833333	6520.75	6837.53333333	5134.71612903	6380.825	6310.11781609	8435.89285714
ENSG00000082898	4951.63690476	9902.51281362	10213.6491807	6647.58531746	3499.57619048	4897.20238095	9068.02009729	9893.57744718	7356.17511521	7117.78517665	7121.17424242	8640.21428571
ENSG00000082929	0	0	0	0	0	0	0	0	0	1	0	0
ENSG00000082996	860.833333333	1759.16666667	1779.15833333	1458.89285714	714.458333333	1068	1448.5	1507.64112903	1129.09090909	1105	1237.5	1551.14285714
ENSG00000083067	1.01204819277	3.01351351351	4.51449275362	0.0289855072464	0.102536997886	0.575382950383	0.271904761905	1.03469683526	1.10782608696	4.05797101449	1.01020408163	1
ENSG00000083093	916	1819.79329004	1947.92424242	1337.46590909	726.2	934.933333333	1511.625	1709.5	1201.45	1208.25	1223	1540.78333333
ENSG00000083097	782.5	1652.66666667	1754	1305.6827957	594	865	1013.8627451	1228.2	930.083333333	892.125	925	1207.30753968
ENSG00000083099	1188.62878788	2282.85236959	2442.72238507	1988.38475704	1022.3504902	1436.84022526	1955.5600648	1974.69803419	1626.71987831	1675.72526316	1679.61025641	2114.54437548
ENSG00000083123	494.821428571	872.599462366	871.071428571	679.796221323	392	565.5	626.033333333	740.833333333	572.090909091	568.5	646.013157895	750.833333333
ENSG00000083168	2375.57692308	4714.80025935	4843.20747863	3563.66277778	1990.92597403	2551.7281746	4089.58154762	4225.15119048	3129.80952381	3287.23514493	3247.49761905	4437.38344156
ENSG00000083223	1515.5	3200.60833333	3227.875	2586.79166667	1373.94444444	1902.33333333	2291.45833333	2511.5	1751.14285714	2081.75	2127.66666667	2574.02395833
ENSG00000083290	1471.83333333	2926.27253968	3013.7997619	2388.58166667	1379.26	1925.0725	1689.70619048	1841.66025641	1340.08692308	1714.5	1681.34333333	2224.82174603
ENSG00000083307	1840.14112903	3693.625	3724.02347526	2552.58333333	1518.5	2190.36190476	2993.68382353	3055.65833333	2408.97619048	2478.26515152	2524.25	3102.74922235
ENSG00000083312	4738.76785714	9496.84702036	10071.3853408	7762.31313131	3954.79166667	5595.05119048	7720.91944444	8355.74880952	6441.53398618	6657.49985919	6639.66666667	8430.91216513
ENSG00000083444	7317.29090909	15416.0359703	15363.3672204	12645.0016332	7537.69444444	10123.621147	12157.8223016	12339.1434237	9125.19628776	11556.4011905	11629.4267025	14930.255781
ENSG00000083454	198	419.125	367	377.910714286	211.333333333	293	227.452380952	206.166666667	150	215.016129032	205.5	278.5
ENSG00000083457	299.135	580	648.516129032	422.5	248	366.2	555.5	543	415.125	438	402.5	569.458333333
ENSG00000083520	2093.91666667	4183.61342383	4554.53511521	3203.09030754	1613.53125	2250.76715686	3345.5374504	3679.97446237	2876.33333333	2805.64285714	2714.83333333	3867.61978022
ENSG00000083535	313	656.333333333	659.75	547.388888889	294	365.333333333	547.833333333	570.5	430	466	479.5	543
ENSG00000083544	360	831.833333333	804.545454545	524.666666667	300	386	788.811111111	723	562.833333333	611	571.5	737.833333333
ENSG00000083622	0	0	0	0	0	0	0	0	0	0	0	0
ENSG00000083635	398.583333333	732.5	811.333333333	592.766129032	288.333333333	450.833333333	766.666666667	820.333333333	619.166666667	618	620	737.5
ENSG00000083642	747.333333333	1471	1455.31111111	900.666666667	501.5	712.642857143	1292.50362319	1378	1099.5	963	907.142857143	1178
ENSG00000083720	1728.33333333	3329.625	3314.55555556	2084.97666667	1149.78571429	1462	3425	3519.01041667	2640.93424242	2576.235	2519.5	3118.12089094
ENSG00000083750	203	426	366.5	376	226	313	204	254	190.142857143	257	221	297.416666667
ENSG00000083782	0	0	0	0	0	0	0	0	0	0	0	0
ENSG00000083799	1781.5	3441.25	3710.19209957	3212.55235043	1855.5	2490.78333333	2362.11111111	2473.10119048	1812.33333333	2591.625	2477.72222222	3013.8927957
ENSG00000083807	204.038461538	451.833333333	433	262.5	153	211.5	426	373	289	305	271.01	395.141129032
ENSG00000083812	852.291666667	1751.43333333	1765.34333333	1637.71715686	922.361111111	1247.29166667	1094.66666667	1082.91666667	779.5	1075.16666667	990.349462366	1416.83333333
ENSG00000083814	254	457.5	527.125	375.9	233.125	305	357.736111111	341	290.125	361	316	358.9
ENSG00000083817	254	450	518.583333333	462.75	305.5	355.458333333	327.5	352	256.25	351.5	333	471.625
ENSG00000083828	198.625	328.052380952	380.333333333	288.25	165.166666667	183.233333333	302.80952381	287.933333333	248.5	244.13968254	248.666666667	299.753968254
ENSG00000083838	329.5	617.333333333	663.5	587.583333333	348	465	455.166666667	485	377	452	411	519.958333333
ENSG00000083844	665.343333333	1320.01	1351.21833333	1241.04656863	669.625	814.516129032	932.096491228	1005.01	781.733333333	963.093560606	895.792501131	1085.48540316
ENSG00000083845	20825.3011905	42001.5437919	44137.3624427	36284.5076476	20954.047182	27781.9879544	33966.8492972	34129.8099992	25623.5148861	28102.7006528	29173.7613675	37879.4940486
ENSG00000083857	32680.1591032	61936.3243937	72272.8912764	71646.646776	32561.6687026	45800.4096601	33102.321147	37900.1476472	28128.480054	33443.0488095	33357.268941	46057.7213209
ENSG00000083896	2147.075	4365.04166667	4551.73611111	3127.99007937	1801.01612903	2539.76612903	3730.125	3945.22805638	2997.79924242	3181.51612903	3029.97619048	3850.73730159
ENSG00000083937	1115	2438.84946237	2490.59946237	1775.7405914	963.7	1390.33333333	1938.72619048	2258.33333333	1652.61111111	1739	1724.33333333	2229.50952381
ENSG00000084070	1369	2871.76785714	2950.875	2069.04166667	1191.25	1581.16666667	2372	2443.20718594	1944.86111111	1941.76612903	2007.5	2518.18611111
ENSG00000084072	1415.5	2930.16847826	3157.2577957	2156.74166667	1198.09112903	1838.36904762	2890.33333333	3019.06111111	2180.2	2199.51612903	2371.8	2971.87857143
ENSG00000084073	2039.47619048	3940.77952381	4055.53514493	3080.635	1623.83333333	2527.86666667	3271.98968254	3448.6575641	2506.96666667	2826.135	2875.56666667	3551.15572391
ENSG00000084090	4742.3797654	9441.76349206	9692.14964972	6983.27619048	3936.03333333	5273.20464853	8296.34398852	8321.20833333	6228.65444072	6727.68333333	6571.84946237	8469.8769268
ENSG00000084092	1236.08333333	2404.03946237	2508.76666667	1923.44892473	1131.625	1617	1995.12111111	1935.6827957	1524.86666667	1605.59090909	1678.65277778	2136.35722222
ENSG00000084093	1759.79166667	3600.40277778	3570.04166667	2805.27738095	1580.29166667	2032	2390.85	2656.56666667	2000.51666667	2321.325	2172.64358974	2873.69611111
ENSG00000084110	13	14	25	16	9	19	19	15	18	7	17	17
ENSG00000084112	4966.30952381	10108.964899	10708.6127345	9770.55361099	5558.58333333	7252.38519226	7577.69628776	7871.71065284	5938.22272727	7703.30184332	7932.62896825	9868.29231951
ENSG00000084207	33657.2479111	69645.5929646	70979.7403832	63107.568252	38581.8222764	51735.7915865	50533.9030736	49373.3549947	37607.4036707	48770.7886409	49141.8621133	62672.9084983
ENSG00000084234	39706.3762554	80666.8215981	82071.7421034	67759.9753523	39184.5054133	53631.7334776	54815.6041939	56578.7822064	42293.9932082	52294.6267672	52139.6925253	67049.2549053
ENSG00000084444	261	492.720416667	534	351.833333333	180	275	478.358241758	502.5	362	418.5	398.333333333	435.349462366
ENSG00000084453	0.0247058823529	0	0.04	0.03	0	0.01	0.01	0.02	0	0.01	0.05	0.03
ENSG00000084463	2776.20833333	5452.66454173	5692.88257576	3535.83281441	1976.8077957	2777.89285714	5485.81904762	5611.90725806	4323.45833333	4077.66666667	4240.72395833	5293.95816716
ENSG00000084623	9722.65071243	20039.516441	20623.975781	14834.7051738	8788.36090527	11883.5112005	18593.6511355	19035.4656781	14190.0117845	15271.2402693	14920.0331908	19630.2728611
ENSG00000084628	1	0	2	1	3	0	1	0	0	0	0	1
ENSG00000084636	10768.6345238	21267.5772939	21245.5272146	21069.6892297	12612.5097222	17266.3438814	13577.2429724	14266.8047699	10658.4784306	15034.5322581	15702.4717313	19662.6032468
ENSG00000084652	3888.6202957	7924.7077957	8467.02843062	5909.38055556	3482.41666667	4456.43333333	7012.5077957	6990.80952381	5391.125	5568.75	5564.66666667	6924.13803419
ENSG00000084674	0	0	0	0	1	0	0	0	0	0	0	0
ENSG00000084676	453.5	944.625	928.625	772.083333333	448	549	838.25	968.616666667	744.291666667	750	750.833333333	966.622222222
ENSG00000084693	1188.92424242	2352.37666667	2433.29166667	1976.35827228	1234.52777778	1575	1952.135	2006.5	1480.66666667	1708	1875.5	2307.25
ENSG00000084710	105	199	184.291666667	135.5	62	94.9166666667	207	210.25	191	162	176.125	233.75
ENSG00000084731	1775	3824.25285714	3658.8077957	3301.33690476	1842.5	2630.33333333	2708.01612903	2695	2113.40833333	2800.4	2856.33333333	3459.38888889
ENSG00000084733	4973.22619048	10515.356746	10717.3363978	8964.80303379	4965.83846154	6801.86666667	8005.79090909	8116.16612903	6223.36666667	7088.91666667	7311.78571429	9286.84452381
ENSG00000084734	4	15	9	5	5	6	2	6	2	3	8	6
ENSG00000084754	12178.3058664	24647.9214286	25469.7734355	20350.1911597	11460.2595238	15401.5470204	17762.5163867	18717.5501152	13644.6107143	16043.1666667	15815.177637	21331.0722844
ENSG00000084764	705	1448.33333333	1464.86666667	1409.75	868	1107.625	830.016129032	835	640.5	873.126262626	924.083333333	1130.25
ENSG00000084774	7054.85084781	13498.2860225	14914.3972432	11106.2707258	6156.89166667	8396.51488095	11661.9583333	12717.2072581	9407.31295443	9614.26612903	10081.1344444	13497.6681132
ENSG00000085063	20114.6960678	40875.9834416	41809.3228235	35594.4504724	19413.2	26256.1779903	30576.3091194	32130.9496032	24166.8369308	29124.9417819	28793.1788208	37486.2328478
ENSG00000085117	6045.7708845	12347.4152604	12238.6532873	8286.64511911	4859.79104302	6685.40918962	11133.0526194	11163.4206401	8253.65453819	9800.19348838	9978.92470233	12895.4401394
ENSG00000085185	946.25	1828.875	2033.11111111	1726.65898618	984.75	1366.81904762	1099	1160.5	871	1117.5	1139	1498.5
ENSG00000085224	1798.89285714	3614.56666667	3862.28257576	3255.35119048	1657	2404.1217033	2446.16666667	2848.72916667	2104.83333333	2344.87896825	2409	2976.55
ENSG00000085231	400.333333333	773.392857143	792.875	607.166666667	277.5	448.375	692.902777778	849.166666667	661.833333333	650.25	573	744.25
ENSG00000085265	0	0	0	0	0	0	1	0	0	0	0	0
ENSG00000085274	499	907.5	1065.91666667	693	390.5	462.333333333	836.333333333	956.25	707.141129032	708	678.061111111	792.25
ENSG00000085276	260.666666667	493	497	368.5	197.125	242	474	509.666666667	376	439	344.75	514
ENSG00000085365	957.5	1882.08333333	1859.75119048	1750.75	920.5	1247.16666667	1278.29166667	1244.5	929.927631579	1282.79166667	1285.66666667	1487.5
ENSG00000085377	4084.83333333	7956.7127957	8508.79350998	5989.16388889	3435.03333333	4714.03398618	6324.80238095	6475.03452381	5006.03333333	5359.77777778	5372.17619048	6810.40793651
ENSG00000085382	325	679.125	707	462.916666667	274	341	518.611111111	605.90952381	464.458333333	398	451	538
ENSG00000085415	1305.0492278	2661.66530928	2779.5846557	1897.44809524	1037.67735122	1464.70649597	2787.97581984	2772.84940891	2077.79315789	2265.5	2192.07263158	2666.05740371
ENSG00000085433	1456.51	2977.33333333	3002.25555556	2704.7	1471.5	2069.45833333	1967.70833333	2160.02	1500.5	2071.25	2095.5	2608.03611111
ENSG00000085449	1953.24358974	4184.80952381	4073.25861582	3257.48225806	1703	2313.83333333	3092.68809524	3221.21022727	2412.04166667	2790.5	2658.625	3351.62380952
ENSG00000085465	16	48.3333333333	40	32	20	27	23.5	27	12.0158730159	31	20	20
ENSG00000085491	2320.01612903	4834.21652586	5002.67424242	4122.58382353	2263.84946237	3076.95833333	3868.01612903	3929.90725806	2909.64285714	3530.45833333	3388.9327957	4330.50184332
ENSG00000085511	1016	2076.14285714	2241.25900657	1166.33333333	666.016129032	890.5	2053.57703704	2132.66666667	1529	1442.27777778	1336.51388889	1767.78333333
ENSG00000085514	34	52.5	46	42.5769230769	21	32.5526315789	26.5	33.0526315789	35.5	26.5	31	29.5
ENSG00000085552	2234.0077957	4515.5	4996.5692433	3252.47619048	1969.40277778	2692.75	3590.25	3531.625	2699.76190476	2421.19818031	2545.83333333	3406.66666667
ENSG00000085563	3	1	5	2	2	2	1	4	1	1.5	3	3
ENSG00000085644	1047.11111111	2088.78452381	2225.49166667	1556.33333333	940.9	1263	1633.33333333	1609	1175.51612903	1224	1304.7	1756.66374269
ENSG00000085662	3309.75089094	6757.2086501	6923.05071895	5007.35242904	2958.51833333	4105.87127451	5317.36882062	5529.97855958	4121.66660522	4180.51798209	4305.61630824	5554.14265696
ENSG00000085719	3944.40277778	7812.04166667	8042.43914491	5923.46944444	3224.55277778	4411.61666667	6294.06944444	6645.04946237	5049.33333333	5722.4	5735.29166667	7295.19231951
ENSG00000085721	2018.63333333	3908.10416667	4066.83516484	3325.64358974	1896.16666667	2593.38333333	2990.86111111	3011.86428571	2288.14809524	2552.25	2585.425	3241.13906486
ENSG00000085733	16598.317074	33490.4459274	34393.086231	30220.4431913	18097.7405914	24719.1317091	23844.8462302	23777.371147	17992.4356528	23561.7439068	23952.8754254	30284.9708909
ENSG00000085741	15	28	41	36	15	28	10	18	17	18	13	25
ENSG00000085760	1604.70833333	3261.76785714	3430.40952381	2176.41666667	1210.54166667	1599.83333333	3005.55952381	3138.37558072	2304	2356.03225806	2357.45833333	2977.5
ENSG00000085788	1486.36416825	3089.90028249	3278.23333333	2400.37202381	1297.58333333	1792.29166667	2820.55952381	3053.67857143	2157.08333333	2419.5	2479.5	3212.93333333
ENSG00000085831	5	27	15.3333333333	19	10	16	2	10	12	5	14	16
ENSG00000085832	1737.95833333	3414.56666667	3472.78333333	2679.37857143	1418	1982.39112903	2839.83333333	2964	2118	2464	2504.79166667	3280.04166667
ENSG00000085840	545.5	1116.125	1204.95833333	395.25	255.833333333	300.5	1511	1523.46057348	1087.5	811	727	1042.75
ENSG00000085871	681	1152.91612903	1300.5	816.2	426	650.125	979.516129032	1006.83333333	788	802	854.016129032	1027.44548872
ENSG00000085872	3016.41071429	5852.53272283	6052.88014002	4651.96349206	2862.53225806	3899.66666667	5141.67179487	5105.02875458	3963.04166667	4278.2	4413.22319902	5613.28055556
ENSG00000085978	624.736111111	1272.40898618	1292.33333333	1030.625	583.5	770.533333333	1040.75	1005.6504902	797.333333333	939.682795699	917.666666667	1159.91666667
ENSG00000085982	3085.89285714	6377.66612903	6608.29924242	5219.60622632	2864.16666667	3880.06742032	5041.11388889	5225.27787115	3885.89285714	3974.5	4030.5	5343.2827957
ENSG00000085998	4841.45737327	9807.13060421	10244.9591534	7954.61290191	4914.85303379	6154.31772846	7681.39597752	8095.04348727	5916.59492063	6859.8854329	7057.57866601	8873.25402547
ENSG00000085999	607.392156863	1292.35192308	1348.56666667	459.267857143	281	372.333333333	1572	1600.86666667	1186.5	943.375	939.083333333	1093.625
ENSG00000086015	2458.41127717	4759.59436525	5138.59728255	4167.66118121	2381.65125172	3215.55981571	4253.46275683	4199.36206	3217.51059569	3748.79920519	3882.49984761	4829.33836179
ENSG00000086061	9189.78730159	18240.6857574	18781.9694084	11829.7020818	6600.16666667	9230.01096491	13047.1351767	13432.6339862	10296.3444444	9839.42684332	9272.33392473	12267.9539683
ENSG00000086062	15630.5050179	31725.4165835	32332.1880696	26857.1037336	15256.2797619	20158.6185301	19373.9896825	20110.6120657	14989.6140476	17543.5611111	17826.7264465	22423.7329365
ENSG00000086065	2290.79166667	4910.92908346	5210.42106782	4456.5959707	2715.125	3508.20833333	3311.89285714	3419.39112903	2533.39112903	3348	3304.45	4057.78696237
ENSG00000086102	1955.26	3798.5577957	3958.73398618	2759.97941176	1591.20833333	2229.67777778	3150.76785714	3286.20833333	2511.83333333	2463.125	2631.33333333	3468.77107465
ENSG00000086159	15	33	24	28	20	24	21	13.5	13	35	29	29.5
ENSG00000086189	803	1680.11111111	1681.325	1156.41666667	755.125	975	1651.66666667	1652.72222222	1190.75	1291	1234.72222222	1622.86666667
ENSG00000086200	1179.56158358	2389.17753283	2471.36111111	1672.16666667	969.166666667	1339.83333333	2217.71774194	2369.75	1705	1906.33333333	1751.47446237	2329.135
ENSG00000086205	11.5	18.5	23	45.5	28	26	13	14	3.5	46	24	38
ENSG00000086232	4405.70378788	8872.10952381	9390.23730159	6366.71230159	3650.375	4945.72916667	7769.87301587	8060.425	6094.65833333	6170.7827957	6282.90277778	8159.02777778
ENSG00000086288	0	0	0	0	0	0	0	0	0	0	0	0
ENSG00000086289	5	10	11	0	2	2	5	5	5	3	7	8
ENSG00000086300	284	647	560	383.944444444	202.125	308.5	557	543	389	416	455	501.5
ENSG00000086475	1779.15	3665.48333333	3821.25065284	2407.16993464	1504.20833333	2035.56666667	3340.79166667	3347.8827957	2432.71190476	2543.46587302	2518.65555556	3297.7
ENSG00000086504	2812.51612903	5833.96144689	5960.83257576	4566.89160131	2621.47222222	3613.7	5549.53981481	5386.17424242	4101.98835125	4598.74761905	4558.36612903	5665.36904762
ENSG00000086506	3	6	15	8	4	10	13	8	8	3	7	6
ENSG00000086544	2333.16666667	5011.875	4839.9938076	4854.8254902	3035.58333333	3839.5952381	3266.90833333	3173.25	2296.68333333	3236.33333333	3524.07237762	4249.76904762
ENSG00000086548	1	1.83333333333	4.86666666667	10.3333333333	4	1.5	0	1.5	2	1	2.5	2.5
ENSG00000086570	6906.20833333	13803.3833333	15902.7087302	13218.2536874	6357.97420635	8588.44918137	11878.3706349	12611.4488671	9576.30729167	9671.64112903	9539.30119048	13120.7864469
ENSG00000086589	1652	3402.20833333	3571.01454173	2402.125	1382.14285714	1930.75	2982.66666667	3014.16666667	2411	2290.5	2381.61904762	3044.32565284
ENSG00000086598	8449.45224014	16964.2678571	17218.8308358	11771.3431132	6450.33333333	9059.6007563	15214.0823989	15827.5509085	11929.032242	11694.6648338	11696.8583333	14488.252381
ENSG00000086619	245	480	508	377.125	210	304	368.5	399.5	307	334	342	395.833333333
ENSG00000086666	1090.66666667	2363.91666667	2382.01952381	1954.77619048	1048.125	1461.475	1722.03333333	1840.33333333	1303.43452381	1543.5	1538.83333333	2035.375
ENSG00000086696	81	175	162	221	129	178.5	51	59	37	83	86	140.333333333
ENSG00000086712	1719.34722222	3439.95833333	3511.34166667	2478.89285714	1355.2	1955.47619048	3312.25	3290.58333333	2605.66587302	2573.625	2694.29166667	3391.40277778
ENSG00000086717	0	0	1	0	1	0	0	0	0	0	1	0
ENSG00000086730	35	63	60	72	29.3333333333	53	51.3333333333	63	52	45	42	54
ENSG00000086758	11644.2534306	22323.8833333	25468.2945428	23386.2924349	10974.8987048	14568.1606887	18028.3104875	19863.0953283	15300.2767025	16354.0416667	16508.1801331	22484.7722663
ENSG00000086827	981.625	1946.10833333	1946.25	1250.03333333	655.833333333	992	1740.5	1933.125	1497.83333333	1283	1203.5	1692.875
ENSG00000086848	949.666666667	2046.06944444	2119.76944444	1339.81666667	729.642857143	1048.39285714	1592	1733.83333333	1304.5634058	1208	1226.83333333	1667.075
ENSG00000086967	1	2	1	2	0	0	1	0	0	0	0	0
ENSG00000086991	0	0.5	0	0	0	0	0	0	3	0.5	2	0
ENSG00000087008	1047	2019.25	2025.05321068	1769.50952381	964.837557604	1291.6	1596.49231951	1566.6	1167	1492	1483	1840.625
ENSG00000087053	1699	3428.65833333	3694.02692308	2301.34946237	1316.7	1796.78333333	3370.64285714	3633.72446237	2703.32392473	2639.08333333	2603.95833333	3260.90452381
ENSG00000087074	1829.11612903	3895.70114943	3913.74166667	4143.4327957	2433.5	3159.64285714	2808.5827957	2561.5	2036.08333333	3162.225	3047.33730159	3783.6827957
ENSG00000087076	30	57	55	29	15	30	63	68.1666666667	49	52	47	43.3333333333
ENSG00000087077	6602.24611111	12828.2956349	13110.2756279	11045.7058234	6676.6827957	9073.89087302	11208.2822581	10269.1077236	8345.78571429	9173.89047619	9695.59222793	12157.4900794
ENSG00000087085	57	85.2	115.892857143	68	40	73.5	29	33	16	13	17	25
ENSG00000087086	25586.0148123	51059.5187967	53299.7545056	65271.5220916	38490.8057188	52013.4360942	33380.4367876	33638.7748987	25321.5021395	39151.2761905	39755.9890702	51964.9150686
ENSG00000087087	5132.3047619	10373.3699386	10683.265155	7021.90119048	4402.22333333	5896.38293651	9752.26159983	9636.35898618	7296.98259962	7348.30085125	7371.66666667	9649.87148618
ENSG00000087088	3489.5	7094.88095238	7268.63398618	5652.12896825	3521.2	4617.60119048	5142.69892473	5015.98611111	3852.60119048	4388.64285714	4514.375	5735.20170251
ENSG00000087095	688.2	1480.0577957	1529.97619048	1231.5	639.515384615	865.111111111	1147.22222222	1156.33333333	876.5	976.022222222	1001.11111111	1339.16666667
ENSG00000087111	2549.78571429	5296.33596491	5416.8827957	3707.22619048	2182.33333333	2870.93253968	4521.25	4500	3365.375	3570	3827.34285714	4796.15277778
ENSG00000087116	0	1	0	0	0	0	1	0	0	0	0	0
ENSG00000087128	10	13	9	20	12	22.5428571429	9	8	4	6	5	3
ENSG00000087152	3911.11666667	7760.53571429	8093.65	6331.25	3906.05952381	5247.5	5786.90898618	5844.75	4446.51454173	5065.09090909	5262.58333333	6688.53849206
ENSG00000087157	824.5	1652	1669.67222222	1319	815.5	1016	1273.08333333	1360.26666667	993	1079.5	1073.25	1469.18382353
ENSG00000087191	3750.05119048	7524.06166667	7901.53738095	5749.3312084	3162.28333333	4530.99166667	6857.72619048	6937.93588702	5175.76111111	5390.875	5452.60343062	7218.45396825
ENSG00000087206	1101	2247.08333333	2363.19444444	1646.95833333	969	1301	2056.39444444	2039.5	1589.66666667	1595	1662.625	2185.04166667
ENSG00000087237	0	0	0	0	0	0	0	1	0	0	2	1
ENSG00000087245	2955.08333333	5830.55184332	6094.73333333	4352.8662084	2424.83333333	3399.17638544	4808.81944444	4593.21785714	3482.14761905	4489	4246.17424242	5461.4718254
ENSG00000087250	0	0	0	1	0	0	0	0	0	0	0	0
ENSG00000087253	1378.3547619	2474.84219202	2654.24090909	1808.872558	1001.0212766	1475.05263158	2421.37694678	2411.2879902	1877.64358974	2161.16666667	2086.81785714	2476.0225
ENSG00000087258	17	53	67.5	56	23	37	14	22	9	15	15	20
ENSG00000087263	2597.44482492	5247.84155527	5578.098149	4119.12377793	2321.79624847	3240.825	4314.44362582	4432.28181566	3393.84333333	3623.11518061	3655.86969697	4782.35460278
ENSG00000087266	1251.67666667	2259.16212375	2466.81301772	2108.74806122	1322.21	1719.72538462	1506.92666667	1633.35224739	1226.45333333	1410.13694915	1531.12789322	1887.74333333
ENSG00000087269	2906.03330177	5832.89320192	5843.76879106	4157.22958282	2474.08333333	3458.61513158	5176.14910714	5571.88212451	4143.1520202	4490.80714286	4458.05426825	5602.13898422
ENSG00000087274	9067.0655914	18645.432002	19379.3105623	15324.4938458	8958.8234127	11770.6506118	14532.9403037	15006.651129	11137.5789683	13122.8194444	13004.0216846	16995.5461472
ENSG00000087299	349.825085955	716.841872908	735.090256427	506.849247738	264.906126211	404.318580822	729.332797178	764.687082146	621.227421734	545.900957238	624.242612081	692.850146086
ENSG00000087301	84	184	206.333333333	109.5	59	85	181	191.5	143	154	141	170.5
ENSG00000087302	2678.12166667	5131.32346686	5356.25064998	3758.68285714	2072.47462963	2810.0715735	4699.51119048	4948.18769862	3735.96883469	3674.64222222	3738.43501792	4848.29328283
ENSG00000087303	0	1	0	0	0	1	1	0	0	0	1	2
ENSG00000087338	540.333333333	873	884.625	648.666666667	337	418	926.52173913	993.333333333	697	699	771.7	798.625
ENSG00000087365	9589.86184332	19938.809383	19937.6977467	14506.9479111	8527.17777778	11813.4587662	17730.0873016	17849.5853175	13409.6831132	14674.641129	14121.756941	18619.3878147
ENSG00000087448	1710.575	3285.85833333	3381.01388889	2373.125	1363.5	1858.27777778	2903.625	3093.39652406	2255.97446237	2418.5	2366.775	2911.71960784
ENSG00000087460	23687.9813236	47649.743959	49946.9763349	40571.4921534	23264.71258	31676.4373064	39359.9829171	39891.6703533	30216.7535458	35437.8799784	36009.01851	46047.702272
ENSG00000087470	4068.22041983	8237.6984985	8465.11193064	5835.7656746	3118.6000576	4483.98801933	7517.88974014	8074.49969655	5935.15434958	6405.51215539	6392.48449282	7953.07186147
ENSG00000087494	14325.6776696	29065.2203401	29639.3909951	30154.7058409	18260.7272401	25132.6726827	17867.3933261	18561.9624168	13887.9423195	22852.7067204	22349.1587725	28266.1290473
ENSG00000087495	14	54	52	45	24	34	54	64	30	41	62	49
ENSG00000087502	1052	2215.31501832	2055.04166667	1721.37970085	988.045454545	1381.66666667	1615.20833333	1788.33333333	1268.21929825	1533.08333333	1517.325	1676.95833333
ENSG00000087510	875.266129032	1816.95	1903.67446237	1364.875	818	1178	1649.64285714	1554.64112903	1130.625	1283.5	1311.33333333	1668.10192308
ENSG00000087586	1176.45098039	2455.4297619	2705.92916667	1133.03333333	623.5	857.583333333	3512.08333333	3484.33333333	2537.5	2115.66666667	2048.26785714	2677.15
ENSG00000087589	0	1	3	1	1	1	3	1	4	2	0	0
ENSG00000087842	285	586	600.513888889	387	193	225.6	465	469	318	298	335	374
ENSG00000087884	239.722222222	412.033333333	469.529411765	417.41025641	250	295.828899171	310.876923077	365.892857143	241.365591398	338.076923077	306.08125	425.541666667
ENSG00000087903	534.733333333	999	1078.375	734.083333333	448.142857143	645.859649123	995	1038.44444444	723.4	710	796.511235955	1061.99166667
ENSG00000087995	730.124596273	1341.60249936	1371.83090636	1136.72480644	576.632795699	855.333333333	1275.55740553	1319.50670387	1045.27147147	1127.12202381	1181.12857143	1451.12611111
ENSG00000088002	9	32	24	68.1111111111	53	69.5	19	23	18.5	23	39	31.5
ENSG00000088035	225	459	461.833333333	305	163	235.125	449.5	463	332.5	283	359	377.5
ENSG00000088038	2576.79166667	4975.99946237	5310.76495726	3728.86224014	2385.83333333	3113.35714286	4403.29166667	4451.83565284	3338.58333333	3690.16666667	3684.06374808	4687.86666667
ENSG00000088053	0	4	0	0	2	4	0	3	2	3	1.5	1
ENSG00000088179	512.025641026	1132.64285714	1190.54166667	863.527777778	508.666666667	648.5	966.125	987	695.333333333	748.1	707	952.5
ENSG00000088205	3061.30357143	6348.74350998	6429.52243867	4361.79920635	2504.8655914	3473.16785714	5754.30952381	6107.24777778	4710.11666667	4637.79166667	4654.37021825	5748.8470202
ENSG00000088247	8650.15833333	17502.2906157	18029.4020709	12837.8292243	7693.30277778	10382.9819094	16618.1158832	16179.6409091	12421.8601767	13432.5666667	13219.7239247	17202.4470558
ENSG00000088256	3877.77612903	7812.33380952	7811.60286403	6278.42222222	3791.75	4796.53333333	7527.49430364	7216.38517665	5532.54231951	6253.76	6366.75	8110.54985919
ENSG00000088280	687.5	1311.64444444	1274.83333333	1141.36666667	686.571428571	917	1063.45833333	1076.45833333	743.5	956	979.190909091	1269.525
ENSG00000088298	905.375	1825.95	1747.625	1477.27777778	900	1153	1754	1735.66666667	1275.625	1504	1561	1867.375
ENSG00000088305	217.016129032	412.833333333	428.033333333	231.25	167.25	207.111111111	481.2	480	332.5	261.5	295	421
ENSG00000088320	0	0	0	0	0	0	0	0	0	0	2	0
ENSG00000088325	3536.93452381	7023.14444444	7460.03398618	2977.24628776	1809	2421.97446237	9133.98015873	9589.34470046	7149.1702381	5565.36111111	5588.98611111	7340.7427957
ENSG00000088340	29	70	73.5	97.7	75	75	25.5	36	19	54	49	54
ENSG00000088356	706	1383.5	1409.825	1199.36071429	706.5	1013.75	1245.75	1243.825	875	1117	1019.16666667	1338.5
ENSG00000088367	529	1021.49109731	1023.51587302	774.75	483	637.5	556	586.685714286	490	490.5	525.5	602
ENSG00000088386	0	3	0	2	2	5	0	0	0.01	0	1	2
ENSG00000088387	2803.16666667	5707.88252832	6254.40814307	4979.91230159	2665.03888889	3685.9	5936.25952381	6238.3327957	4603.83333333	5134.35	5460.93783233	6773.16428571
ENSG00000088448	517.75	1009.33333333	1066.03333333	726.333333333	460	600.80952381	821	916.5	650	628	691.333333333	826
ENSG00000088451	218.5	411.25	495.5	334.333333333	159	266.125	396.5	471.25	308	292.5	283	348
ENSG00000088538	14	22	22	13	8	6	12	7	6	5	9	5
ENSG00000088543	278	551.833333333	508	421	233.111111111	346.125	384.625	397	302	302	350	445.090909091
ENSG00000088682	1332.21505376	2567.6	2715.20833333	2185.30952381	1225.5	1689.04924242	2358.5	2341.25	1780	2011.56666667	1957.33333333	2504.45
ENSG00000088726	8302.49166667	16596.7727343	17035.1001152	19400.3572005	11085.3647186	15037.2988095	10541.284383	10533.5605735	7860.47777778	13710.5131528	13313.0138889	16919.6277778
ENSG00000088727	134	279.833333333	292.5	215.291666667	147	211	230.5	225	179	176	188.13869863	259
ENSG00000088756	3	5	8	1	2	4	1	5	2	7	5	5
ENSG00000088766	595.2	1120.41666667	1103.45833333	872.833333333	475.333333333	676.625	1073.625	1027.83333333	900.125	931	821	1018.16666667
ENSG00000088782	0	0	0	0	0	0	0	0	0	0	0	0
ENSG00000088808	1009	1970.7	2135.96057348	1573.02631579	895	1262.14285714	1525.64285714	1640.83333333	1214.26515152	1266	1342	1713.37896825
ENSG00000088812	3308.72222222	6838.82111111	6964.52825766	5702.94946237	3205.26	4290.62128776	4926.21	5346.71904762	3987.47619048	4939.69642857	4826.41449113	6355.54316239
ENSG00000088826	478	981.021825397	913.111111111	784.7	487	642.625	686.5	700	557.349462366	625.5	595	757.083333333
ENSG00000088827	0	0	0	0	0	0	0	1	0	0	0	0
ENSG00000088832	16080.4397534	32859.4397267	34525.7703021	31021.7889741	17334.0427163	23829.9324588	22367.8450973	22988.4573063	17666.4844624	21130.3667819	22105.1833875	28658.485472
ENSG00000088833	3117.0332859	6477.835	6799.31111111	5240.65281385	3141.65725806	4373.25694444	5512.83214286	5593.63596491	4397.775	4727.38467742	4684.27612903	6189.4466792
ENSG00000088836	964.333333333	1849.75	1952.97619048	1577.71111111	907.5	1289.22222222	1177.02727273	1211.125	911.5	967.5	1082.625	1308.6047619
ENSG00000088854	982.363636364	1848	1928.64166667	1701.5	935.5	1276.31904762	1313.58333333	1404.64285714	1089.45	1219.4	1219	1544.32392473
ENSG00000088876	654.311111111	1389.78809524	1419	1140.83333333	703.75	894.833333333	940.05	986.916666667	781.791666667	968.8	887.349462366	1146.33333333
ENSG00000088881	27	34	45	89.5	45	61.1111111111	15	9	8	40	41	40
ENSG00000088882	0	0	0	0	0	0	0	0	1	0	0	0
ENSG00000088888	7203.38555028	14422.1820974	15022.3621122	12411.4440535	7052.96386994	9602.85897917	9698.67923463	10010.7535777	7355.55504763	9263.77838388	9481.7101389	12126.7614487
ENSG00000088899	423.058823529	885.5	868.333333333	911.491666667	585.5	745.793478261	443	490.016129032	337.5	552	576	744.5
ENSG00000088926	0	0	0	0	0	0	0	0	0	0	0	0
ENSG00000088930	5152.84112903	10201.2291667	10265.8699346	7448.47308802	4119.08333333	5571.91785714	8007.1232906	8269.52777778	6193.20375458	6678.97619048	6766.93333333	8517.3202381
ENSG00000088970	753	1607	1607.79166667	1107.01785714	651	890.125	988.5	1154.01	848.5	857.5	838.5	1130.5
ENSG00000088986	5642.89285714	11604.2281178	11605.3104725	9727.26060594	5474.37285714	7903.30119048	10474.7681818	10722.2209707	8162.77998534	9196.28670034	9207.39651515	12102.5625594
ENSG00000088992	0	2	6	1	1	4	5	1	0	0	2	2
ENSG00000089006	4004.17619048	7892.97332404	8376.83773073	5707.671188	3243.43236111	4464.67944794	6748.97140212	7378.165332	5755.13508199	5185.99889343	5407.61786185	7039.0965567
ENSG00000089009	16974.870598	34285.8520884	35412.0182287	27069.7690007	15571.223564	21419.9408148	28317.5524176	29022.4587351	21983.0325176	23552.8441313	24244.9944334	31116.9443274
ENSG00000089012	1.33333333333	7.16666666667	4.58333333333	1.75	1.75	1	2.75	0.75	1.25	1.25	1.75	1.83333333333
ENSG00000089022	1264.31952381	2629.11119048	2575.36027405	2006.48282051	1177.33333333	1643.18131868	1991.49333333	2047.78777778	1681.85803571	1910.01282051	1737.37666667	2298.33666667
ENSG00000089041	4.0119047619	10.157027027	3.01136363636	17.0250626566	8	12.0260364842	20.0217647059	8.03272814142	5.02715098147	9.03666666667	21.0113636364	33.0266666667
ENSG00000089048	782	1763.25	1681.83333333	1219.775	631.166666667	947.566666667	1548	1645.48611111	1188.71612903	1206.01612903	1229	1682.30952381
ENSG00000089050	731.039411765	1509.61122492	1585.18950871	1033.87914017	595.5	784.51	1412.07090909	1475.88811991	1024.22546841	1100.23829925	1085.02539683	1342.37995191
ENSG00000089053	3816.07555556	7607.86308507	7918.98746032	5851.62548872	3216.28695527	4467.04076923	6515.23993856	6805.61641283	5257.17843434	5311.13174242	5470.82318031	6806.18501253
ENSG00000089057	1874.55714286	3439.33333333	3869.58333333	2668.96785714	1583.5	1942.33333333	2936.97619048	3042.97184685	2278.75	2419.33333333	2357.7	2905.36490683
ENSG00000089060	1290.14285714	2602.99166667	2682.81666667	2041.92821068	1245.33333333	1592.75	1668.66666667	1698.66666667	1261.14285714	1431.45833333	1588.33333333	1914.98333333
ENSG00000089063	1681.76612903	3289.93452381	3482.07451437	3194.87724014	1733.45833333	2348.60277778	2631.22222222	2868.30238095	2135.5	2497.21612903	2529.45833333	3214.75
ENSG00000089091	114	203.5	243.035714286	190	93.5	130.5	167.5	186.51	159	156.125	132.51	200.25
ENSG00000089094	1514	2935.54333333	3082.80444444	2092.3125	1239.44444444	1603.66666667	2790.125	2677.375	1979.64285714	2052	2189.125	2743.33333333
ENSG00000089101	2	4	1	2	0	5	2	5	6	5	5	3
ENSG00000089116	31	53	52.5	96	52	69	35	47	29	49	52	55
ENSG00000089123	499.833333333	989.5	1060.25	859.291666667	454.166666667	568.5	774.125	803.2	616	735	693.833333333	986.5
ENSG00000089127	7457.31904762	16359.9996032	17416.6266595	10535.6996753	6466.78333333	7768.08452381	7685.33888889	7645.61785714	6062.86890681	5264.01190476	5336.02424242	6794.10501792
ENSG00000089154	10473.575	20724.4712996	22168.9369769	17902.6352377	9503.04545455	13431.71	16430.0901877	17404.0155914	12670.5855735	14320.7083333	14450.0416667	18830.8727343
ENSG00000089157	49065.8588974	100124.90393	102296.170649	74751.4208019	44141.822308	59575.7288897	79399.204278	80861.7091551	61812.5975202	63482.9234767	63909.1941941	82877.8592009
ENSG00000089159	24954.1022401	50413.2386396	52361.0629188	43262.806537	25708.2827957	35225.3767819	44189.3386816	44351.2272401	33364.7825973	38494.489445	40093.9493757	51084.5774493
ENSG00000089163	20	53	35	22	21	38	24	32	26	20	22	32
ENSG00000089169	1	3	1	0	0	0	0	0	0	0	1	0
ENSG00000089177	1342.125	2590	2693.86111111	2151.63676395	1233.33333333	1564.5	1989.125	2085.93333333	1568	1738	1755	2226.5
ENSG00000089195	1003.5	2189.7	2192.45	1490.46785714	812.5	1227.025	2024.85833333	2083.78571429	1639.20995671	1594.07692308	1652.58333333	2160.59455965
ENSG00000089199	75	152	188.166666667	127.333333333	78	93	118	125	83	87	71	115.01
ENSG00000089220	6475.1827957	13535.2273408	13814.2497905	11887.5228862	6929.29015152	9314.74444444	10803.9687662	10857.9090944	8265.07446237	9916.53333333	10175.1166667	12893.0197365
ENSG00000089225	0	0	0	0	0	0	0	0	0	0	0	0
ENSG00000089234	953	1883.01612903	1919.95	1638.25	942.333333333	1320.53125	1384.28571429	1437	1006.2	1395.11111111	1290.75	1698.075
ENSG00000089248	3752.15700205	7538.83859649	7428.75620301	4510.6966457	2705.84285714	3687.45	7342.81944444	7453.00396825	5622.19166667	5923.325	5708.59444444	7153.09444444
ENSG00000089250	911	1797.95	1914.91666667	1451.00555556	779.583333333	990	1988.91666667	2144.79166667	1520.66944444	1713	1700	2242.09217172
ENSG00000089280	12079.25	24987.9958995	25822.3843143	15375.231506	9142.43055556	12791.4087662	23711.9268433	24459.717768	18250.9345238	17343.4667819	17657.8945597	22167.6604217
ENSG00000089289	1458.83333333	2905.91666667	2919.61666667	2500.06462704	1453	1949.125	2014.08333333	2086.59848485	1627	1841.95833333	1953.58333333	2483.09444444
ENSG00000089327	5515.14112903	11198.498982	11562.7900639	7513.62388585	4450.14285714	6093.39509729	9178.59722222	9128.03027394	6911.29166667	7538.88888889	7209.20444444	9396.28254148
ENSG00000089335	388.958333333	749.666666667	748.892857143	618	293.288461538	432	477.5	557.5	406.476190476	421	479.5	548.791666667
ENSG00000089351	2065.5	4073.04350998	4376.35416667	3387.18611111	2064.5	2684.08333333	2838.45	2938.16666667	2251.74285714	2533	2635.65833333	3409.25
ENSG00000089356	4714.29090909	9976.36111111	10120.6096612	9805.21031746	5776.76612903	7686.91071429	5434.93333333	5423.08333333	4161.62420635	6372.98225806	6068.70833333	7784.72608574
ENSG00000089472	4	10	15	42	17	20	16	13	7	25	27	27
ENSG00000089486	2650.375	5236.09946237	5478.81555556	4648.79390681	2665.50595238	3768.31111111	3221	3405.33333333	2407.075	2782.83333333	3007.8452381	3897.01071429
ENSG00000089505	38	65	76	44	23	33	44	50	32.125	38	52	46
ENSG00000089558	2	1	4	0	1	1	0	0	0	1	1	1
ENSG00000089597	21512.8439068	43875.23226	45166.7774097	31111.800305	17947.9014613	24363.9705961	35734.8550485	37854.9383017	27552.2026054	29387.5186749	28994.3436252	37659.2278388
ENSG00000089639	1466	2653.47619048	2711.11111111	2510.73835125	1583.25	2115.13888889	1734.76612903	1624	1201.51587302	1735	1728.1827957	2304.26666667
ENSG00000089682	480	939.183823529	1003.57142857	664.25	383.125	563.75	750.125	722.25	584.5	706	613.7	738.783333333
ENSG00000089685	1533.03	3001.0980925	3022.76834519	978.838965517	610.173448276	857.773104313	4007.10572003	3989.83050597	3113.17634647	2222.83448276	2311.35543514	2963.61239217
ENSG00000089692	29	53	42	29	24	33	24	27	12	27	21	28
ENSG00000089693	11070.0620635	21921.9542819	23042.3691628	18825.4101711	11568.7933692	15369.8286869	15846.2583333	16152.5150183	12135.7183296	14319.925	14719.6772401	18617.4407322
ENSG00000089723	598.642857143	1224.25	1222.33333333	1456.20833333	815	1118.60119048	664.5	660	531.666666667	749	758.5	934.70952381
ENSG00000089737	5618.04166667	11359.0417819	11542.61451	9171.5104329	5160.87619048	7026.17857143	9695.45861582	9627.025	7153.27946237	8408.08333333	8050.11666667	10478.4140894
ENSG00000089775	279.946666667	562.3	678.761208791	562.512048193	276.276923077	405.474242424	442.468954505	519.333333333	351.536129032	372.474869281	439.27	489.089004329
ENSG00000089818	827.625	1714.27777778	1684.33333333	1318.70952381	728.9	964.5	1401.56666667	1526.53571429	1097.5	1259	1253	1590.75
ENSG00000089820	1420.05128205	2892.14230769	2988.40287051	2321.25396825	1348.41666667	1861.91666667	2242.91437373	2245.38580586	1685.25085034	1900.73333333	2026.13333333	2632.98795987
ENSG00000089847	20	38	49	52	37	40	23	15	12	17.5	14	38
ENSG00000089876	1834.86237374	3588.7004902	3751.34333333	2662.36111111	1386.5	1953.84090909	2561.72619048	2715.67619048	2043.125	2055	2207.66666667	2809.41806418
ENSG00000089902	2172.95833333	4475.30952381	4665.39112903	3977.1004329	2127.58333333	2908.09112903	3494.67777778	3551.95833333	2766.66666667	3100.84112903	3047	3830.50119048
ENSG00000089916	1951.46785714	3852.22619048	4130.54166667	3730.14166667	2028	2738.75	2598.83333333	2843.5	2076.5	2560	2781.72222222	3558.01890681
ENSG00000090006	7324.02940115	14341.7388165	15024.8727281	11886.7126573	7760.21944444	10531.2795814	9446.91898618	9447.25285714	7204.80402277	8604.6410243	9152.74329657	11334.6484127
ENSG00000090013	1335.5	2756.16666667	2775.86829004	2225.08333333	1381.41666667	1963.51612903	2188.03333333	2074	1617.53333333	2121.2	2098.83333333	2501.41666667
ENSG00000090020	6499.36057348	12649.6195597	13291.1294803	10353.2974743	6028.31904762	8151.8077957	9649.0077957	10233.3083333	7495.55555556	8432	8806.30952381	10939.6718254
ENSG00000090054	2421.85066466	4779.12344322	4854.15641026	3493.04206349	2004.70628816	2788.04942002	3647.32388239	4004.98605006	3033.0472583	3131.42559179	3223.4297619	4153.73235653
ENSG00000090060	5515.11785714	10817.9712878	11375.6683197	8424.66384145	4511.76612903	6209.06666667	9986.17222222	10682.4742857	8240.04249639	8584.125	8395.09946237	10384.1924603
ENSG00000090061	2525.66666667	5166.84444444	5248.43333333	3843.15396825	2263.93333333	3077.75	3974.72446237	3953.64444444	3143.35897436	3384	3329	4148.71230159
ENSG00000090097	3018.65277778	6013.59761905	5985.08882784	5563.01948052	3231.94047619	4629.08055556	3882.40714286	3870.40638528	2969.34946237	3799.87724014	3823.46612903	5215.77833333
ENSG00000090104	0	0	0	0	0	0	0	0	0	0	0	0
ENSG00000090238	834.291666667	1604.10833333	1652.40112903	1316.57511521	1005.53333333	1222.83595238	1006.36507937	977	699.25	988.016129032	1011.625	1261.80489418
ENSG00000090263	1063	2110.625	2200.85166667	1455	791.606060606	1203	1949.25396825	1893.51	1441.625	1420.02040816	1497.25	1971.62603648
ENSG00000090266	1879	3958.29166667	4021.68015873	3558.46388889	2162.29166667	2831.64112903	3166.48398618	3127.5625	2349	3027.33333333	3052	3715.66349206
ENSG00000090273	4981.24277114	10048.1847005	10274.2022818	7865.28009729	4680.04761905	6349.44545746	9506.63015873	9219.09838402	7209.80119048	8037.11904762	7694.33940092	10161.0041837
ENSG00000090316	4411.26612903	8752.61744531	9253.3447253	7495.67840909	4491.84035714	6153.63214286	7990.66162791	8002.57159864	6126.74573896	7334.9375	7540.1879902	9592.69704753
ENSG00000090339	1857.22222222	3921.97371795	3853.80487172	4246.71785714	2529	3330.23015873	794	822	637	1114	1107	1436.79166667
ENSG00000090372	4807.19892473	9943.96709957	10513.6138158	8200.91269841	4936	6422.575	8006.82222222	8186.41071429	6104.30753968	7089.80184332	7345.72777778	9426.7797363
ENSG00000090376	20	27.3333333333	40	26	12	15	7	17	8	9	17	23.2
ENSG00000090382	0	0.5	0.02	0.04	1	0.0840740740741	1	0.0277777777778	0.0128205128205	0	0.02	0.0238095238095
ENSG00000090402	0	0	0	2	0	0	0	0	0	0	0	0
ENSG00000090432	1960.75	4156.20833333	4239.34529225	3389.84126984	1808.29166667	2526.875	3279.98916667	3201.5	2406.91666667	2750	2780.15833333	3602.4
ENSG00000090447	707.125	1381.5	1327.56666667	743.158333333	479	600	1476.71590909	1403.20833333	1140.5	1021	1012	1195.94444444
ENSG00000090470	918.624242424	1734.03333333	1611.25	1277.64166667	794.583333333	1031.36666667	1606.29166667	1638.34946237	1236.75	1304.33333333	1290.21590909	1701.635
ENSG00000090487	1780.23833333	3447.50362903	3557.66035322	2493.7287415	1402.01234568	1932.77040816	3153.34611111	3396.55040816	2649.51	2626.5625	2647.1927957	3358.04725966
ENSG00000090512	0	4	2	12	1	5	0	1	1	0	0	0
ENSG00000090520	4670.59722222	9131.20192308	9297.30184332	5538.72970085	3199.625	4347.61111111	8452.30725806	8790.85833333	6862.13654401	6236.55753968	6315.06666667	7738.55
ENSG00000090530	4094.66666667	8541.28531746	8432.103778	5051.9952381	3039.44444444	4068.49285714	5941.76944444	6016.47348485	4560.23313492	5864.1827957	5810.42619048	7618.88257576
ENSG00000090534	0	0	0	0	0	0	0	0	0	0	0	0
ENSG00000090539	1	0	3	2	1	0	1	0	0	0	0	0
ENSG00000090554	4	8	11.02	220.916666667	125	193.01	4.52	7	11.0275438596	194.021363636	211	251.80952381
ENSG00000090565	1963.68333333	4083.60277778	4083.51753247	4058.88452381	2350.625	3179.2	2798.08333333	2837.64285714	2131.95833333	2857.5	2861.83333333	3682.68285714
ENSG00000090581	1132.2	2240.45959596	2139.26468254	2104.94740111	1292.81166667	1720.635	1410.45833333	1382.9327957	1110.84333333	1513.35333333	1573.67076023	1891.41666667
ENSG00000090612	588.526129032	1142.19666667	1192.93752525	1078.62666667	550.25	770.02	898.041196581	996.443965459	763.274390244	864.081235955	882.766666667	1120.63263158
ENSG00000090615	3447.1827957	7092.27	7442.62760502	5796.56825397	3170.95192308	4364.33333333	6047.84848485	6076.39310207	4669.30952381	5286.575	5438.73542728	6530.23181818
ENSG00000090621	7995.71563735	16381.1161616	16574.1834921	13742.509531	7983.28345543	10969.7006528	13165.6729467	13643.842619	10132.1195238	11237.242403	11545.4779724	14609.2871413
ENSG00000090659	0	0	0	0	0	0	0	0	0	0	0	0
ENSG00000090661	270	560.714285714	635.5	488.015873016	312	392	357	337.5	302	343	397	523.5
ENSG00000090674	615.25	1101.83333333	1210.11086957	1168.63586957	653.313131313	938.25	824.5	862.75	685.666666667	876.844202899	826.5	1053.07666667
ENSG00000090686	1907.51612903	3785.56190476	3896.57063492	2927.60063677	1559	2275.94285714	3043.93333333	3392.78525641	2512	2586.66666667	2470.66666667	3291.82565284
ENSG00000090776	19706.059639	40235.5697783	41250.2196067	35926.6311828	21062.8790345	28328.7729544	28037.6739393	27435.8700362	20961.5345238	26019.0690476	26943.5365079	34104.4747128
ENSG00000090857	2683.87619048	5545.09568966	5871.72217949	4348.61850998	2410.34090909	3111.71944444	4246.71414491	4476.08168459	3359.28499278	3331.09313131	3362.11215539	4248.63055556
ENSG00000090861	6403.20833333	13802.0350592	13985.7379544	9118.1452381	5441.79166667	7296.64870479	12735.0506528	13680.606746	10211.6857143	10091.1428571	10300.7044585	13246.2699926
ENSG00000090863	8378.52188021	16845.3703533	17114.4602304	13446.0327957	7566.68888889	10082.7202381	13339.0073989	14343.0197188	10561.786544	11795.0450402	12120.7023721	15587.3271474
ENSG00000090889	934	1887.70833333	1939.10833333	700.166666667	403	491.125	2319.41025641	2537.47619048	1879.97619048	1401.75	1329.75	1695.29166667
ENSG00000090905	3172.57724014	6667.38350998	6859.84773076	4903.40436508	2816.56111111	3740.98076923	5357.08333333	5487.67590909	4155.41163734	4450.5	4574.4702381	5854.125
ENSG00000090924	2262.625	4421.38809524	4786.73452381	3850.77619503	2156.16847826	3055.36028249	3255.38333333	3303.425	2359.59166667	2662.19166667	2981.02380952	3661.95138889
ENSG00000090932	90	171.5	150.5	134.25	85	140	161	158.5	132	178	162	206
ENSG00000090971	710.015384615	1422.36666667	1313.95	1139.5	712.016129032	938.2	1238.51612903	1183	861	1134.5	1051.33333333	1258.25
ENSG00000090975	886	1692.5	1866.34946237	1192.80952381	719.5	896.833333333	1159.33333333	1305.38675214	968	1017	1010.7	1330.79691877
ENSG00000090989	1238.33333333	2376.6875	2656.26612903	2136.2	1083	1562.08333333	1898.76785714	1825	1511.625	1782.5	1582.83333333	2114.73696237
ENSG00000091009	1652.66666667	3368.32467532	3403.22222222	2499.50577269	1358	1900.49166667	2883.91568627	2978.825	2336.62619048	2445.01388889	2399.01111111	3037.5
ENSG00000091010	0	1.5	2	5	1	3	2	2	0	3	0	4
ENSG00000091039	2244.34090909	4398.73965155	4506.56136713	3622.39087302	1843	2578.44946237	3508.82900433	3792.33333333	2696.30952381	3227.85119048	3140.19967532	3807.83333333
ENSG00000091073	2614.09702036	5154.87033826	5345.92488586	4857.11168276	2845.29053379	4046.27184739	2841.59798633	2843.32894737	2284.64346764	3009.61372549	3096.7741342	3932.00581639
ENSG00000091106	0	0	0	0	0	0	3	1	0	2	0	0
ENSG00000091127	1205	2493.50501253	2494.30757576	1864.68831169	1007	1402.5	2014.02777778	2158.03333333	1648.5	1853.16847826	1730.66666667	2303.775
ENSG00000091128	16	27	28.0538888889	35.0296078431	14.5277777778	22	6	11.0384615385	8.06666666667	11	19	17.01
ENSG00000091129	120	225	236	138	72	92	153.75	152	97	213	170	253.25
ENSG00000091136	15553.4202381	30776.7723735	32871.2886073	26741.3290835	14907.7443036	20172.6440476	19790.9785714	21239.5646139	15860.4742063	17600.9565005	18068.6863671	23357.7457419
ENSG00000091137	13.0456410256	9.27923076923	23.0281818182	9.0540398293	7.07439628483	5.04	22.042397343	24.01	18.0626315789	8.01	13.03	18.57
ENSG00000091138	0	0	0	0	0	0	0	0	0	0	0	0
ENSG00000091140	3140.45	6121.54166667	6367.20992063	4971.7254329	2558.875	3738.04166667	4765.43452381	5054.03501401	3803.42860983	4045.25	4059.125	5130.46230159
ENSG00000091157	606	1361.325	1428.67666667	959.2	513	731.5	1112.89285714	1175.5	895	884.5	961	1131.125
ENSG00000091164	1415.625	2731.80090909	2823.06785714	2116.04166667	1140.64285714	1663	2500.68518519	2668.58333333	2096.08333333	2198.51612903	2190.64285714	2602.47896825
ENSG00000091181	0	0	0	0	0	0	0	0	0	0	0	0
ENSG00000091262	0	0.333333333333	0	2.5	0	1	0	1.33333333333	0	0.333333333333	0.333333333333	1.83333333333
ENSG00000091317	3033.05311355	6389.23041475	6366.41944444	4826.43452381	2676.76785714	3530.61666667	5057.74924242	5173.61111111	3838.93452381	4319.11904762	4275.18846154	5157.2
ENSG00000091409	64977.3287186	130311.297558	135204.957905	112794.813455	61383.9214286	82818.3651671	116342.967011	127249.490021	94662.8404378	114737.041373	114218.143213	143841.241093
ENSG00000091428	90	184.285714286	190.722222222	138.25	90	122	147	140	99	129	150	198
ENSG00000091436	3869.96474359	8015.84182158	7864.91114774	5403.63050793	3074.05833333	4162.76388889	7611.78886946	8214.28233243	6007.55236092	6376.04502324	6330.78734566	7892.62809919
ENSG00000091482	0	0	0	0	0	0	0	0	0	0	0	0
ENSG00000091483	2662.34703196	5504.96612903	5752.05409357	3489.31709957	1853.45	2553.31904762	4980.14404762	5381.86666667	4243.92619048	3741.41666667	3622.74404762	4955.89849206
ENSG00000091490	3035.83333333	6134.72619048	6097.47420635	5145.82222222	2935.2	3678.42857143	5358.81666667	5589.92684332	4188.70184332	5394.59090909	5074.34112903	6722.28834586
ENSG00000091513	0	4	2	1	0	0	0	0	0	1	1	1
ENSG00000091527	7852.85898618	15406.8168971	16040.6603852	11725.304556	6576.81944444	8732.75555556	13253.6189068	13936.9777778	10599.9266667	11592.516129	11325.5492063	14176.8457827
ENSG00000091536	33	80.4166666667	85	63	42.0833333333	43	50	50	40	43	49	51
ENSG00000091542	2476	4983.15833333	5351.68333333	4184.18849206	2413.11666667	3364.80952381	4477.26666667	4553.65972222	3412.61666667	3841.01612903	3800.6	4721.98974014
ENSG00000091583	0	0	0	0	0	0	0	0	0	0	0	0
ENSG00000091592	6162.05166667	12011.1256528	12943.1282107	12244.5940476	7163.53134921	9727.30321068	6294.42619048	7051.91589424	5210.32944444	6702.14087302	7123.59285714	8602.44084765
ENSG00000091622	1177	2291.45192308	2366.41666667	1693.61706349	949.016129032	1285.125	2114.7	1992.95833333	1493.90277778	1621	1631.5	2157.37063492
ENSG00000091640	1400.84272069	2859.71111111	2984.26785714	2348.21785714	1325.66666667	1922.91666667	2456.02777778	2548.06184332	1797.61666667	2083.16666667	2126	2741.74924242
ENSG00000091651	498.934682861	1034.82786696	1019.9162651	514.80613149	273.210323179	376.112683601	1105.21893595	1196.80821013	828.370839712	730.16296902	685.903616753	937.75144432
ENSG00000091656	9	19	13	73	53	53	18	12	14	41	56	55
ENSG00000091664	0	0	0	0	0	0	0	0	0	0	0	0
ENSG00000091704	0	0	0	0	0	0	0	0	0	0	0	0
ENSG00000091732	817	1583.5	1673.385	1175.14946237	701	895.333333333	1481.26612903	1566	1127.14112903	1247	1169.5	1546.58333333
ENSG00000091831	47	78	96	126.333333333	50	80.125	16	39	16	30	35	26
ENSG00000091844	21	45	30.5	23	15.5	13	22	32	14	24	21.0769230769	23
ENSG00000091879	0	0	0	0	0	0	2	0	0	0	0	0
ENSG00000091947	672	1462.83333333	1472.38888889	1054.45833333	642.5	873	1259	1225.33333333	965.125	990.142857143	1015	1349
ENSG00000091972	0	1	0	9	0	5	4	0	0.027027027027	1	0	6.01
ENSG00000091986	981	1815.33333333	1879.35	1467.79166667	828	1105	1614.39166667	1622.16666667	1200.5	1714.76612903	1538.33333333	2152.23333333
ENSG00000092009	0	0	0	0	0	0	0	0	0	0	0	0
ENSG00000092010	3023.83333333	6328.00555556	6303.09166667	7399.9629902	4416.97619048	5887.875	3029.36666667	3113.50757576	2479.97619048	5915.74112903	6016.1827957	7317.47406554
ENSG00000092020	247	541.125	497.416666667	414.21025641	175.333333333	319.1	425.015873016	481	375.016129032	362	404	470.5
ENSG00000092036	837.016129032	1669.08333333	1757.5	906.166666667	510.086956522	744.666666667	1795.79166667	1917.16666667	1439.41666667	1261.5	1285.10555556	1621.525
ENSG00000092051	13	14	14	8	8	8	3	3	2	8	6	2
ENSG00000092054	0	0	1	0	0	0	0	0	0	1	0	1
ENSG00000092067	1	1	0	0	1	0	0	1	0	0	5	0
ENSG00000092068	3861.23333333	7650.04090909	7986.16781609	5707.29090909	3452.66666667	4696.20882353	8631.59895833	8655.88849206	6399.12380952	7156.34333333	7054.95119048	9172.58730159
ENSG00000092094	557.126923077	1116.92424242	1144.225	710.5	406.016129032	641.155677656	1099.15873016	1175.25	850.533333333	807.04	918.5	1031.4375
ENSG00000092096	317	612	596.069444444	312.75	216	256.5	398.333333333	441.333333333	313	300	283	372
ENSG00000092098	2474.16666667	5012.18611111	5356.87511521	3722.15555556	2427.83333333	3155.33333333	3790.54444444	3796.30753968	3036.93055556	2896.53174603	3176.24404762	4100.74206349
ENSG00000092108	1381.5	2734.95	2816.54924242	1965.66850998	1057.125	1589.75396825	2540.21833333	2845.32111111	2069.83333333	2093.51612903	2074.25	2694.875
ENSG00000092140	516.5	1022.83333333	1052	625.092857143	305.5	454	992	1094.93333333	781.833333333	786.433333333	711.743589744	848
ENSG00000092148	4859.97619048	9907.46230159	10056.7769841	8284.05176395	4277.5	5813.64563492	7776.66666667	8784.99368687	6404.83333333	6679.33333333	6718.45971878	8804.15674603
ENSG00000092199	14371.6226225	29684.0206625	30177.1598845	19875.4900048	11639.7153846	15984.7633873	28009.7259923	29441.3174964	22293.6297699	21095.2634306	21287.2390835	28143.5645522
ENSG00000092200	1	2	3	2	0	1	0	1	1	1	0	1
ENSG00000092201	7306	14974.5559524	15056.5846336	9761.06289299	5475.25651365	7361.05555211	13420.2216846	13982.2715438	10433.0427778	10305.0416667	10045.641129	13255.5966013
ENSG00000092203	2750.99833333	5820.825	5822.46590909	4389.55011521	2542.84761905	3488.625	4497.375	4494.28620448	3389.5	3778.75	3883.625	4974.83896825
ENSG00000092208	271.5	540.111111111	582.833333333	394	170	287.625	538.666666667	543	410.5	387	386.5	491.2
ENSG00000092295	184	410.349462366	431.083333333	740.75	479	626.833333333	212.349462366	239.5	147	242	261	330.5
ENSG00000092330	1336.27612903	2761.99206349	2845.52173127	2589.04571429	1564.30952381	2017.96953782	2158.95444444	2275.51427567	1634.53398618	2038.58333333	2026.66666667	2683.84301592
ENSG00000092345	1	0	0	0	0	0	0	0	0	0	0	0
ENSG00000092377	1	1.5	0	0	0	0.5	0	1	0	1	0.0161290322581	0.5
ENSG00000092421	45	75.2222222222	100.5	126	84	73	49	46.5	27	54	77	74
ENSG00000092439	1931.79166667	3957.93444072	4115.32724014	3089.86546787	1635.99160839	2179.22292823	2658.50166667	3157.73111111	2344.23502886	2525.31764706	2376.25952381	3108.43287506
ENSG00000092445	875.111190476	1834.01148136	1808.01797581	1243.12070339	650.330117679	878.102255892	1503.75267744	1536.25168171	1110.30545455	1055.764437	1097.05167904	1338.69363798
ENSG00000092470	451.424242424	900.5	852	318.675	154.5	236	1257	1257.20833333	988.444444444	719.537037037	700.383333333	857.333333333
ENSG00000092529	473.033333333	836.933333333	897	828.635416667	538.95	715.333333333	362.25	413.175	298	426.166666667	465.833333333	588.416666667
ENSG00000092531	1796.34285714	3811.36666667	3793.45833333	3198.47619048	1749.45	2413.41	3274.09112903	3363.51176471	2466.51612903	3046.73611111	2915.5	3758.725
ENSG00000092607	0	2	0	8	5	5	1	0	0	0	0	0
ENSG00000092621	1532	3285.89166667	3365.79563492	1120.7	698.066666667	932	6527.63571429	6629.60119048	4976.25	3589.66057348	3660.8077957	4766.00952381
ENSG00000092758	247	527.2	541.5	396	214	343	580.225439725	515.125	391.5	489	427	645.833333333
ENSG00000092820	11131.237465	22892.2587662	22878.2821931	19413.938163	11451.5753968	15458.8376374	20061.1071679	20561.8527778	15473.691183	18330.125	18175.8524656	23183.4852919
ENSG00000092841	25670.9423654	53031.5525288	52900.7676479	45476.0050497	27268.344022	37425.4979689	39868.7801875	39295.2447199	30256.5304553	38762.2951432	38178.4025172	49450.4304911
ENSG00000092847	1433	2939.12901235	3067.46785714	1949.25	1136.83333333	1518	2716	2712.20833333	2089.91666667	1987	2048.125	2662.51612903
ENSG00000092850	0	2	3	0	2	0	5	4	1	3	3	7
ENSG00000092853	776	1595.25	1666.84586957	569.526923077	332.2	436.642857143	1948.01642857	2052.58333333	1423.11	1107.79761905	1088.11111111	1375
ENSG00000092871	803.26	1677.89333333	1692.61393162	1282.75	625.91018018	974.566315789	1511.29	1582.77982273	1166.98057348	1277.27265823	1278.35552846	1559.02993259
ENSG00000092929	80	151	160	131	75.5	110.010204082	163	141	117	126	141	189.51
ENSG00000092931	412	880.458333333	890.69707483	688.4104329	356	585	656.5	707.5	517.5	500.5	607	711.895833333
ENSG00000092964	1439.5	3051.75	3135.56904762	2315.39285714	1293.125	1823.22916667	2758.29166667	2778.02777778	2176.86666667	2209.33333333	2367.53333333	3026.17071429
ENSG00000092969	3	4	8	18	7	10	46	59	42	115	97	151
ENSG00000092978	464.75	915.111111111	990.7	713.083333333	368.111111111	570.333333333	771.566666667	801.5	617.666666667	732.666666667	637.2	768.625
ENSG00000093000	3354.83333333	6541.24960317	6874.07222222	4447.94404762	2427.45238095	3599.43333333	5847.83333333	6320.58596491	4558.94007937	4433.02294721	4419.44892473	5627.73611111
ENSG00000093009	657	1470.64285714	1495.6827957	566.666666667	325.791666667	430	1689.16666667	1735.29166667	1269.64111111	1039.125	1054.14285714	1316.5
ENSG00000093010	4939.57738095	9943.63619387	10564.3138889	8745.87529209	5312.27446237	7043.15384615	7463.36884921	7469.2	5722.35963902	6536.23333333	6883	8803.04639781
ENSG00000093072	16	30	49	54	24	33	36.01	34.3333333333	32	64	73	79.25
ENSG00000093100	1998.58333333	3864.90104967	4193.70416667	3539.13644689	2052.47777778	2710.66666667	3453.08809524	3313.84112903	2566.08333333	3022	2981.08636364	3765.56215539
ENSG00000093134	0	3	1	0	4	1	0	0	0	0	0	0
[truncated: 61,281 more rows]
