# Supplementary material for: IRF2 is a master regulator of human keratinocyte stem cell fate
Source: Nat Commun. 2019 Oct 14;10:4676. doi: 10.1038/s41467-019-12559-x (PMC6791852; doi:10.1038/s41467-019-12559-x)
Supplement: Supplementary file 11 — Supplementary Data 7 [file 41467_2019_12559_MOESM11_ESM.txt]

NAME	DATA_TYPE	READ_LENGTH	MAPPED_READS	PEAKS	GEO_ACCESSION
O_ATAC_1	ATAC-seq	76	24.23	46665	GSM4025764
O_ATAC_2	ATAC-seq	76	36.84	61372	GSM4025765
O_ATAC_4	ATAC-seq	76	22.7	45665	GSM4025766
O_ATAC_6	ATAC-seq	76	38.35	63896	GSM4025767
Y_ATAC_1	ATAC-seq	76	18.26	11524	GSM4025768
Y_ATAC_2	ATAC-seq	76	26.83	18805	GSM4025769
Y_ATAC_3	ATAC-seq	76	38.55	31258	GSM4025770
Y_ATAC_4	ATAC-seq	76	28.22	24280	GSM4025771
Y_ATAC_6	ATAC-seq	76	50.06	32227	GSM4025772
BRD4_pooledInput	ChIP-seq	75	64.92	NA	GSM4025773
O_BRD4_1	ChIP-seq	75	71.46	15562	GSM4025774
O_BRD4_2	ChIP-seq	75	63.64	19550	GSM4025775
O_H3K27ac_1	ChIP-seq	76	79.81	25345	GSM4025776
O_H3K27ac_2	ChIP-seq	76	79.01	24320	GSM4025777
O_H3K27ac_3	ChIP-seq	76	77.33	25172	GSM4025778
O_INPUT1	ChIP-seq	76	78.35	NA	GSM4025779
O_INPUT2	ChIP-seq	76	75.92	NA	GSM4025780
O_INPUT3	ChIP-seq	76	79.17	NA	GSM4025781
Y_BRD4_1	ChIP-seq	75	82.25	17507	GSM4025782
Y_BRD4_2	ChIP-seq	75	74.7	20879	GSM4025783
Y_H3K27ac_1	ChIP-seq	76	80.58	26709	GSM4025784
Y_H3K27ac_2	ChIP-seq	76	75.19	27396	GSM4025785
Y_H3K27ac_3	ChIP-seq	76	81.99	23322	GSM4025786
Y_INPUT1	ChIP-seq	76	87.83	NA	GSM4025787
Y_INPUT2	ChIP-seq	76	81.63	NA	GSM4025788
Y_INPUT3	ChIP-seq	76	76.69	NA	GSM4025789
HK_CTL_HA_1	ChIPmentation	75	11.36	579	GSM4025790
HK_CTL_HA_2	ChIPmentation	75	9.32	654	GSM4025791
HK_CTL_WCE_1	ChIPmentation	75	14.89	NA	GSM4025792
HK_CTL_WCE_2	ChIPmentation	74	16.58	NA	GSM4025793
HK_DOX_HA_1	ChIPmentation	75	30.13	6599	GSM4025794
HK_DOX_HA_2	ChIPmentation	75	18.32	6852	GSM4025795
HK_DOX_WCE_1	ChIPmentation	75	23.16	NA	GSM4025796
HK_DOX_WCE_2	ChIPmentation	75	16.08	NA	GSM4025797
O_BC18_O1	RNA-seq	76	195.59	NA	GSM4025821
O_BC25_O2	RNA-seq	76	168.88	NA	GSM4025822
O_BC27_O3	RNA-seq	76	166.61	NA	GSM4025823
Y_BC10_Y1	RNA-seq	76	177.98	NA	GSM4025824
Y_BC11_Y2	RNA-seq	76	160.17	NA	GSM4025825
Y_BC16_Y3	RNA-seq	76	165.59	NA	GSM4025826
